# Supplementary material for: Analyses of non-coding somatic drivers in 2,658 cancer whole genomes
Source: Nature. 2020 Feb 5;578(7793):102–11. doi: 10.1038/s41586-020-1965-x (PMC7054214; doi:10.1038/s41586-020-1965-x)
Supplement: Supplementary file 4 — This file contains Supplementary Tables 1-20. [file 41586_2020_1965_MOESM4_ESM.xlsx]

## Sheet: Table 1 Genomic Element definit
Element Type	Number of Elements	Genomic Coverage (%)
protein-coding (pc)	20185	1.21
pc promoter	20164	0.51
5'UTR	19188	0.3
3'UTR	19369	1.08
enhancers	30816	0.41
lncRNA	5580	0.38
lncRNA promoter	5373	0.1
small RNA	8872	0.04
miRNA	6448	0.005

## Sheet: Table 2 Driver methods 
Method name	Mutational burden	Functional consequence (conservation, motif breaking)	Clustering	Other
ActiveDriverWGS	Yes	Yes	-	Trinucleotide context, regional mutation rate
compositeDriver	Yes	Yes	-	Covariates (DNase I hypersensitive sites, histone marks, replication timing, sequence context)
dNdScv	Yes	Yes	-	Covariates (20 epigenomic tracks and regional mutation rate)
DriverPower	Yes	Yes	-	-
ExInAtor	Yes	-	-	-
LARVA	Yes	-	-
MutSig	Yes	Yes	Yes (coding)/No (non-coding)	Covariates (expression, GC content, replication timing)
NBR	Yes	-	-	-
ncdDetect	Yes	-	-	-
ncDriver	-	Yes	-	Cancer type
OncodriveFML_cadd	-	Yes	-	-
OncodriveFML_vest3	-	Yes	-	-
regDriver	-	Yes	-

## Sheet: Table 3 Methods included in com
target	tumor_type	ncDriver_combined	ActiveDriverWGS	MutSig	ncdDetect	NBR	compositeDriver	oncodriveFML_cadd	DriverPower	ExInAtor	LARVA	regDriver	dNdScv	oncodriveFML_vest3	total_methods_included
CDS	meta_Adenocarcinoma	1	1	1	1	1	0	1	1	1	0	0	1	1	10		0: No data available
CDS	Biliary-AdenoCa	1	1	1	1	1	1	1	1	1	1	0	1	1	12		1: Included in combination
CDS	Bladder-TCC	1	1	1	1	1	1	1	1	1	1	0	1	1	12		RM: results removed due to inflation
CDS	Bone-Leiomyo	1	1	1	1	1	1	1	1	1	1	0	1	1	12
CDS	Bone-Osteosarc	1	1	1	1	1	1	1	1	1	1	0	1	1	12
CDS	Breast-AdenoCa	1	1	1	1	1	1	1	1	1	1	0	1	1	12
CDS	meta_Breast	1	1	1	1	1	0	1	1	1	0	0	1	1	10
CDS	CNS-GBM	1	1	1	1	1	1	1	1	1	1	0	1	1	12
CDS	CNS-Medullo	1	1	1	1	1	1	1	1	1	1	0	1	1	12
CDS	CNS-PiloAstro	1	1	1	1	1	1	1	1	1	1	0	1	1	12
CDS	meta_CNS	1	1	1	1	1	0	1	1	1	0	0	1	1	10
CDS	meta_Carcinoma	1	1	1	1	1	0	1	1	1	0	0	1	1	10
CDS	ColoRect-AdenoCa	1	1	1	1	1	1	1	1	1	1	0	1	1	12
CDS	meta_Digestive_tract	1	1	1	1	1	0	1	1	1	0	0	1	1	10
CDS	Eso-AdenoCa	1	1	1	1	1	1	1	1	1	1	0	1	1	12
CDS	meta_Female_reproductive_tract	1	1	1	1	1	0	1	1	1	0	0	1	1	10
CDS	meta_Glioma	1	1	1	1	1	0	1	1	1	0	0	1	1	10
CDS	Head-SCC	1	1	1	1	1	1	1	1	1	1	0	1	1	12
CDS	meta_Hematopoietic_system	1	1	1	1	1	0	1	1	1	0	0	1	1	10
CDS	Kidney-ChRCC	1	1	1	1	1	1	1	1	1	1	0	1	1	12
CDS	Kidney-RCC	1	1	1	1	1	1	1	1	1	1	0	1	1	12
CDS	meta_Kidney	1	1	1	1	1	0	1	1	1	0	0	1	1	10
CDS	Liver-HCC	1	1	1	1	1	1	1	1	1	1	0	1	1	12
CDS	Lung-AdenoCa	1	1	1	1	1	1	1	1	1	1	0	1	1	12
CDS	Lung-SCC	1	1	1	1	1	1	1	1	1	1	0	1	1	12
CDS	meta_Lung	1	1	1	1	1	0	1	1	1	0	0	1	1	10
CDS	Lymph-BNHL	1	1	1	1	1	1	1	1	1	1	0	1	1	12
CDS	Lymph-CLL	1	1	1	1	1	1	1	1	1	1	0	1	1	12
CDS	meta_Lymphatic_system	1	1	1	1	1	0	1	1	1	0	0	1	1	10
CDS	Myeloid-MPN	1	1	1	1	1	1	1	1	1	1	0	1	1	12
CDS	meta_Myeloid	1	1	1	RM	1	0	1	1	1	0	0	1	1	9
CDS	Ovary-AdenoCa	1	1	1	1	1	1	1	1	1	1	0	1	1	12
CDS	Pancan-no-skin-melanoma-lymph	1	1	1	1	1	0	1	1	1	0	0	0	1	9
CDS	Panc-AdenoCa	1	1	1	1	1	1	1	1	1	1	0	1	1	12
CDS	Panc-Endocrine	1	1	1	1	1	1	1	1	1	1	0	1	1	12
CDS	Prost-AdenoCa	1	1	1	1	1	1	1	1	1	1	0	1	1	12
CDS	meta_Sarcoma	0	1	1	1	1	0	1	1	1	0	0	1	1	9
CDS	Skin-Melanoma	1	1	1	RM	1	RM	1	RM	1	1	0	1	1	9
CDS	meta_Squamous	1	1	1	1	1	0	1	1	1	0	0	1	1	10
CDS	Stomach-AdenoCa	1	1	1	1	1	1	1	1	1	1	0	1	1	12
CDS	Thy-AdenoCa	1	1	1	1	1	1	1	1	1	1	0	1	1	12
CDS	Uterus-AdenoCa	1	1	1	1	1	1	1	1	1	1	0	1	1	12
promCore	meta_Adenocarcinoma	1	RM	RM	1	1	0	1	1	0	0	RM	0	0	5
promCore	Biliary-AdenoCa	1	1	1	1	1	1	1	1	0	1	RM	0	0	9
promCore	Bladder-TCC	1	1	1	1	1	1	1	1	0	1	RM	0	0	9
promCore	Bone-Leiomyo	1	1	1	1	1	1	1	1	0	1	1	0	0	10
promCore	Bone-Osteosarc	1	1	1	1	1	1	1	1	0	1	1	0	0	10
promCore	Breast-AdenoCa	1	1	1	1	1	1	1	1	0	1	RM	0	0	9
promCore	meta_Breast	1	1	1	1	1	0	1	1	0	0	1	0	0	8
promCore	CNS-GBM	1	1	1	RM	1	1	1	1	0	1	1	0	0	9
promCore	CNS-Medullo	1	1	1	1	1	1	1	1	0	1	1	0	0	10
promCore	CNS-PiloAstro	0	1	RM	RM	1	1	1	1	0	1	1	0	0	7
promCore	meta_CNS	1	1	1	1	1	0	1	1	0	0	1	0	0	8
promCore	meta_Carcinoma	1	RM	1	1	1	0	1	1	0	0	RM	0	0	6
promCore	ColoRect-AdenoCa	1	1	1	1	1	1	1	1	0	1	1	0	0	10
promCore	meta_Digestive_tract	1	RM	1	1	1	0	1	1	0	0	RM	0	0	6
promCore	Eso-AdenoCa	1	RM	1	1	1	1	1	1	0	1	RM	0	0	8
promCore	meta_Female_reproductive_tract	1	1	1	1	1	0	1	1	0	0	RM	0	0	7
promCore	meta_Glioma	1	1	1	1	1	0	1	1	0	0	1	0	0	8
promCore	Head-SCC	1	1	1	1	1	1	1	1	0	1	RM	0	0	9
promCore	meta_Hematopoietic_system	1	1	1	RM	1	0	1	1	0	0	1	0	0	7
promCore	Kidney-ChRCC	0	1	1	1	1	1	1	RM	0	1	1	0	0	8
promCore	Kidney-RCC	1	1	1	1	1	1	1	1	0	1	1	0	0	10
promCore	meta_Kidney	1	1	1	1	1	0	1	1	0	0	1	0	0	8
promCore	Liver-HCC	1	1	1	1	1	1	1	1	0	1	RM	0	0	9
promCore	Lung-AdenoCa	1	1	1	1	1	1	1	1	0	1	1	0	0	10
promCore	Lung-SCC	1	1	1	1	1	1	1	1	0	1	RM	0	0	9
promCore	meta_Lung	1	1	1	1	1	0	1	1	0	0	RM	0	0	7
promCore	Lymph-BNHL	1	1	1	RM	1	1	1	1	0	1	1	0	0	9
promCore	Lymph-CLL	1	1	1	RM	1	1	1	1	0	1	1	0	0	9
promCore	meta_Lymphatic_system	1	1	1	1	1	0	1	1	0	0	1	0	0	8
promCore	Myeloid-MPN	0	1	1	1	1	1	1	1	0	1	1	0	0	9
promCore	meta_Myeloid	0	1	1	1	1	0	1	1	0	0	1	0	0	7
promCore	Ovary-AdenoCa	1	1	1	1	1	1	1	1	0	1	RM	0	0	9
promCore	Pancan-no-skin-melanoma-lymph	1	RM	1	1	1	0	1	1	0	0	0	0	0	6
promCore	Panc-AdenoCa	1	1	1	1	1	1	1	1	0	1	1	0	0	10
promCore	Panc-Endocrine	1	1	1	1	1	1	1	1	0	1	RM	0	0	9
promCore	Prost-AdenoCa	1	1	1	1	1	1	1	1	0	1	RM	0	0	9
promCore	meta_Sarcoma	0	1	1	1	1	0	1	1	0	0	1	0	0	7
promCore	Skin-Melanoma	1	1	1	1	1	1	1	1	0	1	1	0	0	10
promCore	meta_Squamous	1	1	1	1	1	0	1	1	0	0	RM	0	0	7
promCore	Stomach-AdenoCa	1	1	1	1	1	1	1	1	0	1	1	0	0	10
promCore	Thy-AdenoCa	0	1	1	1	1	1	1	1	0	1	RM	0	0	8
promCore	Uterus-AdenoCa	1	1	1	1	1	1	1	1	0	1	1	0	0	10
enhancer	meta_Adenocarcinoma	1	1	1	1	1	0	1	1	0	0	RM	0	0	7
enhancer	Biliary-AdenoCa	1	1	1	1	1	1	1	1	0	1	1	0	0	10
enhancer	Bladder-TCC	1	1	1	1	1	1	1	1	0	1	1	0	0	10
enhancer	Bone-Leiomyo	1	1	1	1	1	1	1	1	0	1	1	0	0	10
enhancer	Bone-Osteosarc	0	1	1	1	1	1	1	1	0	1	1	0	0	9
enhancer	Breast-AdenoCa	1	1	1	1	1	1	1	1	0	RM	1	0	0	9
enhancer	meta_Breast	1	1	1	1	1	0	1	1	0	0	1	0	0	8
enhancer	CNS-GBM	1	1	1	1	1	1	1	1	0	1	1	0	0	10
enhancer	CNS-Medullo	1	1	1	1	1	1	1	1	0	1	1	0	0	10
enhancer	CNS-PiloAstro	0	1	1	RM	1	1	1	1	0	1	0	0	0	7
enhancer	meta_CNS	1	1	1	1	1	0	1	1	0	0	1	0	0	8
enhancer	meta_Carcinoma	1	1	1	1	1	0	1	1	0	0	RM	0	0	7
enhancer	ColoRect-AdenoCa	1	1	1	1	1	1	1	1	0	1	1	0	0	10
enhancer	meta_Digestive_tract	1	1	1	1	1	0	1	1	0	0	RM	0	0	7
enhancer	Eso-AdenoCa	1	1	1	RM	1	1	1	1	0	1	1	0	0	9
enhancer	meta_Female_reproductive_tract	1	1	1	1	1	0	1	1	0	0	1	0	0	8
enhancer	meta_Glioma	1	1	1	1	1	0	1	1	0	0	1	0	0	8
enhancer	Head-SCC	1	1	1	1	1	1	1	1	0	1	1	0	0	10
enhancer	meta_Hematopoietic_system	1	1	1	RM	1	0	1	1	0	0	1	0	0	7
enhancer	Kidney-ChRCC	0	1	1	1	1	1	1	1	0	1	1	0	0	9
enhancer	Kidney-RCC	1	1	1	1	1	1	1	1	0	1	RM	0	0	9
enhancer	meta_Kidney	1	1	1	1	1	0	1	1	0	0	RM	0	0	7
enhancer	Liver-HCC	1	1	1	1	1	1	1	1	0	1	1	0	0	10
enhancer	Lung-AdenoCa	1	1	1	1	1	1	1	1	0	1	1	0	0	10
enhancer	Lung-SCC	1	1	1	RM	1	1	1	1	0	1	1	0	0	9
enhancer	meta_Lung	1	1	1	1	1	0	1	1	0	0	1	0	0	8
enhancer	Lymph-BNHL	1	1	1	RM	1	1	1	1	0	RM	1	0	0	8
enhancer	Lymph-CLL	1	1	1	1	1	1	1	1	0	1	1	0	0	10
enhancer	meta_Lymphatic_system	1	1	1	RM	1	0	1	1	0	0	1	0	0	7
enhancer	Myeloid-MPN	0	1	1	RM	1	1	1	1	0	1	1	0	0	8
enhancer	meta_Myeloid	0	1	1	1	1	0	1	1	0	0	1	0	0	7
enhancer	Ovary-AdenoCa	1	1	1	1	1	1	1	1	0	1	1	0	0	10
enhancer	Pancan-no-skin-melanoma-lymph	1	1	1	1	1	0	1	1	0	0	0	0	0	7
enhancer	Panc-AdenoCa	1	1	1	1	1	1	1	1	0	1	RM	0	0	9
enhancer	Panc-Endocrine	1	1	1	RM	1	1	1	1	0	1	1	0	0	9
enhancer	Prost-AdenoCa	1	1	1	1	1	1	1	1	0	1	1	0	0	10
enhancer	meta_Sarcoma	0	1	1	1	1	0	1	1	0	0	1	0	0	7
enhancer	Skin-Melanoma	1	1	1	RM	1	1	1	1	0	1	RM	0	0	8
enhancer	meta_Squamous	1	1	1	1	1	0	1	1	0	0	1	0	0	8
enhancer	Stomach-AdenoCa	1	1	1	1	1	1	1	1	0	1	1	0	0	10
enhancer	Thy-AdenoCa	0	1	1	1	1	1	1	1	0	1	1	0	0	9
enhancer	Uterus-AdenoCa	1	1	1	1	1	1	1	1	0	1	1	0	0	10
3UTR	meta_Adenocarcinoma	1	RM	RM	1	RM	0	1	1	0	0	0	0	0	4
3UTR	Biliary-AdenoCa	1	1	1	1	1	1	1	1	0	1	0	0	0	9
3UTR	Bladder-TCC	1	1	1	1	1	1	1	1	0	1	0	0	0	9
3UTR	Bone-Leiomyo	1	1	1	1	1	1	1	1	0	1	0	0	0	9
3UTR	Bone-Osteosarc	1	1	1	RM	1	1	1	1	0	1	0	0	0	8
3UTR	Breast-AdenoCa	1	1	1	1	1	1	1	1	0	RM	0	0	0	8
3UTR	meta_Breast	1	1	1	1	1	0	1	1	0	0	0	0	0	7
3UTR	CNS-GBM	1	1	1	1	1	1	1	1	0	1	0	0	0	9
3UTR	CNS-Medullo	1	1	1	1	1	1	1	1	0	1	0	0	0	9
3UTR	CNS-PiloAstro	0	1	1	RM	1	1	1	1	0	1	0	0	0	7
3UTR	meta_CNS	1	1	1	1	1	0	1	1	0	0	0	0	0	7
3UTR	meta_Carcinoma	1	1	RM	1	1	0	1	1	0	0	0	0	0	6
3UTR	ColoRect-AdenoCa	1	1	1	1	1	RM	1	1	0	1	0	0	0	8
3UTR	meta_Digestive_tract	1	1	1	1	1	0	1	1	0	0	0	0	0	7
3UTR	Eso-AdenoCa	1	1	1	RM	1	1	1	1	0	1	0	0	0	8
3UTR	meta_Female_reproductive_tract	1	1	1	1	1	0	1	1	0	0	0	0	0	7
3UTR	meta_Glioma	1	1	1	1	1	0	1	1	0	0	0	0	0	7
3UTR	Head-SCC	1	1	1	1	1	1	1	1	0	1	0	0	0	9
3UTR	meta_Hematopoietic_system	1	1	1	RM	RM	0	1	1	0	0	0	0	0	5
3UTR	Kidney-ChRCC	1	1	1	1	1	1	1	1	0	1	0	0	0	9
3UTR	Kidney-RCC	1	1	1	1	1	1	1	1	0	1	0	0	0	9
3UTR	meta_Kidney	1	1	1	1	1	0	1	1	0	0	0	0	0	7
3UTR	Liver-HCC	1	1	1	1	RM	RM	1	1	0	1	0	0	0	7
3UTR	Lung-AdenoCa	1	1	1	1	1	1	1	1	0	1	0	0	0	9
3UTR	Lung-SCC	1	1	1	1	1	1	1	1	0	1	0	0	0	9
3UTR	meta_Lung	1	1	1	1	1	0	1	1	0	0	0	0	0	7
3UTR	Lymph-BNHL	1	1	1	RM	1	1	1	1	0	1	0	0	0	8
3UTR	Lymph-CLL	1	1	1	RM	1	1	1	1	0	1	0	0	0	8
3UTR	meta_Lymphatic_system	1	1	1	RM	RM	0	1	1	0	0	0	0	0	5
3UTR	Myeloid-MPN	0	1	1	RM	1	1	1	1	0	1	0	0	0	7
3UTR	meta_Myeloid	0	1	1	1	1	0	1	1	0	0	0	0	0	6
3UTR	Ovary-AdenoCa	1	1	1	1	1	1	1	1	0	1	0	0	0	9
3UTR	Pancan-no-skin-melanoma-lymph	1	1	RM	1	1	0	1	1	0	0	0	0	0	6
3UTR	Panc-AdenoCa	1	1	1	1	1	1	1	1	0	1	0	0	0	9
3UTR	Panc-Endocrine	1	1	1	1	1	1	1	1	0	1	0	0	0	9
3UTR	Prost-AdenoCa	1	1	1	1	1	1	1	1	0	1	0	0	0	9
3UTR	meta_Sarcoma	0	1	1	1	1	0	1	1	0	0	0	0	0	6
3UTR	Skin-Melanoma	1	1	1	RM	1	1	1	RM	0	1	0	0	0	7
3UTR	meta_Squamous	1	1	1	1	1	0	1	1	0	0	0	0	0	7
3UTR	Stomach-AdenoCa	1	1	1	1	1	1	1	1	0	1	0	0	0	9
3UTR	Thy-AdenoCa	1	1	1	1	1	1	1	1	0	1	0	0	0	9
3UTR	Uterus-AdenoCa	1	1	1	1	1	1	1	1	0	1	0	0	0	9
5UTR	meta_Adenocarcinoma	1	1	1	1	1	0	1	1	0	0	RM	0	0	7
5UTR	Biliary-AdenoCa	1	1	1	1	1	1	1	1	0	1	1	0	0	10
5UTR	Bladder-TCC	1	1	1	1	1	1	1	1	0	1	1	0	0	10
5UTR	Bone-Leiomyo	0	1	1	1	1	1	1	1	0	1	1	0	0	9
5UTR	Bone-Osteosarc	1	1	1	1	1	1	1	1	0	1	1	0	0	10
5UTR	Breast-AdenoCa	1	1	1	1	1	1	1	1	0	1	RM	0	0	9
5UTR	meta_Breast	1	1	1	1	1	0	1	1	0	0	1	0	0	8
5UTR	CNS-GBM	1	1	1	RM	1	1	1	1	0	1	1	0	0	9
5UTR	CNS-Medullo	0	1	1	1	1	1	1	1	0	1	1	0	0	9
5UTR	CNS-PiloAstro	0	RM	RM	RM	1	1	1	1	0	RM	1	0	0	5
5UTR	meta_CNS	1	1	1	1	1	0	1	1	0	0	1	0	0	8
5UTR	meta_Carcinoma	1	1	1	1	1	0	1	1	0	0	RM	0	0	7
5UTR	ColoRect-AdenoCa	1	1	1	1	1	1	1	1	0	1	1	0	0	10
5UTR	meta_Digestive_tract	1	1	1	1	1	0	1	1	0	0	RM	0	0	7
5UTR	Eso-AdenoCa	1	1	1	1	1	1	1	1	0	1	RM	0	0	9
5UTR	meta_Female_reproductive_tract	1	1	1	1	1	0	1	1	0	0	RM	0	0	7
5UTR	meta_Glioma	1	1	1	1	1	0	1	1	0	0	1	0	0	8
5UTR	Head-SCC	1	1	1	1	1	1	1	1	0	1	RM	0	0	9
5UTR	meta_Hematopoietic_system	1	1	1	RM	1	0	1	1	0	0	1	0	0	7
5UTR	Kidney-ChRCC	0	RM	1	RM	1	1	1	1	0	1	1	0	0	7
5UTR	Kidney-RCC	1	1	1	1	1	1	1	1	0	1	1	0	0	10
5UTR	meta_Kidney	1	1	1	1	1	0	1	1	0	0	1	0	0	8
5UTR	Liver-HCC	1	1	1	1	1	1	1	1	0	1	1	0	0	10
5UTR	Lung-AdenoCa	1	1	1	1	1	1	1	1	0	1	1	0	0	10
5UTR	Lung-SCC	1	1	1	1	1	1	1	1	0	1	RM	0	0	9
5UTR	meta_Lung	1	1	1	1	1	0	1	1	0	0	RM	0	0	7
5UTR	Lymph-BNHL	1	1	1	RM	1	1	1	1	0	1	1	0	0	9
5UTR	Lymph-CLL	1	1	1	RM	1	1	1	1	0	1	1	0	0	9
5UTR	meta_Lymphatic_system	1	1	1	RM	1	0	1	1	0	0	1	0	0	7
5UTR	Myeloid-MPN	0	1	RM	RM	1	1	1	1	0	RM	1	0	0	6
5UTR	meta_Myeloid	0	1	1	RM	1	0	1	1	0	0	1	0	0	6
5UTR	Ovary-AdenoCa	1	1	1	1	1	1	1	1	0	1	RM	0	0	9
5UTR	Pancan-no-skin-melanoma-lymph	1	1	1	1	1	0	1	1	0	0	0	0	0	7
5UTR	Panc-AdenoCa	1	1	1	1	1	1	1	1	0	1	RM	0	0	9
5UTR	Panc-Endocrine	0	1	1	1	1	1	1	1	0	1	1	0	0	9
5UTR	Prost-AdenoCa	1	1	1	1	1	1	1	1	0	1	1	0	0	10
5UTR	meta_Sarcoma	0	1	1	1	1	0	1	1	0	0	1	0	0	7
5UTR	Skin-Melanoma	1	1	1	RM	1	1	1	1	0	1	1	0	0	9
5UTR	meta_Squamous	1	1	1	1	1	0	1	1	0	0	RM	0	0	7
5UTR	Stomach-AdenoCa	1	1	1	1	1	1	1	1	0	1	1	0	0	10
5UTR	Thy-AdenoCa	0	1	1	RM	1	1	1	1	0	1	RM	0	0	7
5UTR	Uterus-AdenoCa	1	1	1	1	1	1	1	1	0	1	1	0	0	10
lncRNA_ncrna	meta_Adenocarcinoma	1	1	1	1	1	0	1	1	1	0	0	0	0	8
lncRNA_ncrna	Biliary-AdenoCa	1	1	1	1	1	1	1	1	1	1	0	0	0	10
lncRNA_ncrna	Bladder-TCC	1	1	1	1	1	1	1	1	1	1	0	0	0	10
lncRNA_ncrna	Bone-Leiomyo	1	1	0	RM	1	1	0	1	1	RM	0	0	0	6
lncRNA_ncrna	Bone-Osteosarc	1	1	1	1	1	1	1	1	1	1	0	0	0	10
lncRNA_ncrna	Breast-AdenoCa	1	1	1	1	1	RM	1	1	1	1	0	0	0	9
lncRNA_ncrna	meta_Breast	1	1	1	1	1	0	1	1	1	0	0	0	0	8
lncRNA_ncrna	CNS-GBM	1	1	1	1	1	1	1	1	1	1	0	0	0	10
lncRNA_ncrna	CNS-Medullo	1	1	1	1	1	1	1	1	1	1	0	0	0	10
lncRNA_ncrna	CNS-PiloAstro	0	1	1	1	1	1	1	1	1	1	0	0	0	9
lncRNA_ncrna	meta_CNS	1	1	1	1	1	0	1	1	1	0	0	0	0	8
lncRNA_ncrna	meta_Carcinoma	1	1	1	1	1	0	1	1	1	0	0	0	0	8
lncRNA_ncrna	ColoRect-AdenoCa	1	1	0	1	1	RM	1	1	1	1	0	0	0	8
lncRNA_ncrna	meta_Digestive_tract	1	1	1	1	1	0	1	1	1	0	0	0	0	8
lncRNA_ncrna	Eso-AdenoCa	1	1	1	RM	1	1	1	1	1	1	0	0	0	9
lncRNA_ncrna	meta_Female_reproductive_tract	1	1	1	1	0	0	1	1	1	0	0	0	0	7
lncRNA_ncrna	meta_Glioma	1	1	1	1	1	0	1	1	1	0	0	0	0	8
lncRNA_ncrna	Head-SCC	1	1	1	1	1	1	1	1	1	1	0	0	0	10
lncRNA_ncrna	meta_Hematopoietic_system	1	1	1	1	1	0	1	1	1	0	0	0	0	8
lncRNA_ncrna	Kidney-ChRCC	1	1	1	1	1	1	1	1	1	1	0	0	0	10
lncRNA_ncrna	Kidney-RCC	1	1	1	1	1	1	1	1	1	RM	0	0	0	9
lncRNA_ncrna	meta_Kidney	1	1	1	1	1	0	1	1	1	0	0	0	0	8
lncRNA_ncrna	Liver-HCC	1	1	1	1	1	RM	1	1	1	1	0	0	0	9
lncRNA_ncrna	Lung-AdenoCa	1	1	1	1	1	1	1	1	1	1	0	0	0	10
lncRNA_ncrna	Lung-SCC	1	1	1	1	1	RM	1	1	1	1	0	0	0	9
lncRNA_ncrna	meta_Lung	1	1	1	1	1	0	1	1	1	0	0	0	0	8
lncRNA_ncrna	Lymph-BNHL	1	1	1	1	1	1	1	1	1	1	0	0	0	10
lncRNA_ncrna	Lymph-CLL	1	1	1	1	1	1	1	1	1	1	0	0	0	10
lncRNA_ncrna	meta_Lymphatic_system	1	1	1	1	1	0	1	1	1	0	0	0	0	8
lncRNA_ncrna	Myeloid-MPN	0	1	1	1	1	1	1	1	1	1	0	0	0	9
lncRNA_ncrna	meta_Myeloid	1	1	1	1	1	0	1	1	1	0	0	0	0	8
lncRNA_ncrna	Ovary-AdenoCa	1	1	1	1	1	1	1	1	1	1	0	0	0	10
lncRNA_ncrna	Pancan-no-skin-melanoma-lymph	1	1	1	0	1	0	1	1	1	0	0	0	0	7
lncRNA_ncrna	Panc-AdenoCa	1	1	1	1	1	RM	1	1	1	1	0	0	0	9
lncRNA_ncrna	Panc-Endocrine	1	1	1	1	1	1	1	1	1	1	0	0	0	10
lncRNA_ncrna	Prost-AdenoCa	1	1	1	1	1	RM	1	1	1	1	0	0	0	9
lncRNA_ncrna	meta_Sarcoma	0	1	1	1	1	0	1	1	1	0	0	0	0	7
lncRNA_ncrna	Skin-Melanoma	1	1	1	RM	1	RM	1	RM	1	1	0	0	0	7
lncRNA_ncrna	meta_Squamous	1	1	1	1	1	0	1	1	1	0	0	0	0	8
lncRNA_ncrna	Stomach-AdenoCa	1	1	1	1	1	RM	1	1	1	1	0	0	0	9
lncRNA_ncrna	Thy-AdenoCa	1	1	1	1	1	1	1	1	1	1	0	0	0	10
lncRNA_ncrna	Uterus-AdenoCa	1	1	1	1	1	1	1	1	1	1	0	0	0	10
lncRNA_promCore	meta_Adenocarcinoma	1	1	1	1	1	1	1	1	0	0	0	0	0	8
lncRNA_promCore	Biliary-AdenoCa	1	1	1	RM	1	1	1	1	0	0	0	0	0	7
lncRNA_promCore	Bladder-TCC	1	1	1	RM	1	1	1	1	0	0	0	0	0	7
lncRNA_promCore	Bone-Leiomyo	0	RM	1	RM	1	0	1	1	0	0	0	0	0	4
lncRNA_promCore	Bone-Osteosarc	0	RM	1	RM	1	0	1	1	0	0	0	0	0	4
lncRNA_promCore	Breast-AdenoCa	1	1	1	RM	1	1	1	1	0	0	0	0	0	7
lncRNA_promCore	meta_Breast	1	1	1	RM	1	1	1	1	0	0	0	0	0	7
lncRNA_promCore	CNS-GBM	1	1	1	RM	1	1	1	1	0	0	0	0	0	7
lncRNA_promCore	CNS-Medullo	0	RM	1	RM	1	1	1	1	0	0	0	0	0	5
lncRNA_promCore	CNS-PiloAstro	0	RM	1	RM	1	1	1	1	0	0	0	0	0	5
lncRNA_promCore	meta_CNS	1	1	1	RM	1	1	1	1	0	0	0	0	0	7
lncRNA_promCore	meta_Carcinoma	1	1	1	1	1	1	1	1	0	0	0	0	0	8
lncRNA_promCore	ColoRect-AdenoCa	1	1	1	1	1	RM	1	1	0	0	0	0	0	7
lncRNA_promCore	meta_Digestive_tract	1	1	1	1	1	1	1	1	0	0	0	0	0	8
lncRNA_promCore	Eso-AdenoCa	1	1	1	RM	1	1	1	1	0	0	0	0	0	7
lncRNA_promCore	meta_Female_reproductive_tract	1	1	0	1	1	1	1	1	0	0	0	0	0	7
lncRNA_promCore	meta_Glioma	1	1	1	RM	1	1	1	1	0	0	0	0	0	7
lncRNA_promCore	Head-SCC	1	1	1	RM	1	1	1	1	0	0	0	0	0	7
lncRNA_promCore	meta_Hematopoietic_system	1	1	0	RM	1	1	1	1	0	0	0	0	0	6
lncRNA_promCore	Kidney-ChRCC	0	RM	1	RM	1	1	1	1	0	0	0	0	0	5
lncRNA_promCore	Kidney-RCC	1	1	1	1	1	1	1	1	0	0	0	0	0	8
lncRNA_promCore	meta_Kidney	1	1	1	1	1	1	1	1	0	0	0	0	0	8
lncRNA_promCore	Liver-HCC	1	1	1	1	1	1	1	1	0	0	0	0	0	8
lncRNA_promCore	Lung-AdenoCa	1	1	1	1	1	1	1	1	0	0	0	0	0	8
lncRNA_promCore	Lung-SCC	1	1	1	1	1	1	1	1	0	0	0	0	0	8
lncRNA_promCore	meta_Lung	1	1	1	1	1	RM	1	1	0	0	0	0	0	7
lncRNA_promCore	Lymph-BNHL	1	RM	1	RM	1	1	1	1	0	0	0	0	0	6
lncRNA_promCore	Lymph-CLL	0	RM	1	RM	1	1	1	1	0	0	0	0	0	5
lncRNA_promCore	meta_Lymphatic_system	1	1	0	RM	1	1	1	1	0	0	0	0	0	6
lncRNA_promCore	Myeloid-MPN	0	RM	1	RM	1	1	1	1	0	0	0	0	0	5
lncRNA_promCore	meta_Myeloid	0	RM	1	RM	RM	1	1	1	0	0	0	0	0	4
lncRNA_promCore	Ovary-AdenoCa	1	1	1	1	1	1	1	1	0	0	0	0	0	8
lncRNA_promCore	Pancan-no-skin-melanoma-lymph	1	1	1	0	1	0	0	1	0	0	0	0	0	5
lncRNA_promCore	Panc-AdenoCa	1	1	1	RM	1	1	1	1	0	0	0	0	0	7
lncRNA_promCore	Panc-Endocrine	0	RM	1	RM	1	1	1	1	0	0	0	0	0	5
lncRNA_promCore	Prost-AdenoCa	1	1	1	RM	1	1	1	1	0	0	0	0	0	7
lncRNA_promCore	meta_Sarcoma	0	1	1	RM	1	0	1	1	0	0	0	0	0	5
lncRNA_promCore	Skin-Melanoma	1	1	1	1	1	1	1	1	0	0	0	0	0	8
lncRNA_promCore	meta_Squamous	1	1	1	1	1	1	1	1	0	0	0	0	0	8
lncRNA_promCore	Stomach-AdenoCa	1	1	1	1	1	1	1	1	0	0	0	0	0	8
lncRNA_promCore	Thy-AdenoCa	0	RM	1	RM	1	1	1	1	0	0	0	0	0	5
lncRNA_promCore	Uterus-AdenoCa	1	1	1	1	1	1	1	1	0	0	0	0	0	8
mirna_mat	meta_Adenocarcinoma	1	1	1	1	0	0	1	0	0	0	0	0	0	5
mirna_mat	Biliary-AdenoCa	0	1	1	1	1	0	1	0	0	0	0	0	0	5
mirna_mat	Bladder-TCC	0	1	RM	RM	1	0	1	0	0	0	0	0	0	3
mirna_mat	Bone-Leiomyo	0	1	0	RM	1	0	0	0	0	0	0	0	0	2
mirna_mat	Bone-Osteosarc	0	1	1	RM	1	0	1	0	0	0	0	0	0	4
mirna_mat	Breast-AdenoCa	0	1	1	RM	1	0	1	0	0	0	0	0	0	4
mirna_mat	meta_Breast	0	1	1	RM	0	0	1	0	0	0	0	0	0	3
mirna_mat	CNS-GBM	0	1	1	RM	0	0	1	0	0	0	0	0	0	3
mirna_mat	CNS-Medullo	0	1	1	RM	1	0	1	0	0	0	0	0	0	4
mirna_mat	CNS-PiloAstro	0	1	1	1	1	0	1	0	0	0	0	0	0	5
mirna_mat	meta_CNS	0	1	1	RM	0	0	1	0	0	0	0	0	0	3
mirna_mat	meta_Carcinoma	1	1	1	1	0	0	1	0	0	0	0	0	0	5
mirna_mat	ColoRect-AdenoCa	1	1	1	RM	1	0	1	0	0	0	0	0	0	5
mirna_mat	meta_Digestive_tract	1	1	RM	1	0	0	1	0	0	0	0	0	0	4
mirna_mat	Eso-AdenoCa	0	1	1	RM	1	0	1	0	0	0	0	0	0	4
mirna_mat	meta_Female_reproductive_tract	0	1	0	RM	0	0	1	0	0	0	0	0	0	2
mirna_mat	meta_Glioma	0	1	1	RM	0	0	1	0	0	0	0	0	0	3
mirna_mat	Head-SCC	0	1	1	RM	1	0	1	0	0	0	0	0	0	4
mirna_mat	meta_Hematopoietic_system	1	1	0	RM	0	0	1	0	0	0	0	0	0	3
mirna_mat	Kidney-ChRCC	0	1	1	1	1	0	1	0	0	0	0	0	0	5
mirna_mat	Kidney-RCC	0	1	1	RM	1	0	1	0	0	0	0	0	0	4
mirna_mat	meta_Kidney	0	1	1	RM	0	0	1	0	0	0	0	0	0	3
mirna_mat	Liver-HCC	0	1	1	RM	1	0	1	0	0	0	0	0	0	4
mirna_mat	Lung-AdenoCa	0	1	1	RM	1	0	1	0	0	0	0	0	0	4
mirna_mat	Lung-SCC	0	1	1	RM	1	0	1	0	0	0	0	0	0	4
mirna_mat	meta_Lung	0	1	1	RM	0	0	1	0	0	0	0	0	0	3
mirna_mat	Lymph-BNHL	1	1	1	RM	1	0	1	0	0	0	0	0	0	5
mirna_mat	Lymph-CLL	1	1	1	RM	RM	0	1	0	0	0	0	0	0	4
mirna_mat	meta_Lymphatic_system	1	1	0	RM	0	0	1	0	0	0	0	0	0	3
mirna_mat	Myeloid-MPN	0	1	1	1	0	0	1	0	0	0	0	0	0	4
mirna_mat	meta_Myeloid	0	1	1	1	0	0	1	0	0	0	0	0	0	4
mirna_mat	Ovary-AdenoCa	0	1	1	RM	1	0	1	0	0	0	0	0	0	4
mirna_mat	Pancan-no-skin-melanoma-lymph	1	1	0	0	1	0	1	0	0	0	0	0	0	4
mirna_mat	Panc-AdenoCa	0	1	1	RM	1	0	1	0	0	0	0	0	0	4
mirna_mat	Panc-Endocrine	0	1	1	1	1	0	1	0	0	0	0	0	0	5
mirna_mat	Prost-AdenoCa	0	1	1	RM	1	0	1	0	0	0	0	0	0	4
mirna_mat	meta_Sarcoma	0	1	1	RM	0	0	1	0	0	0	0	0	0	3
mirna_mat	Skin-Melanoma	0	1	1	1	1	0	1	0	0	0	0	0	0	5
mirna_mat	meta_Squamous	0	1	1	1	0	0	1	0	0	0	0	0	0	4
mirna_mat	Stomach-AdenoCa	0	1	1	RM	1	0	1	0	0	0	0	0	0	4
mirna_mat	Thy-AdenoCa	0	1	1	1	1	0	1	0	0	0	0	0	0	5
mirna_mat	Uterus-AdenoCa	0	1	1	RM	1	0	1	0	0	0	0	0	0	4
mirna_pre	meta_Adenocarcinoma	1	1	1	RM	0	1	1	0	0	0	0	0	0	5
mirna_pre	Biliary-AdenoCa	0	1	1	1	1	1	1	0	0	0	0	0	0	6
mirna_pre	Bladder-TCC	1	1	1	1	1	1	1	0	0	0	0	0	0	7
mirna_pre	Bone-Leiomyo	0	1	1	RM	1	0	0	0	0	0	0	0	0	3
mirna_pre	Bone-Osteosarc	0	1	1	RM	1	0	1	0	0	0	0	0	0	4
mirna_pre	Breast-AdenoCa	0	1	1	RM	1	1	1	0	0	0	0	0	0	5
mirna_pre	meta_Breast	0	1	1	RM	0	1	1	0	0	0	0	0	0	4
mirna_pre	CNS-GBM	0	1	1	RM	1	1	1	0	0	0	0	0	0	5
mirna_pre	CNS-Medullo	0	1	1	RM	1	1	1	0	0	0	0	0	0	5
mirna_pre	CNS-PiloAstro	0	RM	1	RM	1	1	1	0	0	0	0	0	0	4
mirna_pre	meta_CNS	0	1	1	1	0	1	1	0	0	0	0	0	0	5
mirna_pre	meta_Carcinoma	1	1	1	RM	0	1	1	0	0	0	0	0	0	5
mirna_pre	ColoRect-AdenoCa	1	1	1	1	1	1	1	0	0	0	0	0	0	7
mirna_pre	meta_Digestive_tract	1	1	1	1	0	1	1	0	0	0	0	0	0	6
mirna_pre	Eso-AdenoCa	0	1	1	RM	1	1	1	0	0	0	0	0	0	5
mirna_pre	meta_Female_reproductive_tract	0	1	0	RM	0	1	1	0	0	0	0	0	0	3
mirna_pre	meta_Glioma	0	1	1	1	0	1	1	0	0	0	0	0	0	5
mirna_pre	Head-SCC	1	1	1	1	1	1	1	0	0	0	0	0	0	7
mirna_pre	meta_Hematopoietic_system	1	RM	0	RM	0	1	1	0	0	0	0	0	0	3
mirna_pre	Kidney-ChRCC	0	1	1	1	1	1	1	0	0	0	0	0	0	6
mirna_pre	Kidney-RCC	0	1	1	RM	1	1	1	0	0	0	0	0	0	5
mirna_pre	meta_Kidney	0	1	1	RM	0	1	1	0	0	0	0	0	0	4
mirna_pre	Liver-HCC	1	1	1	RM	1	1	1	0	0	0	0	0	0	6
mirna_pre	Lung-AdenoCa	0	1	1	RM	1	1	1	0	0	0	0	0	0	5
mirna_pre	Lung-SCC	0	1	1	RM	1	1	1	0	0	0	0	0	0	5
mirna_pre	meta_Lung	1	1	1	1	0	1	1	0	0	0	0	0	0	6
mirna_pre	Lymph-BNHL	1	1	1	RM	1	1	1	0	0	0	0	0	0	6
mirna_pre	Lymph-CLL	1	1	1	RM	1	1	1	0	0	0	0	0	0	6
mirna_pre	meta_Lymphatic_system	1	RM	0	RM	0	1	1	0	0	0	0	0	0	3
mirna_pre	Myeloid-MPN	0	1	1	1	1	1	1	0	0	0	0	0	0	6
mirna_pre	meta_Myeloid	0	1	1	RM	0	1	1	0	0	0	0	0	0	4
mirna_pre	Ovary-AdenoCa	0	1	1	1	1	1	1	0	0	0	0	0	0	6
mirna_pre	Pancan-no-skin-melanoma-lymph	1	1	0	0	1	0	1	0	0	0	0	0	0	4
mirna_pre	Panc-AdenoCa	0	RM	1	RM	1	1	1	0	0	0	0	0	0	4
mirna_pre	Panc-Endocrine	0	1	1	RM	1	1	1	0	0	0	0	0	0	5
mirna_pre	Prost-AdenoCa	0	1	1	1	1	1	1	0	0	0	0	0	0	6
mirna_pre	meta_Sarcoma	0	1	1	1	0	0	1	0	0	0	0	0	0	4
mirna_pre	Skin-Melanoma	1	1	1	1	1	1	1	0	0	0	0	0	0	7
mirna_pre	meta_Squamous	1	1	1	1	0	1	1	0	0	0	0	0	0	6
mirna_pre	Stomach-AdenoCa	0	1	1	1	1	1	1	0	0	0	0	0	0	6
mirna_pre	Thy-AdenoCa	0	1	1	1	1	1	1	0	0	0	0	0	0	6
mirna_pre	Uterus-AdenoCa	0	1	1	1	1	1	1	0	0	0	0	0	0	6
mirna_prom	meta_Adenocarcinoma	1	1	1	1	0	0	1	0	0	0	0	0	0	5
mirna_prom	Biliary-AdenoCa	0	1	1	1	1	0	1	0	0	0	0	0	0	5
mirna_prom	Bladder-TCC	1	1	1	1	1	0	1	0	0	0	0	0	0	6
mirna_prom	Bone-Leiomyo	0	1	1	1	1	0	0	0	0	0	0	0	0	4
mirna_prom	Bone-Osteosarc	0	1	1	RM	1	0	1	0	0	0	0	0	0	4
mirna_prom	Breast-AdenoCa	1	1	1	1	1	0	1	0	0	0	0	0	0	6
mirna_prom	meta_Breast	1	1	1	1	0	0	1	0	0	0	0	0	0	5
mirna_prom	CNS-GBM	1	1	1	1	1	0	1	0	0	0	0	0	0	6
mirna_prom	CNS-Medullo	0	1	1	1	1	0	1	0	0	0	0	0	0	5
mirna_prom	CNS-PiloAstro	0	1	1	1	0	0	1	0	0	0	0	0	0	4
mirna_prom	meta_CNS	1	1	1	1	0	0	1	0	0	0	0	0	0	5
mirna_prom	meta_Carcinoma	1	1	1	1	0	0	1	0	0	0	0	0	0	5
mirna_prom	ColoRect-AdenoCa	1	1	1	1	1	0	1	0	0	0	0	0	0	6
mirna_prom	meta_Digestive_tract	1	1	1	1	0	0	1	0	0	0	0	0	0	5
mirna_prom	Eso-AdenoCa	1	1	1	1	1	0	1	0	0	0	0	0	0	6
mirna_prom	meta_Female_reproductive_tract	1	1	0	1	0	0	1	0	0	0	0	0	0	4
mirna_prom	meta_Glioma	1	1	1	1	0	0	1	0	0	0	0	0	0	5
mirna_prom	Head-SCC	0	1	1	1	1	0	1	0	0	0	0	0	0	5
mirna_prom	meta_Hematopoietic_system	1	1	0	1	0	0	1	0	0	0	0	0	0	4
mirna_prom	Kidney-ChRCC	0	1	1	1	1	0	1	0	0	0	0	0	0	5
mirna_prom	Kidney-RCC	1	1	1	1	1	0	1	0	0	0	0	0	0	6
mirna_prom	meta_Kidney	1	1	1	1	0	0	1	0	0	0	0	0	0	5
mirna_prom	Liver-HCC	1	1	1	1	1	0	1	0	0	0	0	0	0	6
mirna_prom	Lung-AdenoCa	1	1	1	1	1	0	1	0	0	0	0	0	0	6
mirna_prom	Lung-SCC	1	1	1	1	1	0	1	0	0	0	0	0	0	6
mirna_prom	meta_Lung	1	1	1	1	0	0	1	0	0	0	0	0	0	5
mirna_prom	Lymph-BNHL	1	1	1	RM	1	0	1	0	0	0	0	0	0	5
mirna_prom	Lymph-CLL	0	1	1	1	1	0	1	0	0	0	0	0	0	5
mirna_prom	meta_Lymphatic_system	1	1	0	1	0	0	1	0	0	0	0	0	0	4
mirna_prom	Myeloid-MPN	0	1	1	1	1	0	1	0	0	0	0	0	0	5
mirna_prom	meta_Myeloid	0	1	1	1	0	0	1	0	0	0	0	0	0	4
mirna_prom	Ovary-AdenoCa	0	1	1	1	1	0	1	0	0	0	0	0	0	5
mirna_prom	Pancan-no-skin-melanoma-lymph	1	1	0	0	1	0	1	0	0	0	0	0	0	4
mirna_prom	Panc-AdenoCa	0	1	1	1	1	0	1	0	0	0	0	0	0	5
mirna_prom	Panc-Endocrine	0	1	1	1	1	0	1	0	0	0	0	0	0	5
mirna_prom	Prost-AdenoCa	0	1	1	1	1	0	1	0	0	0	0	0	0	5
mirna_prom	meta_Sarcoma	0	1	1	1	0	0	1	0	0	0	0	0	0	4
mirna_prom	Skin-Melanoma	1	1	1	1	1	0	1	0	0	0	0	0	0	6
mirna_prom	meta_Squamous	1	1	1	1	0	0	1	0	0	0	0	0	0	5
mirna_prom	Stomach-AdenoCa	1	1	1	1	1	0	1	0	0	0	0	0	0	6
mirna_prom	Thy-AdenoCa	0	1	1	RM	1	0	1	0	0	0	0	0	0	4
mirna_prom	Uterus-AdenoCa	1	1	1	1	1	0	1	0	0	0	0	0	0	6
smallrna	meta_Adenocarcinoma	1	1	1	RM	1	1	1	0	0	0	0	0	0	6
smallrna	Biliary-AdenoCa	0	1	1	1	1	1	1	0	0	0	0	0	0	6
smallrna	Bladder-TCC	1	RM	1	RM	1	1	1	0	0	0	0	0	0	5
smallrna	Bone-Leiomyo	0	1	1	RM	1	0	1	0	0	0	0	0	0	4
smallrna	Bone-Osteosarc	0	1	1	RM	1	0	1	0	0	0	0	0	0	4
smallrna	Breast-AdenoCa	1	1	1	RM	1	1	1	0	0	0	0	0	0	6
smallrna	meta_Breast	1	1	1	RM	1	1	1	0	0	0	0	0	0	6
smallrna	CNS-GBM	0	1	1	1	1	1	1	0	0	0	0	0	0	6
smallrna	CNS-Medullo	0	1	1	RM	1	1	1	0	0	0	0	0	0	5
smallrna	CNS-PiloAstro	0	1	1	RM	1	1	1	0	0	0	0	0	0	5
smallrna	meta_CNS	1	1	1	RM	1	1	1	0	0	0	0	0	0	6
smallrna	meta_Carcinoma	1	RM	1	RM	1	1	1	0	0	0	0	0	0	5
smallrna	ColoRect-AdenoCa	1	1	1	1	1	1	1	0	0	0	0	0	0	7
smallrna	meta_Digestive_tract	1	1	1	1	1	1	1	0	0	0	0	0	0	7
smallrna	Eso-AdenoCa	1	1	1	RM	1	1	1	0	0	0	0	0	0	6
smallrna	meta_Female_reproductive_tract	1	RM	0	RM	1	1	1	0	0	0	0	0	0	4
smallrna	meta_Glioma	0	1	1	1	1	1	1	0	0	0	0	0	0	6
smallrna	Head-SCC	1	1	1	1	1	1	1	0	0	0	0	0	0	7
smallrna	meta_Hematopoietic_system	1	RM	0	RM	1	1	1	0	0	0	0	0	0	4
smallrna	Kidney-ChRCC	0	1	1	RM	1	1	1	0	0	0	0	0	0	5
smallrna	Kidney-RCC	1	1	1	RM	1	1	1	0	0	0	0	0	0	6
smallrna	meta_Kidney	1	1	1	RM	1	1	1	0	0	0	0	0	0	6
smallrna	Liver-HCC	1	RM	1	RM	1	1	1	0	0	0	0	0	0	5
smallrna	Lung-AdenoCa	1	1	1	1	1	1	1	0	0	0	0	0	0	7
smallrna	Lung-SCC	1	1	1	1	1	1	1	0	0	0	0	0	0	7
smallrna	meta_Lung	1	1	1	1	1	1	1	0	0	0	0	0	0	7
smallrna	Lymph-BNHL	1	1	1	RM	1	1	1	0	0	0	0	0	0	6
smallrna	Lymph-CLL	1	1	1	RM	1	1	1	0	0	0	0	0	0	6
smallrna	meta_Lymphatic_system	1	RM	0	RM	1	1	1	0	0	0	0	0	0	4
smallrna	Myeloid-MPN	0	RM	1	RM	1	1	1	0	0	0	0	0	0	4
smallrna	meta_Myeloid	0	RM	1	RM	1	1	1	0	0	0	0	0	0	4
smallrna	Ovary-AdenoCa	1	1	1	RM	1	1	1	0	0	0	0	0	0	6
smallrna	Pancan-no-skin-melanoma-lymph	1	RM	0	0	1	0	1	0	0	0	0	0	0	3
smallrna	Panc-AdenoCa	1	1	1	RM	1	1	1	0	0	0	0	0	0	6
smallrna	Panc-Endocrine	1	1	1	1	1	1	1	0	0	0	0	0	0	7
smallrna	Prost-AdenoCa	1	1	1	RM	1	1	1	0	0	0	0	0	0	6
smallrna	meta_Sarcoma	0	1	1	RM	1	0	1	0	0	0	0	0	0	4
smallrna	Skin-Melanoma	1	1	1	RM	1	RM	1	0	0	0	0	0	0	5
smallrna	meta_Squamous	1	1	1	1	1	1	1	0	0	0	0	0	0	7
smallrna	Stomach-AdenoCa	1	1	1	1	1	1	1	0	0	0	0	0	0	7
smallrna	Thy-AdenoCa	0	1	1	RM	1	1	1	0	0	0	0	0	0	5
smallrna	Uterus-AdenoCa	1	1	1	1	1	1	1	0	0	0	0	0	0	7

## Sheet: Table 4 Protein-coding point mu
ID	target	tissue	gene	Brown_observed	max_method_contr	max_method_id	Pre-filter q-value	Post-filter q-value	Mutations	Patients mutated	Mappability	AID	UV	APOBEC	Palindrome	More than two mutations	More than two patients mutated	Manual review	Overlap	Final filter judgement	Expression_p-value	Expression_Fold Difference	Mutated patients w. expression data	Wild-type patients with expression data
gc19_pc.cds::gencode::ACVR1B::ENSG00000135503.8	CDS	meta_Adenocarcinoma	ACVR1B	6.33104e-06	0.378631	Fisher_observed	0.00899966	0.0107924	23	22	TRUE	TRUE	TRUE	TRUE	TRUE	TRUE	TRUE	TRUE	TRUE	TRUE	0.000427082	0.631987	13	756
gc19_pc.cds::gencode::ACVR2A::ENSG00000121989.10	CDS	meta_Adenocarcinoma	ACVR2A	1.46748e-13	0.434887	Fisher_observed	6.09454e-10	6.47545e-10	35	28	TRUE	TRUE	TRUE	TRUE	TRUE	TRUE	TRUE	TRUE	TRUE	TRUE	0.651549	1.00243	19	750
gc19_pc.cds::gencode::AKT1::ENSG00000142208.11	CDS	meta_Adenocarcinoma	AKT1	1.09443e-06	0.389117	Fisher_observed	0.00180045	0.00209307	17	17	TRUE	TRUE	TRUE	TRUE	TRUE	TRUE	TRUE	TRUE	TRUE	TRUE	0.345316	1.13143	12	757
gc19_pc.cds::gencode::ALB::ENSG00000163631.12	CDS	meta_Adenocarcinoma	ALB	5.22002e-14	0.436482	Fisher_observed	2.25639e-10	2.40354e-10	61	51	TRUE	TRUE	TRUE	TRUE	TRUE	TRUE	TRUE	TRUE	TRUE	TRUE	0.00775653	0.488915	21	748
gc19_pc.cds::gencode::APC::ENSG00000134982.12	CDS	meta_Adenocarcinoma	APC	4.01391e-26	0.460702	Fisher_observed	8.29433e-22	8.29433e-22	153	103	TRUE	TRUE	TRUE	TRUE	TRUE	TRUE	TRUE	TRUE	TRUE	TRUE	0.000550088	0.876072	65	704
gc19_pc.cds::gencode::ARHGAP35::ENSG00000160007.13	CDS	meta_Adenocarcinoma	ARHGAP35	2.07667e-11	0.425772	Fisher_observed	6.63925e-08	7.33083e-08	48	42	TRUE	TRUE	TRUE	TRUE	TRUE	TRUE	TRUE	TRUE	TRUE	TRUE	0.378447	0.915165	30	739
gc19_pc.cds::gencode::ARID1A::ENSG00000117713.13	CDS	meta_Adenocarcinoma	ARID1A	9.62089e-26	0.460251	Fisher_observed	1.89559e-21	1.89559e-21	126	115	TRUE	TRUE	TRUE	TRUE	TRUE	TRUE	TRUE	TRUE	TRUE	TRUE	0.56126	0.995382	59	710
gc19_pc.cds::gencode::ARID2::ENSG00000189079.11	CDS	meta_Adenocarcinoma	ARID2	2.08609e-14	0.437825	Fisher_observed	9.55341e-11	1.00419e-10	69	51	TRUE	TRUE	TRUE	TRUE	TRUE	TRUE	TRUE	TRUE	TRUE	TRUE	0.0249994	1.1542	26	743
gc19_pc.cds::gencode::ATAD2B::ENSG00000119778.10	CDS	meta_Adenocarcinoma	ATAD2B	0.00039908	0.341007	Fisher_observed	0.36513	0.444297	36	30	TRUE	TRUE	TRUE	TRUE	TRUE	TRUE	TRUE	TRUE	TRUE	TRUE	0.89401	0.929962	15	754
gc19_pc.cds::gencode::ATM::ENSG00000149311.13	CDS	meta_Adenocarcinoma	ATM	9.03195e-09	0.409499	Fisher_observed	2.09646e-05	2.40631e-05	74	57	TRUE	TRUE	TRUE	TRUE	TRUE	TRUE	TRUE	TRUE	TRUE	TRUE	0.20658	0.925981	36	733
gc19_pc.cds::gencode::AXIN1::ENSG00000103126.10	CDS	meta_Adenocarcinoma	AXIN1	1.52015e-16	0.444063	Fisher_observed	9.46987e-13	9.46987e-13	34	32	TRUE	TRUE	TRUE	TRUE	TRUE	TRUE	TRUE	TRUE	TRUE	TRUE	0.0384438	0.86053	15	754
gc19_pc.cds::gencode::B2M::ENSG00000166710.13	CDS	meta_Adenocarcinoma	B2M	9.84594e-07	0.389682	Fisher_observed	0.00163884	0.0019045	15	12	TRUE	TRUE	TRUE	TRUE	TRUE	TRUE	TRUE	TRUE	TRUE	TRUE	0.730527	1.20809	7	762
gc19_pc.cds::gencode::BAP1::ENSG00000163930.5	CDS	meta_Adenocarcinoma	BAP1	2.3462e-16	0.44357	Fisher_observed	1.41982e-12	1.41982e-12	35	33	TRUE	TRUE	TRUE	TRUE	TRUE	TRUE	TRUE	TRUE	TRUE	TRUE	1.79697e-06	0.676234	20	749
gc19_pc.cds::gencode::BAX::ENSG00000087088.15	CDS	meta_Adenocarcinoma	BAX	0.000111787	0.355243	Fisher_observed	0.123319	0.149619	11	11	TRUE	TRUE	TRUE	TRUE	TRUE	TRUE	TRUE	TRUE	TRUE	TRUE	0.0667689	0.716116	7	762
gc19_pc.cds::gencode::BRAF::ENSG00000157764.8	CDS	meta_Adenocarcinoma	BRAF	1.39344e-14	0.438395	Fisher_observed	6.59528e-11	6.94445e-11	43	41	TRUE	TRUE	TRUE	TRUE	TRUE	TRUE	TRUE	TRUE	TRUE	TRUE	0.0969433	1.02791	22	747
gc19_pc.cds::gencode::BRD7::ENSG00000166164.11	CDS	meta_Adenocarcinoma	BRD7	8.32347e-06	0.376782	Fisher_observed	0.0116367	0.013964	17	15	TRUE	TRUE	TRUE	TRUE	TRUE	TRUE	TRUE	TRUE	TRUE	TRUE	0.0114953	0.652343	12	757
gc19_pc.cds::gencode::CASP8::ENSG00000064012.17	CDS	meta_Adenocarcinoma	CASP8	2.13248e-05	0.369891	Fisher_observed	0.0274573	0.0331503	20	18	TRUE	TRUE	TRUE	TRUE	TRUE	TRUE	TRUE	TRUE	TRUE	TRUE	0.583068	0.93861	11	758
gc19_pc.cds::gencode::CBFB::ENSG00000067955.9	CDS	meta_Adenocarcinoma	CBFB	2.21808e-13	0.434224	Fisher_observed	9.03464e-10	9.63694e-10	16	16	TRUE	TRUE	TRUE	TRUE	TRUE	TRUE	TRUE	TRUE	TRUE	TRUE	0.0570213	0.766899	8	761
gc19_pc.cds::gencode::CDH1::ENSG00000039068.14	CDS	meta_Adenocarcinoma	CDH1	8.05142e-15	0.439152	Fisher_observed	4.01256e-11	4.18488e-11	36	33	TRUE	TRUE	TRUE	TRUE	TRUE	TRUE	TRUE	TRUE	TRUE	TRUE	0.0688925	0.887351	19	750
gc19_pc.cds::gencode::CDK12::ENSG00000167258.9	CDS	meta_Adenocarcinoma	CDK12	1.48584e-06	0.387443	Fisher_observed	0.00234857	0.0027606	46	39	TRUE	TRUE	TRUE	TRUE	TRUE	TRUE	TRUE	TRUE	TRUE	TRUE	0.43959	0.993638	26	743
gc19_pc.cds::gencode::CDKN1A::ENSG00000124762.9	CDS	meta_Adenocarcinoma	CDKN1A	3.77533e-07	0.39452	Fisher_observed	0.000670554	0.000772595	15	13	TRUE	TRUE	TRUE	TRUE	TRUE	TRUE	TRUE	TRUE	TRUE	TRUE	0.615498	0.901485	10	759
gc19_pc.cds::gencode::CDKN1B::ENSG00000111276.6	CDS	meta_Adenocarcinoma	CDKN1B	3.81635e-06	0.381886	Fisher_observed	0.00564276	0.00673604	13	13	TRUE	TRUE	TRUE	TRUE	TRUE	TRUE	TRUE	TRUE	TRUE	TRUE	0.9816	1.09432	6	763
gc19_pc.cds::gencode::CDKN2A::ENSG00000147889.12	CDS	meta_Adenocarcinoma	CDKN2A	5.32369e-29	0.463783	Fisher_observed	1.61084e-24	1.61084e-24	86	81	TRUE	TRUE	TRUE	TRUE	TRUE	TRUE	TRUE	TRUE	TRUE	TRUE	2.3609e-06	5.72981	29	740
gc19_pc.cds::gencode::CTCF::ENSG00000102974.10	CDS	meta_Adenocarcinoma	CTCF	0.00033197	0.343269	Fisher_observed	0.31285	0.379558	14	13	TRUE	TRUE	TRUE	TRUE	TRUE	TRUE	TRUE	TRUE	TRUE	TRUE	0.992569	0.915935	10	759
gc19_pc.cds::gencode::CTNNB1::ENSG00000168036.12	CDS	meta_Adenocarcinoma	CTNNB1	3.40938e-31	0.465796	Fisher_observed	1.96234e-26	1.96234e-26	136	118	TRUE	TRUE	TRUE	TRUE	TRUE	TRUE	TRUE	TRUE	TRUE	TRUE	0.685444	1.06567	44	725
gc19_pc.cds::gencode::EPHA2::ENSG00000142627.9	CDS	meta_Adenocarcinoma	EPHA2	2.87726e-05	0.367502	Fisher_observed	0.035954	0.0436079	33	32	TRUE	TRUE	TRUE	TRUE	TRUE	TRUE	TRUE	TRUE	TRUE	TRUE	0.0837701	0.784729	18	751
gc19_pc.cds::gencode::FBXW7::ENSG00000109670.9	CDS	meta_Adenocarcinoma	FBXW7	8.04271e-17	0.444769	Fisher_observed	5.08505e-13	5.08505e-13	43	39	TRUE	TRUE	TRUE	TRUE	TRUE	TRUE	TRUE	TRUE	TRUE	TRUE	0.545606	1.10945	27	742
gc19_pc.cds::gencode::FOXA1::ENSG00000129514.4	CDS	meta_Adenocarcinoma	FOXA1	1.66596e-11	0.426239	Fisher_observed	5.4078e-08	5.98066e-08	26	26	TRUE	TRUE	TRUE	TRUE	TRUE	TRUE	TRUE	TRUE	TRUE	TRUE	0.000321175	2.894	8	761
gc19_pc.cds::gencode::GATA3::ENSG00000107485.11	CDS	meta_Adenocarcinoma	GATA3	6.80291e-09	0.410441	Fisher_observed	1.59215e-05	1.82971e-05	33	30	TRUE	TRUE	TRUE	TRUE	TRUE	TRUE	TRUE	TRUE	TRUE	TRUE	0.102381	1.24092	15	754
gc19_pc.cds::gencode::GNAS::ENSG00000087460.19	CDS	meta_Adenocarcinoma	GNAS	0.00055413	0.336777	Fisher_observed	0.479053	0.58684	70	60	TRUE	TRUE	TRUE	TRUE	TRUE	TRUE	TRUE	TRUE	TRUE	TRUE	0.692065	0.960118	35	734
gc19_pc.cds::gencode::HLA-A::ENSG00000206503.7	CDS	meta_Adenocarcinoma	HLA-A	4.5274e-05	0.363685	Fisher_observed	0.0545705	0.0662574	15	14	TRUE	TRUE	TRUE	TRUE	TRUE	TRUE	TRUE	TRUE	TRUE	TRUE	0.533258	0.656863	7	762
gc19_pc.cds::gencode::IRF2::ENSG00000168310.6	CDS	meta_Adenocarcinoma	IRF2	0.000232049	0.34746	Fisher_observed	0.230088	0.277726	10	9	TRUE	TRUE	TRUE	TRUE	TRUE	TRUE	TRUE	TRUE	TRUE	TRUE	0.266181	1.05812	7	762
gc19_pc.cds::gencode::KDM6A::ENSG00000147050.10	CDS	meta_Adenocarcinoma	KDM6A	3.07764e-07	0.398684	Fisher_observed	0.00055834	0.000643814	31	31	TRUE	TRUE	TRUE	TRUE	TRUE	TRUE	TRUE	TRUE	TRUE	TRUE	0.0268226	0.533449	11	758
gc19_pc.cds::gencode::KEAP1::ENSG00000079999.9	CDS	meta_Adenocarcinoma	KEAP1	8.87272e-08	0.400971	Fisher_observed	0.000175635	0.000203167	32	29	TRUE	TRUE	TRUE	TRUE	TRUE	TRUE	TRUE	TRUE	TRUE	TRUE	0.104916	1.27657	19	750
gc19_pc.cds::gencode::KMT2C::ENSG00000055609.13	CDS	meta_Adenocarcinoma	KMT2C	5.72918e-07	0.392477	Fisher_observed	0.0010008	0.00115294	112	88	TRUE	TRUE	TRUE	TRUE	TRUE	TRUE	TRUE	TRUE	TRUE	TRUE	0.645206	0.876795	42	727
gc19_pc.cds::gencode::KRAS::ENSG00000133703.7	CDS	meta_Adenocarcinoma	KRAS	3.47431e-31	0.465789	Fisher_observed	1.96234e-26	1.96234e-26	264	262	TRUE	TRUE	TRUE	TRUE	TRUE	TRUE	TRUE	TRUE	TRUE	TRUE	7.59663e-18	1.57283	115	654
gc19_pc.cds::gencode::MAP2K4::ENSG00000065559.10	CDS	meta_Adenocarcinoma	MAP2K4	8.63535e-19	0.449273	Fisher_observed	7.10298e-15	7.10298e-15	30	29	TRUE	TRUE	TRUE	TRUE	TRUE	TRUE	TRUE	TRUE	TRUE	TRUE	0.331952	0.878144	15	754
gc19_pc.cds::gencode::MAP2K7::ENSG00000076984.13	CDS	meta_Adenocarcinoma	MAP2K7	5.08833e-08	0.403213	Fisher_observed	0.000105661	0.000121094	23	20	TRUE	TRUE	TRUE	TRUE	TRUE	TRUE	TRUE	TRUE	TRUE	TRUE	0.302092	1.12945	13	756
gc19_pc.cds::gencode::MAP3K1::ENSG00000095015.5	CDS	meta_Adenocarcinoma	MAP3K1	5.57539e-13	0.432688	Fisher_observed	2.13737e-09	2.31549e-09	53	46	TRUE	TRUE	TRUE	TRUE	TRUE	TRUE	TRUE	TRUE	TRUE	TRUE	0.187891	1.05932	24	745
gc19_pc.cds::gencode::NF2::ENSG00000186575.13	CDS	meta_Adenocarcinoma	NF2	0.000391557	0.341245	Fisher_observed	0.358634	0.436495	16	14	TRUE	TRUE	TRUE	TRUE	TRUE	TRUE	TRUE	TRUE	TRUE	TRUE	0.288154	0.898601	13	756
gc19_pc.cds::gencode::NFE2L2::ENSG00000116044.11	CDS	meta_Adenocarcinoma	NFE2L2	3.34548e-07	0.395096	Fisher_observed	0.000601335	0.000692268	24	23	TRUE	TRUE	TRUE	TRUE	TRUE	TRUE	TRUE	TRUE	TRUE	TRUE	0.531064	1.05094	8	761
gc19_pc.cds::gencode::NRAS::ENSG00000213281.4	CDS	meta_Adenocarcinoma	NRAS	1.08059e-10	0.422043	Fisher_observed	3.18991e-07	3.61859e-07	16	14	TRUE	TRUE	TRUE	TRUE	TRUE	TRUE	TRUE	TRUE	TRUE	TRUE	0.784781	0.939451	12	757
gc19_pc.cds::gencode::PBRM1::ENSG00000163939.14	CDS	meta_Adenocarcinoma	PBRM1	4.62765e-27	0.461769	Fisher_observed	1.18808e-22	1.18808e-22	87	77	TRUE	TRUE	TRUE	TRUE	TRUE	TRUE	TRUE	TRUE	TRUE	TRUE	0.310619	1.04427	55	714
gc19_pc.cds::gencode::PI15::ENSG00000137558.3	CDS	meta_Adenocarcinoma	PI15	0.000451363	0.339451	Fisher_observed	0.404662	0.493426	22	22	TRUE	TRUE	TRUE	TRUE	TRUE	TRUE	TRUE	TRUE	TRUE	TRUE	0.162271	1.33488	15	754
gc19_pc.cds::gencode::PIGR::ENSG00000162896.5	CDS	meta_Adenocarcinoma	PIGR	0.000103624	0.355999	Fisher_observed	0.115365	0.139797	29	27	TRUE	TRUE	TRUE	TRUE	TRUE	TRUE	TRUE	TRUE	TRUE	TRUE	0.914261	2.32782	13	756
gc19_pc.cds::gencode::PIK3CA::ENSG00000121879.3	CDS	meta_Adenocarcinoma	PIK3CA	7.98025e-31	0.465475	Fisher_observed	3.75614e-26	3.75614e-26	164	135	TRUE	TRUE	TRUE	TRUE	TRUE	TRUE	TRUE	TRUE	TRUE	TRUE	0.9416	1.03365	85	684
gc19_pc.cds::gencode::PIK3R1::ENSG00000145675.10	CDS	meta_Adenocarcinoma	PIK3R1	9.87584e-15	0.438873	Fisher_observed	4.86456e-11	5.07093e-11	36	32	TRUE	TRUE	TRUE	TRUE	TRUE	TRUE	TRUE	TRUE	TRUE	TRUE	0.164347	1.35209	24	745
gc19_pc.cds::gencode::PROKR2::ENSG00000101292.6	CDS	meta_Adenocarcinoma	PROKR2	0.000256375	0.34632	Fisher_observed	0.250527	0.302516	25	25	TRUE	TRUE	TRUE	TRUE	TRUE	TRUE	TRUE	TRUE	TRUE	TRUE	0.621123	1	9	760
gc19_pc.cds::gencode::PTEN::ENSG00000171862.5	CDS	meta_Adenocarcinoma	PTEN	6.36084e-31	0.465561	Fisher_observed	3.17003e-26	3.17003e-26	79	62	TRUE	TRUE	TRUE	TRUE	TRUE	TRUE	TRUE	TRUE	TRUE	TRUE	0.641359	0.937167	33	736
gc19_pc.cds::gencode::RB1::ENSG00000139687.9	CDS	meta_Adenocarcinoma	RB1	1.3124e-18	0.448892	Fisher_observed	1.0066e-14	1.0066e-14	45	39	TRUE	TRUE	TRUE	TRUE	TRUE	TRUE	TRUE	TRUE	TRUE	TRUE	0.0664197	0.830151	17	752
gc19_pc.cds::gencode::RBM10::ENSG00000182872.11	CDS	meta_Adenocarcinoma	RBM10	2.49491e-08	0.408819	Fisher_observed	5.43378e-05	6.23522e-05	27	26	TRUE	TRUE	TRUE	TRUE	TRUE	TRUE	TRUE	TRUE	TRUE	TRUE	0.0467423	0.863102	16	753
gc19_pc.cds::gencode::RNF43::ENSG00000108375.8	CDS	meta_Adenocarcinoma	RNF43	1.36551e-14	0.438424	Fisher_observed	6.53612e-11	6.88627e-11	35	35	TRUE	TRUE	TRUE	TRUE	TRUE	TRUE	TRUE	TRUE	TRUE	TRUE	0.195535	0.939725	21	748
gc19_pc.cds::gencode::RPL22::ENSG00000116251.5	CDS	meta_Adenocarcinoma	RPL22	5.19409e-09	0.411318	Fisher_observed	1.23959e-05	1.41953e-05	16	16	TRUE	TRUE	TRUE	TRUE	TRUE	TRUE	TRUE	TRUE	TRUE	TRUE	0.484231	1.07761	13	756
gc19_pc.cds::gencode::RPL5::ENSG00000122406.8	CDS	meta_Adenocarcinoma	RPL5	0.000201313	0.349051	Fisher_observed	0.20475	0.246826	15	13	TRUE	TRUE	TRUE	TRUE	TRUE	TRUE	TRUE	TRUE	TRUE	TRUE	0.816841	1.10986	7	762
gc19_pc.cds::gencode::RPS6KA3::ENSG00000177189.8	CDS	meta_Adenocarcinoma	RPS6KA3	1.38187e-05	0.376998	Fisher_observed	0.0185834	0.0224283	22	22	TRUE	TRUE	TRUE	TRUE	TRUE	TRUE	TRUE	TRUE	TRUE	TRUE	0.940605	0.983385	11	758
gc19_pc.cds::gencode::SETD2::ENSG00000181555.15	CDS	meta_Adenocarcinoma	SETD2	3.87725e-17	0.445554	Fisher_observed	2.52684e-13	2.52684e-13	75	67	TRUE	TRUE	TRUE	TRUE	TRUE	TRUE	TRUE	TRUE	TRUE	TRUE	0.0610049	0.943001	47	722
gc19_pc.cds::gencode::SETDB1::ENSG00000143379.8	CDS	meta_Adenocarcinoma	SETDB1	7.3174e-05	0.359349	Fisher_observed	0.0845767	0.102471	41	35	TRUE	TRUE	TRUE	TRUE	TRUE	TRUE	TRUE	TRUE	TRUE	TRUE	0.788362	1.01334	21	748
gc19_pc.cds::gencode::SF3B1::ENSG00000115524.11	CDS	meta_Adenocarcinoma	SF3B1	1.28224e-06	0.388257	Fisher_observed	0.00206137	0.00241947	39	37	TRUE	TRUE	TRUE	TRUE	TRUE	TRUE	TRUE	TRUE	TRUE	TRUE	0.47603	1.01869	17	752
gc19_pc.cds::gencode::SLC30A1::ENSG00000170385.9	CDS	meta_Adenocarcinoma	SLC30A1	0.000319766	0.34372	Fisher_observed	0.302358	0.366098	19	18	TRUE	TRUE	TRUE	TRUE	TRUE	TRUE	TRUE	TRUE	TRUE	TRUE	0.42141	0.883063	8	761
gc19_pc.cds::gencode::SMAD3::ENSG00000166949.11	CDS	meta_Adenocarcinoma	SMAD3	0.000334351	0.343183	Fisher_observed	0.314744	0.381765	14	14	TRUE	TRUE	TRUE	TRUE	TRUE	TRUE	TRUE	TRUE	TRUE	TRUE	0.556543	0.908856	8	761
gc19_pc.cds::gencode::SMAD4::ENSG00000141646.9	CDS	meta_Adenocarcinoma	SMAD4	2.27772e-31	0.465946	Fisher_observed	1.65809e-26	1.65809e-26	109	98	TRUE	TRUE	TRUE	TRUE	TRUE	TRUE	TRUE	TRUE	TRUE	TRUE	0.187885	0.907346	41	728
gc19_pc.cds::gencode::SMARCA4::ENSG00000127616.13	CDS	meta_Adenocarcinoma	SMARCA4	0.00014348	0.35269	Fisher_observed	0.153291	0.185304	50	41	TRUE	TRUE	TRUE	TRUE	TRUE	TRUE	TRUE	TRUE	TRUE	TRUE	0.078356	0.894675	24	745
gc19_pc.cds::gencode::SOX9::ENSG00000125398.5	CDS	meta_Adenocarcinoma	SOX9	2.00885e-06	0.385733	Fisher_observed	0.00312858	0.00369186	19	18	TRUE	TRUE	TRUE	TRUE	TRUE	TRUE	TRUE	TRUE	TRUE	TRUE	0.318562	1.29415	12	757
gc19_pc.cds::gencode::SPOP::ENSG00000121067.13	CDS	meta_Adenocarcinoma	SPOP	1.76945e-12	0.430644	Fisher_observed	6.35218e-09	6.84527e-09	21	21	TRUE	TRUE	TRUE	TRUE	TRUE	TRUE	TRUE	TRUE	TRUE	TRUE	0.227492	1.16821	5	764
gc19_pc.cds::gencode::TBL1XR1::ENSG00000177565.11	CDS	meta_Adenocarcinoma	TBL1XR1	0.000115718	0.354896	Fisher_observed	0.127324	0.154393	21	19	TRUE	TRUE	TRUE	TRUE	TRUE	TRUE	TRUE	TRUE	TRUE	TRUE	0.257871	1.17877	13	756
gc19_pc.cds::gencode::TBX3::ENSG00000135111.10	CDS	meta_Adenocarcinoma	TBX3	5.30402e-05	0.36229	Fisher_observed	0.0629368	0.0761642	32	31	TRUE	TRUE	TRUE	TRUE	TRUE	TRUE	TRUE	TRUE	TRUE	TRUE	0.945863	0.965128	17	752
gc19_pc.cds::gencode::TGFBR2::ENSG00000163513.13	CDS	meta_Adenocarcinoma	TGFBR2	8.45996e-09	0.409718	Fisher_observed	1.96908e-05	2.26103e-05	25	20	TRUE	TRUE	TRUE	TRUE	TRUE	TRUE	TRUE	TRUE	TRUE	TRUE	0.676552	0.941937	12	757
gc19_pc.cds::gencode::TP53::ENSG00000141510.11	CDS	meta_Adenocarcinoma	TP53	2.93691e-32	0.466686	Fisher_observed	6.22054e-27	6.22054e-27	681	661	TRUE	TRUE	TRUE	TRUE	TRUE	TRUE	TRUE	TRUE	TRUE	TRUE	1.93654e-05	0.794312	315	454
gc19_pc.cds::gencode::TSC1::ENSG00000165699.9	CDS	meta_Adenocarcinoma	TSC1	0.000181532	0.350184	Fisher_observed	0.18733	0.226173	26	23	TRUE	TRUE	TRUE	TRUE	TRUE	TRUE	TRUE	TRUE	TRUE	TRUE	0.105865	0.873565	10	759
gc19_pc.cds::gencode::USP9X::ENSG00000124486.8	CDS	meta_Adenocarcinoma	USP9X	0.000381053	0.346255	Fisher_observed	0.351291	0.427033	43	39	TRUE	TRUE	TRUE	TRUE	TRUE	TRUE	TRUE	TRUE	TRUE	TRUE	0.655635	0.975097	26	743
gc19_pc.cds::gencode::VHL::ENSG00000134086.7	CDS	meta_Adenocarcinoma	VHL	2.24057e-32	0.466781	Fisher_observed	6.22054e-27	6.22054e-27	85	82	TRUE	TRUE	TRUE	TRUE	TRUE	TRUE	TRUE	TRUE	TRUE	TRUE	9.10635e-06	0.82456	66	703
gc19_pc.cds::gencode::ZFP36L2::ENSG00000152518.5	CDS	meta_Adenocarcinoma	ZFP36L2	1.60898e-09	0.414908	Fisher_observed	4.10593e-06	4.66839e-06	23	20	TRUE	TRUE	TRUE	TRUE	TRUE	TRUE	TRUE	TRUE	TRUE	TRUE	0.00642271	1.37926	14	755
gc19_pc.cds::gencode::ARID1A::ENSG00000117713.13	CDS	Biliary-AdenoCa	ARID1A	3.71857e-05	0.371481	Fisher_observed	0.0453957	0.0552713	5	5	TRUE	TRUE	TRUE	TRUE	TRUE	TRUE	TRUE	TRUE	TRUE	TRUE	0.0522876	0.431733	2	16
gc19_pc.cds::gencode::CDKN1B::ENSG00000111276.6	CDS	Biliary-AdenoCa	CDKN1B	0.000358037	0.350596	Fisher_observed	0.333704	1	2	2	TRUE	TRUE	TRUE	TRUE	TRUE	FALSE	FALSE	TRUE	TRUE	FALSE	0.111111	0.133736	1	17
gc19_pc.cds::gencode::KRAS::ENSG00000133703.7	CDS	Biliary-AdenoCa	KRAS	1.58706e-08	0.413172	Fisher_observed	3.57604e-05	4.1119e-05	4	4	TRUE	TRUE	TRUE	TRUE	TRUE	TRUE	TRUE	TRUE	TRUE	TRUE	0.54902	1.19675	2	16
gc19_pc.cds::gencode::PTEN::ENSG00000171862.5	CDS	Biliary-AdenoCa	PTEN	0.000111256	0.363484	Fisher_observed	0.123053	0.149379	3	3	TRUE	TRUE	TRUE	TRUE	TRUE	TRUE	TRUE	TRUE	TRUE	TRUE	0.222222	0.593264	1	17
gc19_pc.cds::gencode::SMAD4::ENSG00000141646.9	CDS	Biliary-AdenoCa	SMAD4	6.43788e-08	0.408023	Fisher_observed	0.000132066	0.000151509	5	5	TRUE	TRUE	TRUE	TRUE	TRUE	TRUE	TRUE	TRUE	TRUE	TRUE	0.111111	0.405905	1	17
gc19_pc.cds::gencode::TP53::ENSG00000141510.11	CDS	Biliary-AdenoCa	TP53	5.58577e-17	0.449318	Fisher_observed	3.58514e-13	3.58514e-13	10	10	TRUE	TRUE	TRUE	TRUE	TRUE	TRUE	TRUE	TRUE	TRUE	TRUE	0.444444	0.612091	1	17
gc19_pc.cds::gencode::ARID1A::ENSG00000117713.13	CDS	Bladder-TCC	ARID1A	1.37686e-05	0.385765	Fisher_observed	0.018575	0.0224283	6	6	TRUE	TRUE	TRUE	TRUE	TRUE	TRUE	TRUE	TRUE	TRUE	TRUE	0.354325	0.856853	6	17
gc19_pc.cds::gencode::CDKN1A::ENSG00000124762.9	CDS	Bladder-TCC	CDKN1A	1.44543e-06	0.405658	Fisher_observed	0.00229325	0.00269735	4	4	TRUE	TRUE	TRUE	TRUE	TRUE	TRUE	TRUE	TRUE	TRUE	TRUE	0.66742	0.763682	4	19
gc19_pc.cds::gencode::ELF3::ENSG00000163435.11	CDS	Bladder-TCC	ELF3	0.000216708	0.368751	Fisher_observed	0.218571	0.263414	5	3	TRUE	TRUE	TRUE	TRUE	TRUE	TRUE	TRUE	TRUE	TRUE	TRUE	0.354602	1.55181	3	20
gc19_pc.cds::gencode::ERCC2::ENSG00000104884.10	CDS	Bladder-TCC	ERCC2	0.000100262	0.369258	Fisher_observed	0.112204	0.136081	5	5	TRUE	TRUE	TRUE	TRUE	TRUE	TRUE	TRUE	TRUE	TRUE	TRUE	0.587358	1.08216	5	18
gc19_pc.cds::gencode::FGFR3::ENSG00000068078.13	CDS	Bladder-TCC	FGFR3	8.87041e-06	0.388803	Fisher_observed	0.0122999	0.0147647	7	6	TRUE	TRUE	TRUE	TRUE	TRUE	TRUE	TRUE	TRUE	TRUE	TRUE	0.201096	2.36117	6	17
gc19_pc.cds::gencode::KDM6A::ENSG00000147050.10	CDS	Bladder-TCC	KDM6A	1.05996e-11	0.439114	Fisher_observed	3.4807e-08	3.8377e-08	8	7	TRUE	TRUE	TRUE	TRUE	TRUE	TRUE	TRUE	TRUE	TRUE	TRUE	0.00107686	0.50615	7	16
gc19_pc.cds::gencode::KMT2D::ENSG00000167548.10	CDS	Bladder-TCC	KMT2D	0.00035037	0.355637	Fisher_observed	0.328002	0.397379	13	7	TRUE	TRUE	TRUE	TRUE	TRUE	TRUE	TRUE	TRUE	TRUE	TRUE	0.973996	1.11888	7	16
gc19_pc.cds::gencode::RB1::ENSG00000139687.9	CDS	Bladder-TCC	RB1	5.89521e-05	0.381257	Fisher_observed	0.0695621	0.0842253	5	4	TRUE	TRUE	TRUE	TRUE	TRUE	TRUE	TRUE	TRUE	TRUE	TRUE	0.0212309	0.368893	4	19
gc19_pc.cds::gencode::STAG2::ENSG00000101972.14	CDS	Bladder-TCC	STAG2	0.000475375	0.367902	Fisher_observed	0.423055	0.515683	3	3	TRUE	TRUE	TRUE	TRUE	TRUE	TRUE	TRUE	TRUE	TRUE	TRUE	0.00112931	0.197562	3	20
gc19_pc.cds::gencode::TP53::ENSG00000141510.11	CDS	Bladder-TCC	TP53	3.23041e-15	0.448545	Fisher_observed	1.7322e-11	1.76573e-11	10	10	TRUE	TRUE	TRUE	TRUE	TRUE	TRUE	TRUE	TRUE	TRUE	TRUE	0.927375	0.992554	10	13
gc19_pc.cds::gencode::ZNF624::ENSG00000197566.5	CDS	Bladder-TCC	ZNF624	0.000370514	0.362662	Fisher_observed	0.34232	1	19	1	TRUE	TRUE	TRUE	FALSE	TRUE	TRUE	FALSE	TRUE	TRUE	FALSE	0.0869565	2.51806	1	22
gc19_pc.cds::gencode::MYRFL::ENSG00000166268.6	CDS	Bone-Leiomyo	MYRFL	0.000470739	0.341937	Fisher_observed	0.41937	0.511308	5	4	TRUE	TRUE	TRUE	TRUE	TRUE	TRUE	TRUE	TRUE	TRUE	TRUE	0.0264904	62.7475	4	30
gc19_pc.cds::gencode::PRB3::ENSG00000197870.8	CDS	Bone-Leiomyo	PRB3	0.000306899	0.352791	Fisher_observed	0.291493	0.353277	3	3	TRUE	TRUE	TRUE	TRUE	TRUE	TRUE	TRUE	TRUE	TRUE	TRUE	NA	NA	3	31
gc19_pc.cds::gencode::RB1::ENSG00000139687.9	CDS	Bone-Leiomyo	RB1	4.47002e-07	0.402631	Fisher_observed	0.000787339	1	4	4	TRUE	TRUE	TRUE	TRUE	FALSE	TRUE	TRUE	TRUE	TRUE	FALSE	0.131275	0.577412	4	30
gc19_pc.cds::gencode::SREK1IP1::ENSG00000153006.10	CDS	Bone-Leiomyo	SREK1IP1	0.000383415	0.357327	Fisher_observed	0.352702	1	4	1	TRUE	TRUE	TRUE	TRUE	TRUE	TRUE	FALSE	TRUE	TRUE	FALSE	0.647059	1.1058	1	33
gc19_pc.cds::gencode::TP53::ENSG00000141510.11	CDS	Bone-Leiomyo	TP53	4.58772e-13	0.43886	Fisher_observed	1.79945e-09	1.93374e-09	7	7	TRUE	TRUE	TRUE	TRUE	TRUE	TRUE	TRUE	TRUE	TRUE	TRUE	0.150586	0.458004	7	27
gc19_pc.cds::gencode::HIST1H2AC::ENSG00000180573.8	CDS	Bone-Osteosarc	HIST1H2AC	7.15631e-05	0.371496	Fisher_observed	0.082941	1	2	2	TRUE	TRUE	TRUE	TRUE	TRUE	FALSE	FALSE	TRUE	TRUE	FALSE	NA	NA	NA	NA
gc19_pc.cds::gencode::KLHDC2::ENSG00000165516.6	CDS	Bone-Osteosarc	KLHDC2	0.000441897	0.352222	Fisher_observed	0.397436	1	2	2	TRUE	TRUE	TRUE	TRUE	TRUE	FALSE	FALSE	TRUE	TRUE	FALSE	NA	NA	NA	NA
gc19_pc.cds::gencode::RB1::ENSG00000139687.9	CDS	Bone-Osteosarc	RB1	1.43159e-06	0.399731	Fisher_observed	0.00227984	0.00268335	3	3	TRUE	TRUE	TRUE	TRUE	TRUE	TRUE	TRUE	TRUE	TRUE	TRUE	NA	NA	NA	NA
gc19_pc.cds::gencode::TP53::ENSG00000141510.11	CDS	Bone-Osteosarc	TP53	1.22717e-18	0.457471	Fisher_observed	9.60782e-15	9.60782e-15	13	12	TRUE	TRUE	TRUE	TRUE	TRUE	TRUE	TRUE	TRUE	TRUE	TRUE	NA	NA	NA	NA
gc19_pc.cds::gencode::AKT1::ENSG00000142208.11	CDS	Breast-AdenoCa	AKT1	9.7817e-08	0.414604	Fisher_observed	0.000191392	0.000220994	7	7	TRUE	TRUE	TRUE	TRUE	TRUE	TRUE	TRUE	TRUE	TRUE	TRUE	0.102803	1.29808	3	82
gc19_pc.cds::gencode::CBFB::ENSG00000067955.9	CDS	Breast-AdenoCa	CBFB	2.44364e-15	0.447529	Fisher_observed	1.32712e-11	1.35314e-11	10	10	TRUE	TRUE	TRUE	TRUE	TRUE	TRUE	TRUE	TRUE	TRUE	TRUE	0.0931428	0.657848	3	82
gc19_pc.cds::gencode::CDH1::ENSG00000039068.14	CDS	Breast-AdenoCa	CDH1	1.98464e-06	0.407491	Fisher_observed	0.00309657	0.00365529	7	6	TRUE	TRUE	TRUE	TRUE	TRUE	TRUE	TRUE	TRUE	TRUE	TRUE	0.0907578	0.0277001	1	84
gc19_pc.cds::gencode::CTCF::ENSG00000102974.10	CDS	Breast-AdenoCa	CTCF	8.34613e-05	0.368556	Fisher_observed	0.0950408	0.115351	5	5	TRUE	TRUE	TRUE	TRUE	TRUE	TRUE	TRUE	TRUE	TRUE	TRUE	0.712014	0.917659	3	82
gc19_pc.cds::gencode::GATA3::ENSG00000107485.11	CDS	Breast-AdenoCa	GATA3	7.68194e-14	0.443085	Fisher_observed	3.23797e-10	3.44355e-10	13	12	TRUE	TRUE	TRUE	TRUE	TRUE	TRUE	TRUE	TRUE	TRUE	TRUE	0.00814656	5.92791	4	81
gc19_pc.cds::gencode::KMT2C::ENSG00000055609.13	CDS	Breast-AdenoCa	KMT2C	0.000222339	0.358419	Fisher_observed	0.22266	0.268717	15	14	TRUE	TRUE	TRUE	TRUE	TRUE	TRUE	TRUE	TRUE	TRUE	TRUE	0.695308	0.9399	7	78
gc19_pc.cds::gencode::MAP2K4::ENSG00000065559.10	CDS	Breast-AdenoCa	MAP2K4	1.08784e-05	0.390732	Fisher_observed	0.0149375	0.0179657	5	5	TRUE	TRUE	TRUE	TRUE	TRUE	TRUE	TRUE	TRUE	TRUE	TRUE	0.805344	0.926993	2	83
gc19_pc.cds::gencode::MAP3K1::ENSG00000095015.5	CDS	Breast-AdenoCa	MAP3K1	1.78074e-14	0.445069	Fisher_observed	8.24417e-11	8.67059e-11	21	17	TRUE	TRUE	TRUE	TRUE	TRUE	TRUE	TRUE	TRUE	TRUE	TRUE	0.0262909	2.28885	6	79
gc19_pc.cds::gencode::NCOR1::ENSG00000141027.16	CDS	Breast-AdenoCa	NCOR1	0.00036207	0.352664	Fisher_observed	0.335985	0.407918	8	7	TRUE	TRUE	TRUE	TRUE	TRUE	TRUE	TRUE	TRUE	TRUE	TRUE	0.0111988	0.478148	3	82
gc19_pc.cds::gencode::NOTCH2::ENSG00000134250.13	CDS	Breast-AdenoCa	NOTCH2	0.000140248	0.363403	Fisher_observed	0.150406	0.181962	13	9	TRUE	TRUE	TRUE	TRUE	TRUE	TRUE	TRUE	TRUE	TRUE	TRUE	0.266889	0.772437	4	81
gc19_pc.cds::gencode::PIK3CA::ENSG00000121879.3	CDS	Breast-AdenoCa	PIK3CA	1.13498e-21	0.460132	Fisher_observed	1.18714e-17	1.18714e-17	59	53	TRUE	TRUE	TRUE	TRUE	TRUE	TRUE	TRUE	TRUE	TRUE	TRUE	0.423795	0.94772	21	64
gc19_pc.cds::gencode::PTEN::ENSG00000171862.5	CDS	Breast-AdenoCa	PTEN	3.17929e-13	0.440996	Fisher_observed	1.27055e-09	1.36039e-09	10	8	TRUE	TRUE	TRUE	TRUE	TRUE	TRUE	TRUE	TRUE	TRUE	TRUE	0.0845166	1.60867	2	83
gc19_pc.cds::gencode::RB1::ENSG00000139687.9	CDS	Breast-AdenoCa	RB1	0.000413265	0.351008	Fisher_observed	0.377293	0.458812	4	4	TRUE	TRUE	TRUE	TRUE	TRUE	TRUE	TRUE	TRUE	TRUE	TRUE	0.554537	1.22291	1	84
gc19_pc.cds::gencode::SF3B1::ENSG00000115524.11	CDS	Breast-AdenoCa	SF3B1	0.000181222	0.360682	Fisher_observed	0.187238	0.22612	6	6	TRUE	TRUE	TRUE	TRUE	TRUE	TRUE	TRUE	TRUE	TRUE	TRUE	0.501272	1.16487	1	84
gc19_pc.cds::gencode::SMAD4::ENSG00000141646.9	CDS	Breast-AdenoCa	SMAD4	6.897e-05	0.370338	Fisher_observed	0.080155	0.0970648	5	4	TRUE	TRUE	TRUE	TRUE	TRUE	TRUE	TRUE	TRUE	TRUE	TRUE	0.127981	0.563089	2	83
gc19_pc.cds::gencode::TP53::ENSG00000141510.11	CDS	Breast-AdenoCa	TP53	2.62516e-23	0.462381	Fisher_observed	3.64606e-19	3.64606e-19	97	94	TRUE	TRUE	TRUE	TRUE	TRUE	TRUE	TRUE	TRUE	TRUE	TRUE	0.52252	0.93092	53	32
gc19_pc.cds::gencode::AKT1::ENSG00000142208.11	CDS	meta_Breast	AKT1	6.64625e-09	0.428437	Fisher_observed	1.56848e-05	1.80476e-05	8	8	TRUE	TRUE	TRUE	TRUE	TRUE	TRUE	TRUE	TRUE	TRUE	TRUE	0.0294054	1.61984	4	87
gc19_pc.cds::gencode::CBFB::ENSG00000067955.9	CDS	meta_Breast	CBFB	1.71769e-16	0.452255	Fisher_observed	1.04695e-12	1.04695e-12	10	10	TRUE	TRUE	TRUE	TRUE	TRUE	TRUE	TRUE	TRUE	TRUE	TRUE	0.0933096	0.658069	3	88
gc19_pc.cds::gencode::CDH1::ENSG00000039068.14	CDS	meta_Breast	CDH1	1.55128e-16	0.45643	Fisher_observed	9.59327e-13	9.59327e-13	14	13	TRUE	TRUE	TRUE	TRUE	TRUE	TRUE	TRUE	TRUE	TRUE	TRUE	0.11498	0.221327	5	86
gc19_pc.cds::gencode::CTCF::ENSG00000102974.10	CDS	meta_Breast	CTCF	8.6944e-05	0.373029	Fisher_observed	0.0986091	0.119579	5	5	TRUE	TRUE	TRUE	TRUE	TRUE	TRUE	TRUE	TRUE	TRUE	TRUE	0.730448	0.917701	3	88
gc19_pc.cds::gencode::FOXA1::ENSG00000129514.4	CDS	meta_Breast	FOXA1	1.45972e-05	0.387328	Fisher_observed	0.0194146	0.0234225	7	7	TRUE	TRUE	TRUE	TRUE	TRUE	TRUE	TRUE	TRUE	TRUE	TRUE	0.0103113	5.94104	4	87
gc19_pc.cds::gencode::GATA3::ENSG00000107485.11	CDS	meta_Breast	GATA3	1.83213e-15	0.449757	Fisher_observed	1.00794e-11	1.02796e-11	13	12	TRUE	TRUE	TRUE	TRUE	TRUE	TRUE	TRUE	TRUE	TRUE	TRUE	0.00822599	5.9269	4	87
gc19_pc.cds::gencode::KMT2C::ENSG00000055609.13	CDS	meta_Breast	KMT2C	1.91452e-07	0.410537	Fisher_observed	0.000356088	0.000411079	19	18	TRUE	TRUE	TRUE	TRUE	TRUE	TRUE	TRUE	TRUE	TRUE	TRUE	0.775246	0.926621	10	81
gc19_pc.cds::gencode::MAP2K4::ENSG00000065559.10	CDS	meta_Breast	MAP2K4	3.92952e-06	0.403371	Fisher_observed	0.00577983	0.00690701	5	5	TRUE	TRUE	TRUE	TRUE	TRUE	TRUE	TRUE	TRUE	TRUE	TRUE	0.818019	0.927243	2	89
gc19_pc.cds::gencode::MAP3K1::ENSG00000095015.5	CDS	meta_Breast	MAP3K1	7.56186e-18	0.455157	Fisher_observed	5.1666e-14	5.1666e-14	23	18	TRUE	TRUE	TRUE	TRUE	TRUE	TRUE	TRUE	TRUE	TRUE	TRUE	0.024645	2.28739	6	85
gc19_pc.cds::gencode::NCOR1::ENSG00000141027.16	CDS	meta_Breast	NCOR1	3.43674e-05	0.380955	Fisher_observed	0.0425063	0.0516256	10	9	TRUE	TRUE	TRUE	TRUE	TRUE	TRUE	TRUE	TRUE	TRUE	TRUE	0.00404064	0.574455	4	87
gc19_pc.cds::gencode::NOTCH2::ENSG00000134250.13	CDS	meta_Breast	NOTCH2	9.46515e-06	0.390264	Fisher_observed	0.0130529	0.0156929	16	10	TRUE	TRUE	TRUE	TRUE	TRUE	TRUE	TRUE	TRUE	TRUE	TRUE	0.274023	0.772597	4	87
gc19_pc.cds::gencode::PIK3CA::ENSG00000121879.3	CDS	meta_Breast	PIK3CA	5.47495e-23	0.463341	Fisher_observed	7.13616e-19	7.13616e-19	63	57	TRUE	TRUE	TRUE	TRUE	TRUE	TRUE	TRUE	TRUE	TRUE	TRUE	0.953317	1.01283	24	67
gc19_pc.cds::gencode::PIK3R1::ENSG00000145675.10	CDS	meta_Breast	PIK3R1	6.07837e-05	0.376226	Fisher_observed	0.071326	0.0862602	7	7	TRUE	TRUE	TRUE	TRUE	TRUE	TRUE	TRUE	TRUE	TRUE	TRUE	0.198506	1.56261	2	89
gc19_pc.cds::gencode::PTEN::ENSG00000171862.5	CDS	meta_Breast	PTEN	1.64358e-15	0.449878	Fisher_observed	9.10119e-12	9.28321e-12	11	9	TRUE	TRUE	TRUE	TRUE	TRUE	TRUE	TRUE	TRUE	TRUE	TRUE	0.0808094	1.60805	2	89
gc19_pc.cds::gencode::SF3B1::ENSG00000115524.11	CDS	meta_Breast	SF3B1	0.000232704	0.363155	Fisher_observed	0.230088	0.277726	6	6	TRUE	TRUE	TRUE	TRUE	TRUE	TRUE	TRUE	TRUE	TRUE	TRUE	0.505275	1.16482	1	90
gc19_pc.cds::gencode::SMAD4::ENSG00000141646.9	CDS	meta_Breast	SMAD4	6.80557e-05	0.375237	Fisher_observed	0.0792011	0.0959374	5	4	TRUE	TRUE	TRUE	TRUE	TRUE	TRUE	TRUE	TRUE	TRUE	TRUE	0.126153	0.564101	2	89
gc19_pc.cds::gencode::TP53::ENSG00000141510.11	CDS	meta_Breast	TP53	3.52931e-24	0.464791	Fisher_observed	5.79295e-20	5.79295e-20	102	98	TRUE	TRUE	TRUE	TRUE	TRUE	TRUE	TRUE	TRUE	TRUE	TRUE	0.333699	0.992898	56	35
gc19_pc.cds::gencode::EGFR::ENSG00000146648.11	CDS	CNS-GBM	EGFR	3.82415e-18	0.45487	Fisher_observed	2.67761e-14	2.67761e-14	27	18	TRUE	TRUE	TRUE	TRUE	TRUE	TRUE	TRUE	TRUE	TRUE	TRUE	0.0647514	7.49	13	15
gc19_pc.cds::gencode::IDH1::ENSG00000138413.9	CDS	CNS-GBM	IDH1	2.07805e-06	0.39729	Fisher_observed	0.00321859	0.00381076	4	4	TRUE	TRUE	TRUE	TRUE	TRUE	TRUE	TRUE	TRUE	TRUE	TRUE	0.106227	0.649705	3	25
gc19_pc.cds::gencode::PIK3CA::ENSG00000121879.3	CDS	CNS-GBM	PIK3CA	0.00024041	0.363576	Fisher_observed	0.23704	0.285911	4	4	TRUE	TRUE	TRUE	TRUE	TRUE	TRUE	TRUE	TRUE	TRUE	TRUE	0.680733	1.07399	4	24
gc19_pc.cds::gencode::PTEN::ENSG00000171862.5	CDS	CNS-GBM	PTEN	6.62138e-12	0.436923	Fisher_observed	2.23498e-08	2.47127e-08	6	6	TRUE	TRUE	TRUE	TRUE	TRUE	TRUE	TRUE	TRUE	TRUE	TRUE	0.683842	1.11755	5	23
gc19_pc.cds::gencode::RB1::ENSG00000139687.9	CDS	CNS-GBM	RB1	0.000142915	0.364854	Fisher_observed	0.15288	0.184856	3	3	TRUE	TRUE	TRUE	TRUE	TRUE	TRUE	TRUE	TRUE	TRUE	TRUE	0.00529101	0.254781	2	26
gc19_pc.cds::gencode::TP53::ENSG00000141510.11	CDS	CNS-GBM	TP53	1.23366e-19	0.457626	Fisher_observed	1.07751e-15	1.07751e-15	12	10	TRUE	TRUE	TRUE	TRUE	TRUE	TRUE	TRUE	TRUE	TRUE	TRUE	0.116767	1.29831	9	19
gc19_pc.cds::gencode::BRPF1::ENSG00000156983.11	CDS	CNS-Medullo	BRPF1	5.20538e-05	0.385723	Fisher_observed	0.062027	0.0751298	4	4	TRUE	TRUE	TRUE	TRUE	TRUE	TRUE	TRUE	TRUE	TRUE	TRUE	NA	NA	NA	NA
gc19_pc.cds::gencode::CTDNEP1::ENSG00000175826.7	CDS	CNS-Medullo	CTDNEP1	2.6807e-08	0.424317	Fisher_observed	5.80857e-05	6.66027e-05	5	5	TRUE	TRUE	TRUE	TRUE	TRUE	TRUE	TRUE	TRUE	TRUE	TRUE	NA	NA	NA	NA
gc19_pc.cds::gencode::CTNNB1::ENSG00000168036.12	CDS	CNS-Medullo	CTNNB1	0.000525227	0.369783	Fisher_observed	0.458747	0.561849	3	3	TRUE	TRUE	TRUE	TRUE	TRUE	TRUE	TRUE	TRUE	TRUE	TRUE	NA	NA	NA	NA
gc19_pc.cds::gencode::DDX3X::ENSG00000215301.5	CDS	CNS-Medullo	DDX3X	3.7261e-15	0.462173	Fisher_observed	1.98543e-11	2.02361e-11	18	16	TRUE	TRUE	TRUE	TRUE	TRUE	TRUE	TRUE	TRUE	TRUE	TRUE	NA	NA	NA	NA
gc19_pc.cds::gencode::FBXW7::ENSG00000109670.9	CDS	CNS-Medullo	FBXW7	6.74405e-05	0.386667	Fisher_observed	0.078593	0.0952285	4	3	TRUE	TRUE	TRUE	TRUE	TRUE	TRUE	TRUE	TRUE	TRUE	TRUE	NA	NA	NA	NA
gc19_pc.cds::gencode::FMR1::ENSG00000102081.9	CDS	CNS-Medullo	FMR1	0.000263285	0.376169	Fisher_observed	0.255219	0.308096	3	3	TRUE	TRUE	TRUE	TRUE	TRUE	TRUE	TRUE	TRUE	TRUE	TRUE	NA	NA	NA	NA
gc19_pc.cds::gencode::GSE1::ENSG00000131149.13	CDS	CNS-Medullo	GSE1	0.000116529	0.374844	Fisher_observed	0.12805	0.15523	4	4	TRUE	TRUE	TRUE	TRUE	TRUE	TRUE	TRUE	TRUE	TRUE	TRUE	NA	NA	NA	NA
gc19_pc.cds::gencode::KBTBD4::ENSG00000123444.9	CDS	CNS-Medullo	KBTBD4	8.009e-07	0.410986	Fisher_observed	0.0013598	0.00157434	7	6	TRUE	TRUE	TRUE	TRUE	TRUE	TRUE	TRUE	TRUE	TRUE	TRUE	NA	NA	NA	NA
gc19_pc.cds::gencode::KBTBD4::ENSG00000231880.1	CDS	CNS-Medullo	KBTBD4	0.00032161	0.414492	MutSig	0.303763	1	0	0	NA	TRUE	TRUE	TRUE	NA	FALSE	FALSE	TRUE	TRUE	FALSE	NA	NA	NA	NA
gc19_pc.cds::gencode::KDM6A::ENSG00000147050.10	CDS	CNS-Medullo	KDM6A	3.34887e-06	0.414644	Fisher_observed	0.00501279	0.00597313	5	5	TRUE	TRUE	TRUE	TRUE	TRUE	TRUE	TRUE	TRUE	TRUE	TRUE	NA	NA	NA	NA
gc19_pc.cds::gencode::KMT2C::ENSG00000055609.13	CDS	CNS-Medullo	KMT2C	4.55773e-05	0.389925	Fisher_observed	0.0548497	0.0665762	7	7	TRUE	TRUE	TRUE	TRUE	TRUE	TRUE	TRUE	TRUE	TRUE	TRUE	NA	NA	NA	NA
gc19_pc.cds::gencode::KMT2D::ENSG00000167548.10	CDS	CNS-Medullo	KMT2D	6.74569e-07	0.415132	Fisher_observed	0.00116397	0.00134157	15	12	TRUE	TRUE	TRUE	TRUE	TRUE	TRUE	TRUE	TRUE	TRUE	TRUE	NA	NA	NA	NA
gc19_pc.cds::gencode::LDB1::ENSG00000198728.6	CDS	CNS-Medullo	LDB1	1.0369e-06	0.413161	Fisher_observed	0.00171579	0.00199203	4	4	TRUE	TRUE	TRUE	TRUE	TRUE	TRUE	TRUE	TRUE	TRUE	TRUE	NA	NA	NA	NA
gc19_pc.cds::gencode::PIK3CA::ENSG00000121879.3	CDS	CNS-Medullo	PIK3CA	7.36632e-05	0.389955	Fisher_observed	0.0849104	0.102816	4	4	TRUE	TRUE	TRUE	TRUE	TRUE	TRUE	TRUE	TRUE	TRUE	TRUE	NA	NA	NA	NA
gc19_pc.cds::gencode::PRKAR1A::ENSG00000108946.10	CDS	CNS-Medullo	PRKAR1A	8.58607e-08	0.426288	Fisher_observed	0.000171011	0.000197672	6	4	TRUE	TRUE	TRUE	TRUE	TRUE	TRUE	TRUE	TRUE	TRUE	TRUE	NA	NA	NA	NA
gc19_pc.cds::gencode::PTCH1::ENSG00000185920.11	CDS	CNS-Medullo	PTCH1	5.52954e-15	0.455276	Fisher_observed	2.85656e-11	2.94638e-11	22	19	TRUE	TRUE	TRUE	TRUE	TRUE	TRUE	TRUE	TRUE	TRUE	TRUE	NA	NA	NA	NA
gc19_pc.cds::gencode::SMARCA4::ENSG00000127616.13	CDS	CNS-Medullo	SMARCA4	1.41536e-05	0.402207	Fisher_observed	0.0189436	0.0228841	6	5	TRUE	TRUE	TRUE	TRUE	TRUE	TRUE	TRUE	TRUE	TRUE	TRUE	NA	NA	NA	NA
gc19_pc.cds::gencode::SMO::ENSG00000128602.5	CDS	CNS-Medullo	SMO	3.81301e-09	0.432864	Fisher_observed	9.25637e-06	1.06266e-05	8	7	TRUE	TRUE	TRUE	TRUE	TRUE	TRUE	TRUE	TRUE	TRUE	TRUE	NA	NA	NA	NA
gc19_pc.cds::gencode::TBR1::ENSG00000136535.10	CDS	CNS-Medullo	TBR1	5.45117e-05	0.385344	Fisher_observed	0.0645022	0.0780128	4	4	TRUE	TRUE	TRUE	TRUE	TRUE	TRUE	TRUE	TRUE	TRUE	TRUE	NA	NA	NA	NA
gc19_pc.cds::gencode::TCF4::ENSG00000196628.9	CDS	CNS-Medullo	TCF4	0.000100387	0.383126	Fisher_observed	0.112204	0.136081	4	4	TRUE	TRUE	TRUE	TRUE	TRUE	TRUE	TRUE	TRUE	TRUE	TRUE	NA	NA	NA	NA
gc19_pc.cds::gencode::BRAF::ENSG00000157764.8	CDS	CNS-PiloAstro	BRAF	2.81288e-14	0.440067	Fisher_observed	1.25428e-10	1.31665e-10	6	6	TRUE	TRUE	TRUE	TRUE	TRUE	TRUE	TRUE	TRUE	TRUE	TRUE	NA	NA	NA	NA
gc19_pc.cds::gencode::FGFR1::ENSG00000077782.15	CDS	CNS-PiloAstro	FGFR1	2.56582e-13	0.436768	Fisher_observed	1.04011e-09	1.10909e-09	6	5	TRUE	TRUE	TRUE	TRUE	TRUE	TRUE	TRUE	TRUE	TRUE	TRUE	NA	NA	NA	NA
gc19_pc.cds::gencode::IL4R::ENSG00000077238.9	CDS	CNS-PiloAstro	IL4R	0.00015555	0.3548	Fisher_observed	0.164216	1	2	2	TRUE	TRUE	TRUE	TRUE	TRUE	FALSE	FALSE	TRUE	TRUE	FALSE	NA	NA	NA	NA
gc19_pc.cds::gencode::KDM4C::ENSG00000107077.13	CDS	CNS-PiloAstro	KDM4C	0.000354497	0.345654	Fisher_observed	0.331058	1	2	2	TRUE	TRUE	TRUE	TRUE	TRUE	FALSE	FALSE	TRUE	TRUE	FALSE	NA	NA	NA	NA
gc19_pc.cds::gencode::KRAS::ENSG00000133703.7	CDS	CNS-PiloAstro	KRAS	7.49464e-11	0.426019	Fisher_observed	2.27585e-07	1	4	2	TRUE	TRUE	TRUE	TRUE	TRUE	TRUE	FALSE	TRUE	TRUE	FALSE	NA	NA	NA	NA
gc19_pc.cds::gencode::NF1::ENSG00000196712.12	CDS	CNS-PiloAstro	NF1	7.99093e-08	0.40506	Fisher_observed	0.000161193	0.000186504	4	4	TRUE	TRUE	TRUE	TRUE	TRUE	TRUE	TRUE	TRUE	TRUE	TRUE	NA	NA	NA	NA
gc19_pc.cds::gencode::PTPN11::ENSG00000179295.11	CDS	CNS-PiloAstro	PTPN11	1.2025e-06	0.392533	Fisher_observed	0.00195544	1	2	2	TRUE	TRUE	TRUE	TRUE	TRUE	FALSE	FALSE	TRUE	TRUE	FALSE	NA	NA	NA	NA
gc19_pc.cds::gencode::SETD2::ENSG00000181555.15	CDS	CNS-PiloAstro	SETD2	0.000495692	0.342821	Fisher_observed	0.436551	1	2	2	TRUE	TRUE	TRUE	TRUE	TRUE	FALSE	FALSE	TRUE	TRUE	FALSE	NA	NA	NA	NA
gc19_pc.cds::gencode::ATRX::ENSG00000085224.16	CDS	meta_CNS	ATRX	2.43483e-06	0.408823	Fisher_observed	0.00373704	0.00443623	12	10	TRUE	TRUE	TRUE	TRUE	TRUE	TRUE	TRUE	TRUE	TRUE	TRUE	8.18359e-06	0.280355	9	37
gc19_pc.cds::gencode::BCOR::ENSG00000183337.12	CDS	meta_CNS	BCOR	2.48651e-05	0.39569	Fisher_observed	0.0313954	0.0379573	5	5	TRUE	TRUE	TRUE	TRUE	TRUE	TRUE	TRUE	TRUE	TRUE	TRUE	0.695652	1.17607	1	45
gc19_pc.cds::gencode::BRAF::ENSG00000157764.8	CDS	meta_CNS	BRAF	5.42369e-06	0.404554	Fisher_observed	0.00781476	0.00933959	6	6	TRUE	TRUE	TRUE	TRUE	TRUE	TRUE	TRUE	TRUE	TRUE	TRUE	NA	NA	0	46
gc19_pc.cds::gencode::BRPF1::ENSG00000156983.11	CDS	meta_CNS	BRPF1	0.000351638	0.36969	Fisher_observed	0.328826	0.398283	6	6	TRUE	TRUE	TRUE	TRUE	TRUE	TRUE	TRUE	TRUE	TRUE	TRUE	0.811594	0.624296	2	44
gc19_pc.cds::gencode::CIC::ENSG00000079432.3	CDS	meta_CNS	CIC	4.82115e-09	0.431157	Fisher_observed	1.15711e-05	1.32617e-05	14	11	TRUE	TRUE	TRUE	TRUE	TRUE	TRUE	TRUE	TRUE	TRUE	TRUE	0.000845266	0.671302	10	36
gc19_pc.cds::gencode::CTDNEP1::ENSG00000175826.7	CDS	meta_CNS	CTDNEP1	2.56495e-08	0.426956	Fisher_observed	5.57201e-05	6.39143e-05	5	5	TRUE	TRUE	TRUE	TRUE	TRUE	TRUE	TRUE	TRUE	TRUE	TRUE	NA	NA	0	46
gc19_pc.cds::gencode::DDX3X::ENSG00000215301.5	CDS	meta_CNS	DDX3X	1.05453e-17	0.460329	Fisher_observed	7.09065e-14	7.09065e-14	19	17	TRUE	TRUE	TRUE	TRUE	TRUE	TRUE	TRUE	TRUE	TRUE	TRUE	1	1.03744	1	45
gc19_pc.cds::gencode::EGFR::ENSG00000146648.11	CDS	meta_CNS	EGFR	1.66107e-16	0.457763	Fisher_observed	1.01978e-12	1.01978e-12	27	18	TRUE	TRUE	TRUE	TRUE	TRUE	TRUE	TRUE	TRUE	TRUE	TRUE	0.0975118	7.48758	13	33
gc19_pc.cds::gencode::FBXW7::ENSG00000109670.9	CDS	meta_CNS	FBXW7	0.000529358	0.364798	Fisher_observed	0.461404	0.565554	4	3	TRUE	TRUE	TRUE	TRUE	TRUE	TRUE	TRUE	TRUE	TRUE	TRUE	NA	NA	0	46
gc19_pc.cds::gencode::FGFR1::ENSG00000077782.15	CDS	meta_CNS	FGFR1	1.00088e-06	0.412303	Fisher_observed	0.00165942	0.00192719	8	7	TRUE	TRUE	TRUE	TRUE	TRUE	TRUE	TRUE	TRUE	TRUE	TRUE	0.13913	0.526992	2	44
gc19_pc.cds::gencode::FMR1::ENSG00000102081.9	CDS	meta_CNS	FMR1	0.000414345	0.370768	Fisher_observed	0.377466	0.45888	4	4	TRUE	TRUE	TRUE	TRUE	TRUE	TRUE	TRUE	TRUE	TRUE	TRUE	0.826087	0.972588	1	45
gc19_pc.cds::gencode::FUBP1::ENSG00000162613.12	CDS	meta_CNS	FUBP1	3.57108e-05	0.391049	Fisher_observed	0.0437844	0.0532659	5	5	TRUE	TRUE	TRUE	TRUE	TRUE	TRUE	TRUE	TRUE	TRUE	TRUE	0.585299	0.840455	4	42
gc19_pc.cds::gencode::GSE1::ENSG00000131149.13	CDS	meta_CNS	GSE1	0.000147078	0.380334	Fisher_observed	0.156346	0.189086	5	5	TRUE	TRUE	TRUE	TRUE	TRUE	TRUE	TRUE	TRUE	TRUE	TRUE	0.26087	0.474936	1	45
gc19_pc.cds::gencode::IDH1::ENSG00000138413.9	CDS	meta_CNS	IDH1	2.53902e-21	0.465899	Fisher_observed	2.53073e-17	2.53073e-17	22	22	TRUE	TRUE	TRUE	TRUE	TRUE	TRUE	TRUE	TRUE	TRUE	TRUE	0.00332012	0.732733	19	27
gc19_pc.cds::gencode::KBTBD4::ENSG00000123444.9	CDS	meta_CNS	KBTBD4	1.37109e-06	0.416959	Fisher_observed	0.0021876	0.00257565	7	6	TRUE	TRUE	TRUE	TRUE	TRUE	TRUE	TRUE	TRUE	TRUE	TRUE	NA	NA	0	46
gc19_pc.cds::gencode::KBTBD4::ENSG00000231880.1	CDS	meta_CNS	KBTBD4	0.000274312	0.411352	Fisher_observed	0.265301	1	0	0	NA	TRUE	TRUE	TRUE	NA	FALSE	FALSE	TRUE	TRUE	FALSE	NA	NA	0	46
gc19_pc.cds::gencode::KDM6A::ENSG00000147050.10	CDS	meta_CNS	KDM6A	0.000132959	0.381232	Fisher_observed	0.143498	0.173836	5	5	TRUE	TRUE	TRUE	TRUE	TRUE	TRUE	TRUE	TRUE	TRUE	TRUE	NA	NA	0	46
gc19_pc.cds::gencode::KMT2C::ENSG00000055609.13	CDS	meta_CNS	KMT2C	5.14009e-05	0.38819	Fisher_observed	0.0613353	0.0743141	11	9	TRUE	TRUE	TRUE	TRUE	TRUE	TRUE	TRUE	TRUE	TRUE	TRUE	0.094686	0.563631	2	44
gc19_pc.cds::gencode::KMT2D::ENSG00000167548.10	CDS	meta_CNS	KMT2D	1.00799e-07	0.421696	Fisher_observed	0.000196773	0.000227126	18	13	TRUE	TRUE	TRUE	TRUE	TRUE	TRUE	TRUE	TRUE	TRUE	TRUE	0.0434783	0.272374	1	45
gc19_pc.cds::gencode::KRAS::ENSG00000133703.7	CDS	meta_CNS	KRAS	8.58388e-06	0.400809	Fisher_observed	0.011981	1	4	2	TRUE	TRUE	TRUE	TRUE	TRUE	TRUE	FALSE	TRUE	TRUE	FALSE	NA	NA	0	46
gc19_pc.cds::gencode::LDB1::ENSG00000198728.6	CDS	meta_CNS	LDB1	2.41486e-05	0.39394	Fisher_observed	0.0306735	0.0369968	4	4	TRUE	TRUE	TRUE	TRUE	TRUE	TRUE	TRUE	TRUE	TRUE	TRUE	NA	NA	0	46
gc19_pc.cds::gencode::NF1::ENSG00000196712.12	CDS	meta_CNS	NF1	7.00557e-06	0.402042	Fisher_observed	0.00990865	0.0118943	8	8	TRUE	TRUE	TRUE	TRUE	TRUE	TRUE	TRUE	TRUE	TRUE	TRUE	0.0361001	0.633972	3	43
gc19_pc.cds::gencode::PIK3CA::ENSG00000121879.3	CDS	meta_CNS	PIK3CA	6.67087e-09	0.433441	Fisher_observed	1.56992e-05	1.80566e-05	9	9	TRUE	TRUE	TRUE	TRUE	TRUE	TRUE	TRUE	TRUE	TRUE	TRUE	0.692993	1.07379	4	42
gc19_pc.cds::gencode::PRKAR1A::ENSG00000108946.10	CDS	meta_CNS	PRKAR1A	1.13187e-06	0.411727	Fisher_observed	0.00185842	0.00215979	6	4	TRUE	TRUE	TRUE	TRUE	TRUE	TRUE	TRUE	TRUE	TRUE	TRUE	NA	NA	0	46
gc19_pc.cds::gencode::PTCH1::ENSG00000185920.11	CDS	meta_CNS	PTCH1	2.15902e-17	0.459518	Fisher_observed	1.42904e-13	1.42904e-13	23	20	TRUE	TRUE	TRUE	TRUE	TRUE	TRUE	TRUE	TRUE	TRUE	TRUE	0.956522	1.29342	1	45
gc19_pc.cds::gencode::PTEN::ENSG00000171862.5	CDS	meta_CNS	PTEN	1.06842e-13	0.450864	Fisher_observed	4.48114e-10	4.76416e-10	9	9	TRUE	TRUE	TRUE	TRUE	TRUE	TRUE	TRUE	TRUE	TRUE	TRUE	0.738406	1.02506	6	40
gc19_pc.cds::gencode::PTPN11::ENSG00000179295.11	CDS	meta_CNS	PTPN11	8.74232e-06	0.400696	Fisher_observed	0.0121621	0.0146089	5	5	TRUE	TRUE	TRUE	TRUE	TRUE	TRUE	TRUE	TRUE	TRUE	TRUE	0.0677207	1.32971	3	43
gc19_pc.cds::gencode::SMARCA4::ENSG00000127616.13	CDS	meta_CNS	SMARCA4	0.000360153	0.369415	Fisher_observed	0.334573	0.406299	6	5	TRUE	TRUE	TRUE	TRUE	TRUE	TRUE	TRUE	TRUE	TRUE	TRUE	NA	NA	0	46
gc19_pc.cds::gencode::SMO::ENSG00000128602.5	CDS	meta_CNS	SMO	1.6276e-07	0.419926	Fisher_observed	0.000309875	0.000356316	8	7	TRUE	TRUE	TRUE	TRUE	TRUE	TRUE	TRUE	TRUE	TRUE	TRUE	NA	NA	0	46
gc19_pc.cds::gencode::TP53::ENSG00000141510.11	CDS	meta_CNS	TP53	3.79698e-21	0.465463	Fisher_observed	3.69757e-17	3.69757e-17	21	18	TRUE	TRUE	TRUE	TRUE	TRUE	TRUE	TRUE	TRUE	TRUE	TRUE	0.926192	1.17476	15	31
gc19_pc.cds::gencode::ACVR1B::ENSG00000135503.8	CDS	meta_Carcinoma	ACVR1B	1.76645e-06	0.385757	Fisher_observed	0.00277658	0.00326764	27	26	TRUE	TRUE	TRUE	TRUE	TRUE	TRUE	TRUE	TRUE	TRUE	TRUE	0.000416247	0.631987	13	886
gc19_pc.cds::gencode::ACVR2A::ENSG00000121989.10	CDS	meta_Carcinoma	ACVR2A	7.39347e-13	0.431688	Fisher_observed	2.78396e-09	3.0115e-09	36	29	TRUE	TRUE	TRUE	TRUE	TRUE	TRUE	TRUE	TRUE	TRUE	TRUE	0.656773	0.998259	20	879
gc19_pc.cds::gencode::AKT1::ENSG00000142208.11	CDS	meta_Carcinoma	AKT1	6.29828e-06	0.377928	Fisher_observed	0.00896814	0.0107582	19	19	TRUE	TRUE	TRUE	TRUE	TRUE	TRUE	TRUE	TRUE	TRUE	TRUE	0.391805	1.13143	14	885
gc19_pc.cds::gencode::ALB::ENSG00000163631.12	CDS	meta_Carcinoma	ALB	3.92237e-14	0.43642	Fisher_observed	1.72183e-10	1.81591e-10	65	55	TRUE	TRUE	TRUE	TRUE	TRUE	TRUE	TRUE	TRUE	TRUE	TRUE	0.0291811	0.918434	25	874
gc19_pc.cds::gencode::APC::ENSG00000134982.12	CDS	meta_Carcinoma	APC	3.09382e-26	0.460501	Fisher_observed	6.55289e-22	6.55289e-22	162	111	TRUE	TRUE	TRUE	TRUE	TRUE	TRUE	TRUE	TRUE	TRUE	TRUE	0.00038837	0.877027	72	827
gc19_pc.cds::gencode::ARHGAP35::ENSG00000160007.13	CDS	meta_Carcinoma	ARHGAP35	4.15966e-12	0.428506	Fisher_observed	1.44433e-08	1.58746e-08	57	50	TRUE	TRUE	TRUE	TRUE	TRUE	TRUE	TRUE	TRUE	TRUE	TRUE	0.368912	0.882055	38	861
gc19_pc.cds::gencode::ARID1A::ENSG00000117713.13	CDS	meta_Carcinoma	ARID1A	2.35335e-26	0.460639	Fisher_observed	5.24687e-22	5.24687e-22	139	128	TRUE	TRUE	TRUE	TRUE	TRUE	TRUE	TRUE	TRUE	TRUE	TRUE	0.352414	0.920979	71	828
gc19_pc.cds::gencode::ARID2::ENSG00000189079.11	CDS	meta_Carcinoma	ARID2	2.50581e-14	0.437078	Fisher_observed	1.12924e-10	1.18602e-10	76	57	TRUE	TRUE	TRUE	TRUE	TRUE	TRUE	TRUE	TRUE	TRUE	TRUE	0.211363	1.02199	31	868
gc19_pc.cds::gencode::ATM::ENSG00000149311.13	CDS	meta_Carcinoma	ATM	8.30043e-10	0.4162	Fisher_observed	2.19075e-06	2.48492e-06	86	69	TRUE	TRUE	TRUE	TRUE	TRUE	TRUE	TRUE	TRUE	TRUE	TRUE	0.605124	1.03562	44	855
gc19_pc.cds::gencode::AXIN1::ENSG00000103126.10	CDS	meta_Carcinoma	AXIN1	6.72912e-15	0.438923	Fisher_observed	3.39349e-11	3.54103e-11	35	33	TRUE	TRUE	TRUE	TRUE	TRUE	TRUE	TRUE	TRUE	TRUE	TRUE	0.092927	0.864304	16	883
gc19_pc.cds::gencode::B2M::ENSG00000166710.13	CDS	meta_Carcinoma	B2M	3.61077e-09	0.411856	Fisher_observed	8.81594e-06	1.01296e-05	19	16	TRUE	TRUE	TRUE	TRUE	TRUE	TRUE	TRUE	TRUE	TRUE	TRUE	0.98462	1.16439	11	888
gc19_pc.cds::gencode::BAP1::ENSG00000163930.5	CDS	meta_Carcinoma	BAP1	1.28641e-17	0.446267	Fisher_observed	8.58171e-14	8.58171e-14	39	36	TRUE	TRUE	TRUE	TRUE	TRUE	TRUE	TRUE	TRUE	TRUE	TRUE	1.46504e-05	0.688002	23	876
gc19_pc.cds::gencode::BAX::ENSG00000087088.15	CDS	meta_Carcinoma	BAX	1.40555e-05	0.3723	Fisher_observed	0.018842	0.0227689	15	14	TRUE	TRUE	TRUE	TRUE	TRUE	TRUE	TRUE	TRUE	TRUE	TRUE	0.0384241	0.688998	10	889
gc19_pc.cds::gencode::BRAF::ENSG00000157764.8	CDS	meta_Carcinoma	BRAF	1.04968e-12	0.431069	Fisher_observed	3.91769e-09	4.23484e-09	44	42	TRUE	TRUE	TRUE	TRUE	TRUE	TRUE	TRUE	TRUE	TRUE	TRUE	0.158004	1.02266	23	876
gc19_pc.cds::gencode::BRD7::ENSG00000166164.11	CDS	meta_Carcinoma	BRD7	2.21093e-05	0.368847	Fisher_observed	0.02821	0.0340572	18	16	TRUE	TRUE	TRUE	TRUE	TRUE	TRUE	TRUE	TRUE	TRUE	TRUE	0.0456597	0.790541	13	886
gc19_pc.cds::gencode::CASP8::ENSG00000064012.17	CDS	meta_Carcinoma	CASP8	1.21588e-12	0.430805	Fisher_observed	4.4788e-09	4.83626e-09	29	27	TRUE	TRUE	TRUE	TRUE	TRUE	TRUE	TRUE	TRUE	TRUE	TRUE	0.850131	0.942931	16	883
gc19_pc.cds::gencode::CBFB::ENSG00000067955.9	CDS	meta_Carcinoma	CBFB	6.65719e-14	0.435623	Fisher_observed	2.83423e-10	3.01611e-10	18	17	TRUE	TRUE	TRUE	TRUE	TRUE	TRUE	TRUE	TRUE	TRUE	TRUE	0.0397907	0.840546	9	890
gc19_pc.cds::gencode::CDH1::ENSG00000039068.14	CDS	meta_Carcinoma	CDH1	2.5004e-16	0.443049	Fisher_observed	1.50241e-12	1.50241e-12	41	38	TRUE	TRUE	TRUE	TRUE	TRUE	TRUE	TRUE	TRUE	TRUE	TRUE	0.021811	0.775216	24	875
gc19_pc.cds::gencode::CDK12::ENSG00000167258.9	CDS	meta_Carcinoma	CDK12	0.000172422	0.349941	Fisher_observed	0.179239	0.216735	49	41	TRUE	TRUE	TRUE	TRUE	TRUE	TRUE	TRUE	TRUE	TRUE	TRUE	0.254066	1.03567	28	871
gc19_pc.cds::gencode::CDKN1A::ENSG00000124762.9	CDS	meta_Carcinoma	CDKN1A	1.41423e-11	0.426039	Fisher_observed	4.62615e-08	5.09861e-08	20	18	TRUE	TRUE	TRUE	TRUE	TRUE	TRUE	TRUE	TRUE	TRUE	TRUE	0.877571	0.901485	14	885
gc19_pc.cds::gencode::CDKN1B::ENSG00000111276.6	CDS	meta_Carcinoma	CDKN1B	1.16303e-07	0.39917	Fisher_observed	0.000226517	0.000261365	18	17	TRUE	TRUE	TRUE	TRUE	TRUE	TRUE	TRUE	TRUE	TRUE	TRUE	0.81085	1.22253	9	890
gc19_pc.cds::gencode::CDKN2A::ENSG00000147889.12	CDS	meta_Carcinoma	CDKN2A	2.84828e-31	0.465566	Fisher_observed	1.85625e-26	1.85625e-26	112	104	TRUE	TRUE	TRUE	TRUE	TRUE	TRUE	TRUE	TRUE	TRUE	TRUE	3.14282e-05	2.55719	49	850
gc19_pc.cds::gencode::CHRNB2::ENSG00000160716.4	CDS	meta_Carcinoma	CHRNB2	0.000445457	0.338803	Fisher_observed	0.400214	0.487599	33	33	TRUE	TRUE	TRUE	TRUE	TRUE	TRUE	TRUE	TRUE	TRUE	TRUE	0.408031	0.554586	19	880
gc19_pc.cds::gencode::CTCF::ENSG00000102974.10	CDS	meta_Carcinoma	CTCF	4.52809e-05	0.362908	Fisher_observed	0.0545705	0.0662574	20	19	TRUE	TRUE	TRUE	TRUE	TRUE	TRUE	TRUE	TRUE	TRUE	TRUE	0.968405	0.954803	15	884
gc19_pc.cds::gencode::CTNNB1::ENSG00000168036.12	CDS	meta_Carcinoma	CTNNB1	1.59875e-31	0.465781	Fisher_observed	1.505e-26	1.505e-26	137	119	TRUE	TRUE	TRUE	TRUE	TRUE	TRUE	TRUE	TRUE	TRUE	TRUE	0.676656	1.06567	44	855
gc19_pc.cds::gencode::DAXX::ENSG00000204209.6	CDS	meta_Carcinoma	DAXX	1.19187e-06	0.38795	Fisher_observed	0.00194189	0.00226408	20	20	TRUE	TRUE	TRUE	TRUE	TRUE	TRUE	TRUE	TRUE	TRUE	TRUE	0.654023	0.844084	5	894
gc19_pc.cds::gencode::ELF3::ENSG00000163435.11	CDS	meta_Carcinoma	ELF3	4.02094e-06	0.380831	Fisher_observed	0.00590404	0.00705307	23	20	TRUE	TRUE	TRUE	TRUE	TRUE	TRUE	TRUE	TRUE	TRUE	TRUE	0.101679	1.35244	10	889
gc19_pc.cds::gencode::EPHA2::ENSG00000142627.9	CDS	meta_Carcinoma	EPHA2	3.26188e-06	0.38213	Fisher_observed	0.00489989	0.00584257	38	37	TRUE	TRUE	TRUE	TRUE	TRUE	TRUE	TRUE	TRUE	TRUE	TRUE	0.295304	0.888767	23	876
gc19_pc.cds::gencode::FBXW7::ENSG00000109670.9	CDS	meta_Carcinoma	FBXW7	1.88105e-19	0.450205	Fisher_observed	1.60976e-15	1.60976e-15	48	44	TRUE	TRUE	TRUE	TRUE	TRUE	TRUE	TRUE	TRUE	TRUE	TRUE	0.771866	0.985732	32	867
gc19_pc.cds::gencode::FOXA1::ENSG00000129514.4	CDS	meta_Carcinoma	FOXA1	4.6135e-10	0.417802	Fisher_observed	1.24878e-06	1.41618e-06	27	27	TRUE	TRUE	TRUE	TRUE	TRUE	TRUE	TRUE	TRUE	TRUE	TRUE	9.78804e-05	4.70694	9	890
gc19_pc.cds::gencode::GATA3::ENSG00000107485.11	CDS	meta_Carcinoma	GATA3	1.73029e-10	0.420327	Fisher_observed	5.02034e-07	5.70404e-07	38	34	TRUE	TRUE	TRUE	TRUE	TRUE	TRUE	TRUE	TRUE	TRUE	TRUE	0.0509797	1.24092	19	880
gc19_pc.cds::gencode::HLA-A::ENSG00000206503.7	CDS	meta_Carcinoma	HLA-A	1.23392e-09	0.415078	Fisher_observed	3.20676e-06	3.64252e-06	21	19	TRUE	TRUE	TRUE	TRUE	TRUE	TRUE	TRUE	TRUE	TRUE	TRUE	0.36183	0.656863	11	888
gc19_pc.cds::gencode::HRAS::ENSG00000174775.12	CDS	meta_Carcinoma	HRAS	8.6098e-07	0.389691	Fisher_observed	0.00144731	0.00167688	12	11	TRUE	TRUE	TRUE	TRUE	TRUE	TRUE	TRUE	TRUE	TRUE	TRUE	0.00917308	1.72269	9	890
gc19_pc.cds::gencode::KANSL1::ENSG00000120071.8	CDS	meta_Carcinoma	KANSL1	0.000424185	0.339425	Fisher_observed	0.384774	0.467941	47	40	TRUE	TRUE	TRUE	TRUE	TRUE	TRUE	TRUE	TRUE	TRUE	TRUE	0.758153	0.959532	23	876
gc19_pc.cds::gencode::KDM5C::ENSG00000126012.7	CDS	meta_Carcinoma	KDM5C	0.000545396	0.341031	Fisher_observed	0.472466	0.579038	46	39	TRUE	TRUE	TRUE	TRUE	TRUE	TRUE	TRUE	TRUE	TRUE	TRUE	0.218792	0.958604	26	873
gc19_pc.cds::gencode::KDM6A::ENSG00000147050.10	CDS	meta_Carcinoma	KDM6A	1.92256e-14	0.439457	Fisher_observed	8.85236e-11	9.30763e-11	47	46	TRUE	TRUE	TRUE	TRUE	TRUE	TRUE	TRUE	TRUE	TRUE	TRUE	1.65926e-05	0.524481	24	875
gc19_pc.cds::gencode::KEAP1::ENSG00000079999.9	CDS	meta_Carcinoma	KEAP1	3.36202e-09	0.412079	Fisher_observed	8.23232e-06	9.46307e-06	35	32	TRUE	TRUE	TRUE	TRUE	TRUE	TRUE	TRUE	TRUE	TRUE	TRUE	0.216559	1.20177	22	877
gc19_pc.cds::gencode::KMT2B::ENSG00000272333.1	CDS	meta_Carcinoma	KMT2B	0.000435225	0.339099	Fisher_observed	0.392269	0.477633	57	53	TRUE	TRUE	TRUE	TRUE	TRUE	TRUE	TRUE	TRUE	TRUE	TRUE	0.605527	0.998105	32	867
gc19_pc.cds::gencode::KMT2C::ENSG00000055609.13	CDS	meta_Carcinoma	KMT2C	1.91657e-07	0.396984	Fisher_observed	0.000356088	0.000411079	126	101	TRUE	TRUE	TRUE	TRUE	TRUE	TRUE	TRUE	TRUE	TRUE	TRUE	0.894923	0.913407	53	846
gc19_pc.cds::gencode::KMT2D::ENSG00000167548.10	CDS	meta_Carcinoma	KMT2D	5.79851e-09	0.410344	Fisher_observed	1.37995e-05	1.57962e-05	146	110	TRUE	TRUE	TRUE	TRUE	TRUE	TRUE	TRUE	TRUE	TRUE	TRUE	0.832811	0.978499	69	830
gc19_pc.cds::gencode::KRAS::ENSG00000133703.7	CDS	meta_Carcinoma	KRAS	1.49517e-31	0.465806	Fisher_observed	1.505e-26	1.505e-26	268	266	TRUE	TRUE	TRUE	TRUE	TRUE	TRUE	TRUE	TRUE	TRUE	TRUE	2.93035e-17	1.56336	118	781
gc19_pc.cds::gencode::MAP2K4::ENSG00000065559.10	CDS	meta_Carcinoma	MAP2K4	6.43129e-17	0.444574	Fisher_observed	4.0968e-13	4.0968e-13	32	31	TRUE	TRUE	TRUE	TRUE	TRUE	TRUE	TRUE	TRUE	TRUE	TRUE	0.501656	0.914697	17	882
gc19_pc.cds::gencode::MAP2K7::ENSG00000076984.13	CDS	meta_Carcinoma	MAP2K7	4.53704e-07	0.392943	Fisher_observed	0.000795836	0.000917396	24	21	TRUE	TRUE	TRUE	TRUE	TRUE	TRUE	TRUE	TRUE	TRUE	TRUE	0.454181	1.10953	14	885
gc19_pc.cds::gencode::MAP3K1::ENSG00000095015.5	CDS	meta_Carcinoma	MAP3K1	3.13567e-12	0.42905	Fisher_observed	1.11622e-08	1.20755e-08	57	50	TRUE	TRUE	TRUE	TRUE	TRUE	TRUE	TRUE	TRUE	TRUE	TRUE	0.161033	1.06301	27	872
gc19_pc.cds::gencode::MEN1::ENSG00000133895.10	CDS	meta_Carcinoma	MEN1	5.89694e-22	0.454646	Fisher_observed	6.48834e-18	6.48834e-18	36	35	TRUE	TRUE	TRUE	TRUE	TRUE	TRUE	TRUE	TRUE	TRUE	TRUE	0.0184066	0.619952	4	895
gc19_pc.cds::gencode::NF1::ENSG00000196712.12	CDS	meta_Carcinoma	NF1	4.23571e-05	0.363488	Fisher_observed	0.051339	0.0624103	65	53	TRUE	TRUE	TRUE	TRUE	TRUE	TRUE	TRUE	TRUE	TRUE	TRUE	0.532606	0.982333	31	868
gc19_pc.cds::gencode::NF2::ENSG00000186575.13	CDS	meta_Carcinoma	NF2	0.000221824	0.347164	Fisher_observed	0.222407	0.268478	20	18	TRUE	TRUE	TRUE	TRUE	TRUE	TRUE	TRUE	TRUE	TRUE	TRUE	0.0210524	0.782656	17	882
gc19_pc.cds::gencode::NFE2L2::ENSG00000116044.11	CDS	meta_Carcinoma	NFE2L2	7.17331e-22	0.454509	Fisher_observed	7.79153e-18	7.79153e-18	48	45	TRUE	TRUE	TRUE	TRUE	TRUE	TRUE	TRUE	TRUE	TRUE	TRUE	0.0592817	1.53335	29	870
gc19_pc.cds::gencode::NOTCH1::ENSG00000148400.9	CDS	meta_Carcinoma	NOTCH1	1.08695e-08	0.408242	Fisher_observed	2.46888e-05	2.84226e-05	92	80	TRUE	TRUE	TRUE	TRUE	TRUE	TRUE	TRUE	TRUE	TRUE	TRUE	0.44797	0.89573	53	846
gc19_pc.cds::gencode::NRAS::ENSG00000213281.4	CDS	meta_Carcinoma	NRAS	1.35247e-09	0.414813	Fisher_observed	3.47226e-06	3.93762e-06	16	14	TRUE	TRUE	TRUE	TRUE	TRUE	TRUE	TRUE	TRUE	TRUE	TRUE	0.774907	0.939451	12	887
gc19_pc.cds::gencode::PBRM1::ENSG00000163939.14	CDS	meta_Carcinoma	PBRM1	3.03888e-27	0.461644	Fisher_observed	8.04565e-23	8.04565e-23	91	80	TRUE	TRUE	TRUE	TRUE	TRUE	TRUE	TRUE	TRUE	TRUE	TRUE	0.363661	1.04934	58	841
gc19_pc.cds::gencode::PIGR::ENSG00000162896.5	CDS	meta_Carcinoma	PIGR	0.000258885	0.3454	Fisher_observed	0.252651	0.304936	31	29	TRUE	TRUE	TRUE	TRUE	TRUE	TRUE	TRUE	TRUE	TRUE	TRUE	0.493732	1.44841	15	884
gc19_pc.cds::gencode::PIK3CA::ENSG00000121879.3	CDS	meta_Carcinoma	PIK3CA	7.22462e-32	0.466072	Fisher_observed	1.02014e-26	1.02014e-26	191	161	TRUE	TRUE	TRUE	TRUE	TRUE	TRUE	TRUE	TRUE	TRUE	TRUE	0.841984	1.03714	105	794
gc19_pc.cds::gencode::PIK3R1::ENSG00000145675.10	CDS	meta_Carcinoma	PIK3R1	3.77894e-14	0.436476	Fisher_observed	1.6675e-10	1.75912e-10	37	33	TRUE	TRUE	TRUE	TRUE	TRUE	TRUE	TRUE	TRUE	TRUE	TRUE	0.210067	1.33333	25	874
gc19_pc.cds::gencode::PTEN::ENSG00000171862.5	CDS	meta_Carcinoma	PTEN	2.34851e-31	0.465638	Fisher_observed	1.65809e-26	1.65809e-26	88	71	TRUE	TRUE	TRUE	TRUE	TRUE	TRUE	TRUE	TRUE	TRUE	TRUE	0.752432	0.937448	36	863
gc19_pc.cds::gencode::RASA1::ENSG00000145715.10	CDS	meta_Carcinoma	RASA1	0.000129902	0.352924	Fisher_observed	0.140916	0.170894	38	33	TRUE	TRUE	TRUE	TRUE	TRUE	TRUE	TRUE	TRUE	TRUE	TRUE	0.177977	0.875905	26	873
gc19_pc.cds::gencode::RB1::ENSG00000139687.9	CDS	meta_Carcinoma	RB1	3.94669e-21	0.453282	Fisher_observed	3.79969e-17	3.79969e-17	53	46	TRUE	TRUE	TRUE	TRUE	TRUE	TRUE	TRUE	TRUE	TRUE	TRUE	0.00509337	0.615075	22	877
gc19_pc.cds::gencode::RBM10::ENSG00000182872.11	CDS	meta_Carcinoma	RBM10	4.03868e-08	0.406468	Fisher_observed	8.49048e-05	9.69309e-05	30	29	TRUE	TRUE	TRUE	TRUE	TRUE	TRUE	TRUE	TRUE	TRUE	TRUE	0.0153109	0.849282	19	880
gc19_pc.cds::gencode::RNF43::ENSG00000108375.8	CDS	meta_Carcinoma	RNF43	9.09593e-13	0.431323	Fisher_observed	3.40986e-09	3.68721e-09	35	35	TRUE	TRUE	TRUE	TRUE	TRUE	TRUE	TRUE	TRUE	TRUE	TRUE	0.195423	0.939725	21	878
gc19_pc.cds::gencode::RPL22::ENSG00000116251.5	CDS	meta_Carcinoma	RPL22	1.7072e-08	0.406661	Fisher_observed	3.82639e-05	4.39628e-05	16	16	TRUE	TRUE	TRUE	TRUE	TRUE	TRUE	TRUE	TRUE	TRUE	TRUE	0.492098	1.07761	13	886
gc19_pc.cds::gencode::RPL5::ENSG00000122406.8	CDS	meta_Carcinoma	RPL5	0.000175826	0.34973	Fisher_observed	0.182553	0.220687	16	14	TRUE	TRUE	TRUE	TRUE	TRUE	TRUE	TRUE	TRUE	TRUE	TRUE	0.926445	1.21531	8	891
gc19_pc.cds::gencode::RPS6KA3::ENSG00000177189.8	CDS	meta_Carcinoma	RPS6KA3	2.18558e-05	0.372919	Fisher_observed	0.027971	0.0337282	23	23	TRUE	TRUE	TRUE	TRUE	TRUE	TRUE	TRUE	TRUE	TRUE	TRUE	0.882992	0.988542	12	887
gc19_pc.cds::gencode::SETD2::ENSG00000181555.15	CDS	meta_Carcinoma	SETD2	1.2361e-18	0.448533	Fisher_observed	9.60782e-15	9.60782e-15	86	77	TRUE	TRUE	TRUE	TRUE	TRUE	TRUE	TRUE	TRUE	TRUE	TRUE	0.114244	0.95035	51	848
gc19_pc.cds::gencode::SETDB1::ENSG00000143379.8	CDS	meta_Carcinoma	SETDB1	0.000240615	0.346241	Fisher_observed	0.23704	0.285911	44	38	TRUE	TRUE	TRUE	TRUE	TRUE	TRUE	TRUE	TRUE	TRUE	TRUE	0.708325	1.03765	24	875
gc19_pc.cds::gencode::SF3B1::ENSG00000115524.11	CDS	meta_Carcinoma	SF3B1	3.23787e-07	0.394568	Fisher_observed	0.000583658	0.000672352	45	43	TRUE	TRUE	TRUE	TRUE	TRUE	TRUE	TRUE	TRUE	TRUE	TRUE	0.500987	1.01836	22	877
gc19_pc.cds::gencode::SMAD4::ENSG00000141646.9	CDS	meta_Carcinoma	SMAD4	2.15134e-31	0.465671	Fisher_observed	1.65809e-26	1.65809e-26	113	101	TRUE	TRUE	TRUE	TRUE	TRUE	TRUE	TRUE	TRUE	TRUE	TRUE	0.129776	0.907346	43	856
gc19_pc.cds::gencode::SMARCA4::ENSG00000127616.13	CDS	meta_Carcinoma	SMARCA4	0.000148519	0.351531	Fisher_observed	0.157286	0.190074	57	48	TRUE	TRUE	TRUE	TRUE	TRUE	TRUE	TRUE	TRUE	TRUE	TRUE	0.107039	0.900886	31	868
gc19_pc.cds::gencode::SMARCB1::ENSG00000099956.13	CDS	meta_Carcinoma	SMARCB1	4.64033e-05	0.362694	Fisher_observed	0.0556854	0.0675497	14	14	TRUE	TRUE	TRUE	TRUE	TRUE	TRUE	TRUE	TRUE	TRUE	TRUE	0.791282	1.12806	8	891
gc19_pc.cds::gencode::SOX9::ENSG00000125398.5	CDS	meta_Carcinoma	SOX9	7.85716e-06	0.376436	Fisher_observed	0.0110577	0.0132605	23	22	TRUE	TRUE	TRUE	TRUE	TRUE	TRUE	TRUE	TRUE	TRUE	TRUE	0.263667	1.29415	14	885
gc19_pc.cds::gencode::SPOP::ENSG00000121067.13	CDS	meta_Carcinoma	SPOP	5.07556e-11	0.423246	Fisher_observed	1.56939e-07	1.74802e-07	21	21	TRUE	TRUE	TRUE	TRUE	TRUE	TRUE	TRUE	TRUE	TRUE	TRUE	0.223704	1.16821	5	894
gc19_pc.cds::gencode::STK11::ENSG00000118046.10	CDS	meta_Carcinoma	STK11	3.11615e-05	0.36608	Fisher_observed	0.0387676	0.0469764	18	15	TRUE	TRUE	TRUE	TRUE	TRUE	TRUE	TRUE	TRUE	TRUE	TRUE	0.0215223	0.767561	11	888
gc19_pc.cds::gencode::TBL1XR1::ENSG00000177565.11	CDS	meta_Carcinoma	TBL1XR1	0.000523174	0.336718	Fisher_observed	0.457425	0.560361	23	21	TRUE	TRUE	TRUE	TRUE	TRUE	TRUE	TRUE	TRUE	TRUE	TRUE	0.15173	1.17877	15	884
gc19_pc.cds::gencode::TGFBR2::ENSG00000163513.13	CDS	meta_Carcinoma	TGFBR2	6.41082e-10	0.416914	Fisher_observed	1.70799e-06	1.93288e-06	30	25	TRUE	TRUE	TRUE	TRUE	TRUE	TRUE	TRUE	TRUE	TRUE	TRUE	0.715271	0.920868	16	883
gc19_pc.cds::gencode::TP53::ENSG00000141510.11	CDS	meta_Carcinoma	TP53	9.95677e-33	0.466775	Fisher_observed	4.2178e-27	4.2178e-27	771	742	TRUE	TRUE	TRUE	TRUE	TRUE	TRUE	TRUE	TRUE	TRUE	TRUE	0.000926478	0.858634	384	515
gc19_pc.cds::gencode::TSC1::ENSG00000165699.9	CDS	meta_Carcinoma	TSC1	4.57417e-05	0.36282	Fisher_observed	0.0549693	0.0667012	28	25	TRUE	TRUE	TRUE	TRUE	TRUE	TRUE	TRUE	TRUE	TRUE	TRUE	0.0923783	0.874602	11	888
gc19_pc.cds::gencode::USP9X::ENSG00000124486.8	CDS	meta_Carcinoma	USP9X	0.000514217	0.341787	Fisher_observed	0.45099	0.552162	47	43	TRUE	TRUE	TRUE	TRUE	TRUE	TRUE	TRUE	TRUE	TRUE	TRUE	0.506678	0.975097	30	869
gc19_pc.cds::gencode::VHL::ENSG00000134086.7	CDS	meta_Carcinoma	VHL	7.16886e-33	0.466888	Fisher_observed	4.2178e-27	4.2178e-27	86	83	TRUE	TRUE	TRUE	TRUE	TRUE	TRUE	TRUE	TRUE	TRUE	TRUE	1.10522e-05	0.82456	66	833
gc19_pc.cds::gencode::ZFP36L2::ENSG00000152518.5	CDS	meta_Carcinoma	ZFP36L2	2.17005e-09	0.413418	Fisher_observed	5.4394e-06	6.2112e-06	28	24	TRUE	TRUE	TRUE	TRUE	TRUE	TRUE	TRUE	TRUE	TRUE	TRUE	0.03467	1.30002	18	881
gc19_pc.cds::gencode::ACVR2A::ENSG00000121989.10	CDS	ColoRect-AdenoCa	ACVR2A	2.77066e-06	0.376165	Fisher_observed	0.00422189	0.00501574	10	7	TRUE	TRUE	TRUE	TRUE	TRUE	TRUE	TRUE	TRUE	TRUE	TRUE	0.597377	0.803044	6	45
gc19_pc.cds::gencode::APC::ENSG00000134982.12	CDS	ColoRect-AdenoCa	APC	6.48108e-25	0.456142	Fisher_observed	1.16828e-20	1.16828e-20	91	43	TRUE	TRUE	TRUE	TRUE	TRUE	TRUE	TRUE	TRUE	TRUE	TRUE	0.265913	0.876322	42	9
gc19_pc.cds::gencode::ARID1A::ENSG00000117713.13	CDS	ColoRect-AdenoCa	ARID1A	0.000271003	0.336107	Fisher_observed	0.2624	0.31669	9	7	TRUE	TRUE	TRUE	TRUE	TRUE	TRUE	TRUE	TRUE	TRUE	TRUE	0.298971	1.22568	7	44
gc19_pc.cds::gencode::B2M::ENSG00000166710.13	CDS	ColoRect-AdenoCa	B2M	1.11704e-05	0.366564	Fisher_observed	0.0152888	0.0183763	7	4	TRUE	TRUE	TRUE	TRUE	TRUE	TRUE	TRUE	TRUE	TRUE	TRUE	0.553774	0.650954	4	47
gc19_pc.cds::gencode::BCL9::ENSG00000116128.5	CDS	ColoRect-AdenoCa	BCL9	0.000137385	0.343919	Fisher_observed	0.14771	0.178795	14	10	TRUE	TRUE	TRUE	TRUE	TRUE	TRUE	TRUE	TRUE	TRUE	TRUE	0.318528	0.991953	10	41
gc19_pc.cds::gencode::CTNNB1::ENSG00000168036.12	CDS	ColoRect-AdenoCa	CTNNB1	1.33638e-06	0.380577	Fisher_observed	0.00213625	0.00251603	17	9	TRUE	TRUE	TRUE	TRUE	TRUE	TRUE	TRUE	TRUE	TRUE	TRUE	0.150615	0.78739	9	42
gc19_pc.cds::gencode::FBXW7::ENSG00000109670.9	CDS	ColoRect-AdenoCa	FBXW7	1.5702e-08	0.401236	Fisher_observed	3.54749e-05	4.0807e-05	14	10	TRUE	TRUE	TRUE	TRUE	TRUE	TRUE	TRUE	TRUE	TRUE	TRUE	0.0492391	1.28789	10	41
gc19_pc.cds::gencode::HLA-A::ENSG00000206503.7	CDS	ColoRect-AdenoCa	HLA-A	0.000382027	0.339172	Fisher_observed	0.351807	0.427559	4	3	TRUE	TRUE	TRUE	TRUE	TRUE	TRUE	TRUE	TRUE	TRUE	TRUE	0.118992	0.261565	3	48
gc19_pc.cds::gencode::KRAS::ENSG00000133703.7	CDS	ColoRect-AdenoCa	KRAS	6.21291e-30	0.461969	Fisher_observed	2.28857e-25	2.28857e-25	30	28	TRUE	TRUE	TRUE	TRUE	TRUE	TRUE	TRUE	TRUE	TRUE	TRUE	0.248182	1.34936	27	24
gc19_pc.cds::gencode::NRAS::ENSG00000213281.4	CDS	ColoRect-AdenoCa	NRAS	3.9954e-05	0.356104	Fisher_observed	0.0485652	0.059075	5	5	TRUE	TRUE	TRUE	TRUE	TRUE	TRUE	TRUE	TRUE	TRUE	TRUE	0.4682	1.17139	5	46
gc19_pc.cds::gencode::PCBP1::ENSG00000169564.5	CDS	ColoRect-AdenoCa	PCBP1	7.3658e-06	0.36961	Fisher_observed	0.0104008	0.012481	5	5	TRUE	TRUE	TRUE	TRUE	TRUE	TRUE	TRUE	TRUE	TRUE	TRUE	0.678048	1.0736	5	46
gc19_pc.cds::gencode::PIK3CA::ENSG00000121879.3	CDS	ColoRect-AdenoCa	PIK3CA	1.68379e-14	0.433639	Fisher_observed	7.83815e-11	8.24591e-11	33	19	TRUE	TRUE	TRUE	TRUE	TRUE	TRUE	TRUE	TRUE	TRUE	TRUE	0.338153	1.33103	19	32
gc19_pc.cds::gencode::PTEN::ENSG00000171862.5	CDS	ColoRect-AdenoCa	PTEN	3.86543e-05	0.3564	Fisher_observed	0.0471206	0.0573535	8	5	TRUE	TRUE	TRUE	TRUE	TRUE	TRUE	TRUE	TRUE	TRUE	TRUE	0.794053	0.960316	5	46
gc19_pc.cds::gencode::SMAD2::ENSG00000175387.11	CDS	ColoRect-AdenoCa	SMAD2	2.77387e-05	0.359291	Fisher_observed	0.0347645	0.0421162	6	5	TRUE	TRUE	TRUE	TRUE	TRUE	TRUE	TRUE	TRUE	TRUE	TRUE	0.163526	1.40001	5	46
gc19_pc.cds::gencode::SMAD4::ENSG00000141646.9	CDS	ColoRect-AdenoCa	SMAD4	3.99305e-11	0.418987	Fisher_observed	1.24834e-07	1.38648e-07	12	10	TRUE	TRUE	TRUE	TRUE	TRUE	TRUE	TRUE	TRUE	TRUE	TRUE	0.550853	1.088	10	41
gc19_pc.cds::gencode::SOX9::ENSG00000125398.5	CDS	ColoRect-AdenoCa	SOX9	4.20195e-09	0.405893	Fisher_observed	1.01714e-05	1.16721e-05	8	7	TRUE	TRUE	TRUE	TRUE	TRUE	TRUE	TRUE	TRUE	TRUE	TRUE	0.0424413	1.50001	7	44
gc19_pc.cds::gencode::TCF7L2::ENSG00000148737.11	CDS	ColoRect-AdenoCa	TCF7L2	3.91536e-05	0.356285	Fisher_observed	0.0476607	0.0579927	13	9	TRUE	TRUE	TRUE	TRUE	TRUE	TRUE	TRUE	TRUE	TRUE	TRUE	0.117882	1.22585	9	42
gc19_pc.cds::gencode::TGFBR2::ENSG00000163513.13	CDS	ColoRect-AdenoCa	TGFBR2	0.000308578	0.334507	Fisher_observed	0.292759	0.354727	6	4	TRUE	TRUE	TRUE	TRUE	TRUE	TRUE	TRUE	TRUE	TRUE	TRUE	0.600192	1.14912	4	47
gc19_pc.cds::gencode::TP53::ENSG00000141510.11	CDS	ColoRect-AdenoCa	TP53	2.47753e-30	0.46236	Fisher_observed	9.54101e-26	9.54101e-26	34	31	TRUE	TRUE	TRUE	TRUE	TRUE	TRUE	TRUE	TRUE	TRUE	TRUE	0.0352708	0.743801	30	21
gc19_pc.cds::gencode::ZFP36L2::ENSG00000152518.5	CDS	ColoRect-AdenoCa	ZFP36L2	7.88327e-06	0.37545	Fisher_observed	0.0110761	0.0132781	5	3	TRUE	TRUE	TRUE	TRUE	TRUE	TRUE	TRUE	TRUE	TRUE	TRUE	0.0439856	1.38625	3	48
gc19_pc.cds::gencode::ACVR1B::ENSG00000135503.8	CDS	meta_Digestive_tract	ACVR1B	2.67567e-05	0.369097	Fisher_observed	0.0335836	0.0406982	14	13	TRUE	TRUE	TRUE	TRUE	TRUE	TRUE	TRUE	TRUE	TRUE	TRUE	0.000957937	0.55688	8	272
gc19_pc.cds::gencode::ACVR2A::ENSG00000121989.10	CDS	meta_Digestive_tract	ACVR2A	3.24112e-13	0.434265	Fisher_observed	1.28918e-09	1.37987e-09	30	24	TRUE	TRUE	TRUE	TRUE	TRUE	TRUE	TRUE	TRUE	TRUE	TRUE	0.408816	1.00528	15	265
gc19_pc.cds::gencode::ALB::ENSG00000163631.12	CDS	meta_Digestive_tract	ALB	8.84166e-15	0.439646	Fisher_observed	4.38062e-11	4.56759e-11	58	48	TRUE	TRUE	TRUE	TRUE	TRUE	TRUE	TRUE	TRUE	TRUE	TRUE	0.0321179	0.508861	18	262
gc19_pc.cds::gencode::APC::ENSG00000134982.12	CDS	meta_Digestive_tract	APC	1.19678e-26	0.46174	Fisher_observed	2.81649e-22	2.81649e-22	135	85	TRUE	TRUE	TRUE	TRUE	TRUE	TRUE	TRUE	TRUE	TRUE	TRUE	0.0128681	0.877983	55	225
gc19_pc.cds::gencode::ARID1A::ENSG00000117713.13	CDS	meta_Digestive_tract	ARID1A	8.07411e-25	0.459556	Fisher_observed	1.42512e-20	1.42512e-20	96	87	TRUE	TRUE	TRUE	TRUE	TRUE	TRUE	TRUE	TRUE	TRUE	TRUE	0.619043	1.06244	36	244
gc19_pc.cds::gencode::ARID2::ENSG00000189079.11	CDS	meta_Digestive_tract	ARID2	1.33247e-15	0.442096	Fisher_observed	7.62772e-12	7.67961e-12	54	39	TRUE	TRUE	TRUE	TRUE	TRUE	TRUE	TRUE	TRUE	TRUE	TRUE	0.0579978	1.124	19	261
gc19_pc.cds::gencode::ATM::ENSG00000149311.13	CDS	meta_Digestive_tract	ATM	2.57748e-05	0.369397	Fisher_observed	0.0323991	0.0392752	48	33	TRUE	TRUE	TRUE	TRUE	TRUE	TRUE	TRUE	TRUE	TRUE	TRUE	0.135306	0.801085	21	259
gc19_pc.cds::gencode::AXIN1::ENSG00000103126.10	CDS	meta_Digestive_tract	AXIN1	1.3188e-18	0.44943	Fisher_observed	1.0066e-14	1.0066e-14	28	26	TRUE	TRUE	TRUE	TRUE	TRUE	TRUE	TRUE	TRUE	TRUE	TRUE	0.0725557	0.873322	10	270
gc19_pc.cds::gencode::B2M::ENSG00000166710.13	CDS	meta_Digestive_tract	B2M	3.68871e-08	0.405307	Fisher_observed	7.8129e-05	8.92903e-05	12	9	TRUE	TRUE	TRUE	TRUE	TRUE	TRUE	TRUE	TRUE	TRUE	TRUE	0.985768	1.10909	6	274
gc19_pc.cds::gencode::BAP1::ENSG00000163930.5	CDS	meta_Digestive_tract	BAP1	4.19367e-10	0.419404	Fisher_observed	1.13877e-06	1.29199e-06	21	19	TRUE	TRUE	TRUE	TRUE	TRUE	TRUE	TRUE	TRUE	TRUE	TRUE	0.0002934	0.661187	10	270
gc19_pc.cds::gencode::BRAF::ENSG00000157764.8	CDS	meta_Digestive_tract	BRAF	9.18968e-07	0.390969	Fisher_observed	0.00153564	0.00178163	24	23	TRUE	TRUE	TRUE	TRUE	TRUE	TRUE	TRUE	TRUE	TRUE	TRUE	0.896023	0.971609	8	272
gc19_pc.cds::gencode::BRD7::ENSG00000166164.11	CDS	meta_Digestive_tract	BRD7	3.54012e-07	0.395726	Fisher_observed	0.000632758	0.000727978	15	13	TRUE	TRUE	TRUE	TRUE	TRUE	TRUE	TRUE	TRUE	TRUE	TRUE	0.0163897	0.517875	10	270
gc19_pc.cds::gencode::CASP8::ENSG00000064012.17	CDS	meta_Digestive_tract	CASP8	0.000532823	0.338374	Fisher_observed	0.463946	0.568538	14	12	TRUE	TRUE	TRUE	TRUE	TRUE	TRUE	TRUE	TRUE	TRUE	TRUE	0.718063	0.942931	8	272
gc19_pc.cds::gencode::CDKN1A::ENSG00000124762.9	CDS	meta_Digestive_tract	CDKN1A	1.98416e-06	0.386744	Fisher_observed	0.00309657	0.00365529	12	10	TRUE	TRUE	TRUE	TRUE	TRUE	TRUE	TRUE	TRUE	TRUE	TRUE	0.744289	1.11329	7	273
gc19_pc.cds::gencode::CDKN2A::ENSG00000147889.12	CDS	meta_Digestive_tract	CDKN2A	5.07651e-31	0.466037	Fisher_observed	2.68809e-26	2.68809e-26	81	76	TRUE	TRUE	TRUE	TRUE	TRUE	TRUE	TRUE	TRUE	TRUE	TRUE	2.56675e-06	7.21923	25	255
gc19_pc.cds::gencode::CTNNB1::ENSG00000168036.12	CDS	meta_Digestive_tract	CTNNB1	1.30681e-30	0.465679	Fisher_observed	5.53579e-26	5.53579e-26	121	103	TRUE	TRUE	TRUE	TRUE	TRUE	TRUE	TRUE	TRUE	TRUE	TRUE	0.0831458	1.1744	33	247
gc19_pc.cds::gencode::EEF1A1::ENSG00000156508.13	CDS	meta_Digestive_tract	EEF1A1	0.000385033	0.342525	Fisher_observed	0.353612	0.430354	12	12	TRUE	TRUE	TRUE	TRUE	TRUE	TRUE	TRUE	TRUE	TRUE	TRUE	0.622979	1.04123	7	273
gc19_pc.cds::gencode::ELF3::ENSG00000163435.11	CDS	meta_Digestive_tract	ELF3	0.000413743	0.341628	Fisher_observed	0.377322	0.458812	12	12	TRUE	TRUE	TRUE	TRUE	TRUE	TRUE	TRUE	TRUE	TRUE	TRUE	0.919721	0.813004	2	278
gc19_pc.cds::gencode::EPHA2::ENSG00000142627.9	CDS	meta_Digestive_tract	EPHA2	0.000100119	0.357379	Fisher_observed	0.1122	0.136081	19	18	TRUE	TRUE	TRUE	TRUE	TRUE	TRUE	TRUE	TRUE	TRUE	TRUE	0.40275	0.888767	7	273
gc19_pc.cds::gencode::ERRFI1::ENSG00000116285.8	CDS	meta_Digestive_tract	ERRFI1	0.000195176	0.350449	Fisher_observed	0.199466	0.240695	13	13	TRUE	TRUE	TRUE	TRUE	TRUE	TRUE	TRUE	TRUE	TRUE	TRUE	0.720628	0.93261	4	276
gc19_pc.cds::gencode::FBXW7::ENSG00000109670.9	CDS	meta_Digestive_tract	FBXW7	1.08539e-08	0.409699	Fisher_observed	2.46888e-05	2.84226e-05	26	22	TRUE	TRUE	TRUE	TRUE	TRUE	TRUE	TRUE	TRUE	TRUE	TRUE	0.0369609	1.26685	12	268
gc19_pc.cds::gencode::GNAS::ENSG00000087460.19	CDS	meta_Digestive_tract	GNAS	0.000379477	0.342705	Fisher_observed	0.35022	0.42583	53	44	TRUE	TRUE	TRUE	TRUE	TRUE	TRUE	TRUE	TRUE	TRUE	TRUE	0.277525	0.889371	23	257
gc19_pc.cds::gencode::HIST1H4D::ENSG00000188987.2	CDS	meta_Digestive_tract	HIST1H4D	9.50895e-05	0.357883	Fisher_observed	0.107273	0.129939	8	8	TRUE	TRUE	TRUE	TRUE	TRUE	TRUE	TRUE	TRUE	TRUE	TRUE	0.854407	0.937935	4	276
gc19_pc.cds::gencode::HLA-A::ENSG00000206503.7	CDS	meta_Digestive_tract	HLA-A	2.05693e-05	0.371171	Fisher_observed	0.0265565	0.0320729	11	10	TRUE	TRUE	TRUE	TRUE	TRUE	TRUE	TRUE	TRUE	TRUE	TRUE	0.0435688	0.390176	4	276
gc19_pc.cds::gencode::IRF2::ENSG00000168310.6	CDS	meta_Digestive_tract	IRF2	0.000459231	0.340305	Fisher_observed	0.410846	0.500735	8	7	TRUE	TRUE	TRUE	TRUE	TRUE	TRUE	TRUE	TRUE	TRUE	TRUE	0.441852	1.05812	5	275
gc19_pc.cds::gencode::KDM6A::ENSG00000147050.10	CDS	meta_Digestive_tract	KDM6A	1.10056e-05	0.37894	Fisher_observed	0.0150876	0.0181404	17	17	TRUE	TRUE	TRUE	TRUE	TRUE	TRUE	TRUE	TRUE	TRUE	TRUE	0.13602	0.532285	6	274
gc19_pc.cds::gencode::KEAP1::ENSG00000079999.9	CDS	meta_Digestive_tract	KEAP1	0.000160238	0.352578	Fisher_observed	0.167924	0.203065	19	17	TRUE	TRUE	TRUE	TRUE	TRUE	TRUE	TRUE	TRUE	TRUE	TRUE	0.548326	1.10461	8	272
gc19_pc.cds::gencode::KMO::ENSG00000117009.7	CDS	meta_Digestive_tract	KMO	0.000490178	0.339465	Fisher_observed	0.432594	0.528359	16	15	TRUE	TRUE	TRUE	TRUE	TRUE	TRUE	TRUE	TRUE	TRUE	TRUE	0.0754408	1.54857	5	275
gc19_pc.cds::gencode::KRAS::ENSG00000133703.7	CDS	meta_Digestive_tract	KRAS	1.05838e-30	0.46576	Fisher_observed	4.71938e-26	4.71938e-26	250	248	TRUE	TRUE	TRUE	TRUE	TRUE	TRUE	TRUE	TRUE	TRUE	TRUE	1.35522e-13	1.58512	102	178
gc19_pc.cds::gencode::KRTAP5-11::ENSG00000204571.4	CDS	meta_Digestive_tract	KRTAP5-11	0.000118062	0.355738	Fisher_observed	0.129566	0.157025	7	7	TRUE	TRUE	TRUE	TRUE	TRUE	TRUE	TRUE	TRUE	TRUE	TRUE	0.199271	1	3	277
gc19_pc.cds::gencode::MAP2K4::ENSG00000065559.10	CDS	meta_Digestive_tract	MAP2K4	6.59761e-14	0.436772	Fisher_observed	2.82305e-10	3.00519e-10	21	20	TRUE	TRUE	TRUE	TRUE	TRUE	TRUE	TRUE	TRUE	TRUE	TRUE	0.592715	0.954593	10	270
gc19_pc.cds::gencode::MAP2K7::ENSG00000076984.13	CDS	meta_Digestive_tract	MAP2K7	3.8756e-07	0.395295	Fisher_observed	0.000686924	0.000791205	18	15	TRUE	TRUE	TRUE	TRUE	TRUE	TRUE	TRUE	TRUE	TRUE	TRUE	0.25158	1.14881	9	271
gc19_pc.cds::gencode::MUC6::ENSG00000184956.11	CDS	meta_Digestive_tract	MUC6	0.00020811	0.349741	Fisher_observed	0.211157	0.254792	37	31	TRUE	TRUE	TRUE	TRUE	TRUE	TRUE	TRUE	TRUE	TRUE	TRUE	0.646586	0.91794	8	272
gc19_pc.cds::gencode::NFE2L2::ENSG00000116044.11	CDS	meta_Digestive_tract	NFE2L2	1.9427e-08	0.407669	Fisher_observed	4.31996e-05	4.95754e-05	19	18	TRUE	TRUE	TRUE	TRUE	TRUE	TRUE	TRUE	TRUE	TRUE	TRUE	0.352017	1.21722	5	275
gc19_pc.cds::gencode::NRAS::ENSG00000213281.4	CDS	meta_Digestive_tract	NRAS	8.46641e-07	0.391397	Fisher_observed	0.00142969	0.00165751	11	9	TRUE	TRUE	TRUE	TRUE	TRUE	TRUE	TRUE	TRUE	TRUE	TRUE	0.861152	0.943795	7	273
gc19_pc.cds::gencode::OR7A10::ENSG00000127515.1	CDS	meta_Digestive_tract	OR7A10	0.00057848	0.337282	Fisher_observed	0.499085	0.611099	14	14	TRUE	TRUE	TRUE	TRUE	TRUE	TRUE	TRUE	TRUE	TRUE	TRUE	0.0967205	1	7	273
gc19_pc.cds::gencode::PBRM1::ENSG00000163939.14	CDS	meta_Digestive_tract	PBRM1	3.66941e-06	0.383085	Fisher_observed	0.0054445	0.00650379	28	23	TRUE	TRUE	TRUE	TRUE	TRUE	TRUE	TRUE	TRUE	TRUE	TRUE	0.660508	1.05443	15	265
gc19_pc.cds::gencode::PIGR::ENSG00000162896.5	CDS	meta_Digestive_tract	PIGR	8.16331e-05	0.359351	Fisher_observed	0.093084	0.113009	19	17	TRUE	TRUE	TRUE	TRUE	TRUE	TRUE	TRUE	TRUE	TRUE	TRUE	0.499044	0.802185	7	273
gc19_pc.cds::gencode::PIK3CA::ENSG00000121879.3	CDS	meta_Digestive_tract	PIK3CA	5.72675e-22	0.455529	Fisher_observed	6.384e-18	6.384e-18	66	48	TRUE	TRUE	TRUE	TRUE	TRUE	TRUE	TRUE	TRUE	TRUE	TRUE	0.451463	1.06146	36	244
gc19_pc.cds::gencode::PTEN::ENSG00000171862.5	CDS	meta_Digestive_tract	PTEN	4.10615e-22	0.455754	Fisher_observed	4.63843e-18	4.63843e-18	30	24	TRUE	TRUE	TRUE	TRUE	TRUE	TRUE	TRUE	TRUE	TRUE	TRUE	0.303236	0.937167	11	269
gc19_pc.cds::gencode::RB1::ENSG00000139687.9	CDS	meta_Digestive_tract	RB1	3.25507e-09	0.413592	Fisher_observed	8.01678e-06	9.22332e-06	26	21	TRUE	TRUE	TRUE	TRUE	TRUE	TRUE	TRUE	TRUE	TRUE	TRUE	0.180937	0.590372	6	274
gc19_pc.cds::gencode::RBM10::ENSG00000182872.11	CDS	meta_Digestive_tract	RBM10	4.02654e-05	0.3691	Fisher_observed	0.0488736	0.0594317	16	15	TRUE	TRUE	TRUE	TRUE	TRUE	TRUE	TRUE	TRUE	TRUE	TRUE	0.154296	0.625419	6	274
gc19_pc.cds::gencode::RNF43::ENSG00000108375.8	CDS	meta_Digestive_tract	RNF43	1.68699e-12	0.431415	Fisher_observed	6.08194e-09	6.55622e-09	25	25	TRUE	TRUE	TRUE	TRUE	TRUE	TRUE	TRUE	TRUE	TRUE	TRUE	0.0312663	0.554644	13	267
gc19_pc.cds::gencode::RPL22::ENSG00000116251.5	CDS	meta_Digestive_tract	RPL22	8.33564e-12	0.428371	Fisher_observed	2.78037e-08	3.0705e-08	13	13	TRUE	TRUE	TRUE	TRUE	TRUE	TRUE	TRUE	TRUE	TRUE	TRUE	0.398048	1.15464	10	270
gc19_pc.cds::gencode::RPS6KA3::ENSG00000177189.8	CDS	meta_Digestive_tract	RPS6KA3	1.70347e-07	0.401603	Fisher_observed	0.000322148	0.000371008	15	15	TRUE	TRUE	TRUE	TRUE	TRUE	TRUE	TRUE	TRUE	TRUE	TRUE	0.25657	0.938307	7	273
gc19_pc.cds::gencode::SF3B1::ENSG00000115524.11	CDS	meta_Digestive_tract	SF3B1	0.00014157	0.353879	Fisher_observed	0.151633	0.183397	24	22	TRUE	TRUE	TRUE	TRUE	TRUE	TRUE	TRUE	TRUE	TRUE	TRUE	0.422795	1.01869	11	269
gc19_pc.cds::gencode::SMAD4::ENSG00000141646.9	CDS	meta_Digestive_tract	SMAD4	1.30615e-31	0.466536	Fisher_observed	1.505e-26	1.505e-26	100	90	TRUE	TRUE	TRUE	TRUE	TRUE	TRUE	TRUE	TRUE	TRUE	TRUE	0.286101	0.923738	35	245
gc19_pc.cds::gencode::SOX9::ENSG00000125398.5	CDS	meta_Digestive_tract	SOX9	2.01022e-08	0.407547	Fisher_observed	4.45839e-05	5.11443e-05	15	14	TRUE	TRUE	TRUE	TRUE	TRUE	TRUE	TRUE	TRUE	TRUE	TRUE	0.276723	1.29415	10	270
gc19_pc.cds::gencode::TGFBR2::ENSG00000163513.13	CDS	meta_Digestive_tract	TGFBR2	3.25336e-10	0.420063	Fisher_observed	9.03712e-07	1.02466e-06	21	16	TRUE	TRUE	TRUE	TRUE	TRUE	TRUE	TRUE	TRUE	TRUE	TRUE	0.956619	0.922818	9	271
gc19_pc.cds::gencode::TP53::ENSG00000141510.11	CDS	meta_Digestive_tract	TP53	3.93139e-32	0.466965	Fisher_observed	6.66153e-27	6.66153e-27	408	396	TRUE	TRUE	TRUE	TRUE	TRUE	TRUE	TRUE	TRUE	TRUE	TRUE	0.000228028	0.765324	127	153
gc19_pc.cds::gencode::U2AF1::ENSG00000160201.7	CDS	meta_Digestive_tract	U2AF1	0.000538842	0.338226	Fisher_observed	0.468225	0.573517	9	9	TRUE	TRUE	TRUE	TRUE	TRUE	TRUE	TRUE	TRUE	TRUE	TRUE	0.509565	1.30395	3	277
gc19_pc.cds::gencode::WASL::ENSG00000106299.7	CDS	meta_Digestive_tract	WASL	0.000309387	0.345182	Fisher_observed	0.293198	0.355175	20	17	TRUE	TRUE	TRUE	TRUE	TRUE	TRUE	TRUE	TRUE	TRUE	TRUE	0.731509	0.95223	9	271
gc19_pc.cds::gencode::ZFP36L2::ENSG00000152518.5	CDS	meta_Digestive_tract	ZFP36L2	9.02507e-11	0.423212	Fisher_observed	2.70185e-07	3.04631e-07	15	12	TRUE	TRUE	TRUE	TRUE	TRUE	TRUE	TRUE	TRUE	TRUE	TRUE	0.00352461	1.5122	6	274
gc19_pc.cds::gencode::APC::ENSG00000134982.12	CDS	Eso-AdenoCa	APC	2.38072e-06	0.393002	Fisher_observed	0.00366728	0.00434699	14	12	TRUE	TRUE	TRUE	TRUE	TRUE	TRUE	TRUE	TRUE	TRUE	TRUE	0.857143	1.07973	2	5
gc19_pc.cds::gencode::ARID1A::ENSG00000117713.13	CDS	Eso-AdenoCa	ARID1A	6.05987e-14	0.442313	Fisher_observed	2.60612e-10	2.77517e-10	19	16	TRUE	TRUE	TRUE	TRUE	TRUE	TRUE	TRUE	TRUE	TRUE	TRUE	0.285714	1.87674	1	6
gc19_pc.cds::gencode::CDKN2A::ENSG00000147889.12	CDS	Eso-AdenoCa	CDKN2A	1.87436e-15	0.446803	Fisher_observed	1.02452e-11	1.04474e-11	16	13	TRUE	TRUE	TRUE	TRUE	TRUE	TRUE	TRUE	TRUE	TRUE	TRUE	0.285714	2.24899	1	6
gc19_pc.cds::gencode::CTNNB1::ENSG00000168036.12	CDS	Eso-AdenoCa	CTNNB1	0.000275976	0.353973	Fisher_observed	0.266605	0.322056	5	5	TRUE	TRUE	TRUE	TRUE	TRUE	TRUE	TRUE	TRUE	TRUE	TRUE	0.285714	2.98516	1	6
gc19_pc.cds::gencode::EEF1A2::ENSG00000101210.6	CDS	Eso-AdenoCa	EEF1A2	0.000101984	0.364716	Fisher_observed	0.113839	0.138025	7	7	TRUE	TRUE	TRUE	TRUE	TRUE	TRUE	TRUE	TRUE	TRUE	TRUE	1	1.40716	1	6
gc19_pc.cds::gencode::ERBB2::ENSG00000141736.9	CDS	Eso-AdenoCa	ERBB2	0.000294772	0.353191	Fisher_observed	0.281871	0.340706	7	7	TRUE	TRUE	TRUE	TRUE	TRUE	TRUE	TRUE	TRUE	TRUE	TRUE	NA	NA	0	7
gc19_pc.cds::gencode::HMCN1::ENSG00000143341.7	CDS	Eso-AdenoCa	HMCN1	0.000131662	0.362137	Fisher_observed	0.142279	0.172406	37	32	TRUE	TRUE	TRUE	TRUE	TRUE	TRUE	TRUE	TRUE	TRUE	TRUE	0.857143	0.474292	1	6
gc19_pc.cds::gencode::KLF17::ENSG00000171872.4	CDS	Eso-AdenoCa	KLF17	0.000259145	0.35471	Fisher_observed	0.252651	0.304936	7	7	TRUE	TRUE	TRUE	TRUE	TRUE	TRUE	TRUE	TRUE	TRUE	TRUE	NA	NA	0	7
gc19_pc.cds::gencode::KRAS::ENSG00000133703.7	CDS	Eso-AdenoCa	KRAS	5.20517e-08	0.410846	Fisher_observed	0.000107823	0.000123528	5	5	TRUE	TRUE	TRUE	TRUE	TRUE	TRUE	TRUE	TRUE	TRUE	TRUE	0.857143	0.872689	1	6
gc19_pc.cds::gencode::MAP2K7::ENSG00000076984.13	CDS	Eso-AdenoCa	MAP2K7	8.82107e-05	0.366133	Fisher_observed	0.0999119	0.121125	6	6	TRUE	TRUE	TRUE	TRUE	TRUE	TRUE	TRUE	TRUE	TRUE	TRUE	0.285714	1.55178	1	6
gc19_pc.cds::gencode::MUC6::ENSG00000184956.11	CDS	Eso-AdenoCa	MUC6	0.000230723	0.35605	Fisher_observed	0.22943	0.277268	13	12	TRUE	TRUE	TRUE	TRUE	TRUE	TRUE	TRUE	TRUE	TRUE	TRUE	0.857143	0.0984978	1	6
gc19_pc.cds::gencode::OGDHL::ENSG00000197444.5	CDS	Eso-AdenoCa	OGDHL	0.000340257	0.351454	Fisher_observed	0.319594	0.387322	9	9	TRUE	TRUE	TRUE	TRUE	TRUE	TRUE	TRUE	TRUE	TRUE	TRUE	1	1.21164	4	3
gc19_pc.cds::gencode::PIK3CA::ENSG00000121879.3	CDS	Eso-AdenoCa	PIK3CA	1.27642e-05	0.382209	Fisher_observed	0.0172749	0.0208364	8	8	TRUE	TRUE	TRUE	TRUE	TRUE	TRUE	TRUE	TRUE	TRUE	TRUE	0.571429	0.846624	2	5
gc19_pc.cds::gencode::PTEN::ENSG00000171862.5	CDS	Eso-AdenoCa	PTEN	8.63848e-06	0.384938	Fisher_observed	0.0120374	0.0144639	4	4	TRUE	TRUE	TRUE	TRUE	TRUE	TRUE	TRUE	TRUE	TRUE	TRUE	NA	NA	0	7
gc19_pc.cds::gencode::SMAD4::ENSG00000141646.9	CDS	Eso-AdenoCa	SMAD4	3.5586e-18	0.453203	Fisher_observed	2.51244e-14	2.51244e-14	17	14	TRUE	TRUE	TRUE	TRUE	TRUE	TRUE	TRUE	TRUE	TRUE	TRUE	1	1.22107	2	5
gc19_pc.cds::gencode::SMARCA4::ENSG00000127616.13	CDS	Eso-AdenoCa	SMARCA4	0.000196531	0.357853	Fisher_observed	0.200609	0.242014	9	8	TRUE	TRUE	TRUE	TRUE	TRUE	TRUE	TRUE	TRUE	TRUE	TRUE	0.857143	0.95477	1	6
gc19_pc.cds::gencode::TP53::ENSG00000141510.11	CDS	Eso-AdenoCa	TP53	4.06911e-24	0.462618	Fisher_observed	6.50461e-20	6.50461e-20	82	78	TRUE	TRUE	TRUE	TRUE	TRUE	TRUE	TRUE	TRUE	TRUE	TRUE	NA	NA	6	1
gc19_pc.cds::gencode::AKT1::ENSG00000142208.11	CDS	meta_Female_reproductive_tract	AKT1	6.20617e-11	0.430159	Fisher_observed	1.8982e-07	2.12017e-07	13	13	TRUE	TRUE	TRUE	TRUE	TRUE	TRUE	TRUE	TRUE	TRUE	TRUE	0.1643	1.22468	9	235
gc19_pc.cds::gencode::ARHGAP35::ENSG00000160007.13	CDS	meta_Female_reproductive_tract	ARHGAP35	1.67659e-07	0.40648	Fisher_observed	0.000317773	0.000366094	15	14	TRUE	TRUE	TRUE	TRUE	TRUE	TRUE	TRUE	TRUE	TRUE	TRUE	0.234418	0.847591	11	233
gc19_pc.cds::gencode::ARID1A::ENSG00000117713.13	CDS	meta_Female_reproductive_tract	ARID1A	2.08918e-10	0.427428	Fisher_observed	5.99213e-07	6.79261e-07	21	19	TRUE	TRUE	TRUE	TRUE	TRUE	TRUE	TRUE	TRUE	TRUE	TRUE	0.936258	0.999662	16	228
gc19_pc.cds::gencode::CA14::ENSG00000118298.6	CDS	meta_Female_reproductive_tract	CA14	0.000241395	0.357035	Fisher_observed	0.237532	0.286436	6	5	TRUE	TRUE	TRUE	TRUE	TRUE	TRUE	TRUE	TRUE	TRUE	TRUE	0.943857	1.19207	5	239
gc19_pc.cds::gencode::CBFB::ENSG00000067955.9	CDS	meta_Female_reproductive_tract	CBFB	7.26592e-18	0.452389	Fisher_observed	5.00476e-14	5.00476e-14	12	12	TRUE	TRUE	TRUE	TRUE	TRUE	TRUE	TRUE	TRUE	TRUE	TRUE	0.0163595	0.658069	5	239
gc19_pc.cds::gencode::CBLB::ENSG00000114423.14	CDS	meta_Female_reproductive_tract	CBLB	0.000210562	0.358543	Fisher_observed	0.21288	0.256681	13	13	TRUE	TRUE	TRUE	TRUE	TRUE	TRUE	TRUE	TRUE	TRUE	TRUE	0.566899	1.17197	10	234
gc19_pc.cds::gencode::CDH1::ENSG00000039068.14	CDS	meta_Female_reproductive_tract	CDH1	2.54866e-15	0.446299	Fisher_observed	1.37534e-11	1.40213e-11	16	15	TRUE	TRUE	TRUE	TRUE	TRUE	TRUE	TRUE	TRUE	TRUE	TRUE	0.341669	0.37205	7	237
gc19_pc.cds::gencode::CTCF::ENSG00000102974.10	CDS	meta_Female_reproductive_tract	CTCF	2.81349e-06	0.392634	Fisher_observed	0.00427945	0.00508241	8	8	TRUE	TRUE	TRUE	TRUE	TRUE	TRUE	TRUE	TRUE	TRUE	TRUE	0.867439	0.906645	6	238
gc19_pc.cds::gencode::FBXW7::ENSG00000109670.9	CDS	meta_Female_reproductive_tract	FBXW7	9.75361e-11	0.42917	Fisher_observed	2.88933e-07	3.27916e-07	15	15	TRUE	TRUE	TRUE	TRUE	TRUE	TRUE	TRUE	TRUE	TRUE	TRUE	0.432658	0.852781	14	230
gc19_pc.cds::gencode::FOXA1::ENSG00000129514.4	CDS	meta_Female_reproductive_tract	FOXA1	0.000195051	0.359372	Fisher_observed	0.199466	0.240695	8	8	TRUE	TRUE	TRUE	TRUE	TRUE	TRUE	TRUE	TRUE	TRUE	TRUE	0.00273375	7.4987	5	239
gc19_pc.cds::gencode::GATA3::ENSG00000107485.11	CDS	meta_Female_reproductive_tract	GATA3	2.48819e-14	0.443423	Fisher_observed	1.1273e-10	1.1843e-10	15	14	TRUE	TRUE	TRUE	TRUE	TRUE	TRUE	TRUE	TRUE	TRUE	TRUE	0.0239638	4.52663	6	238
gc19_pc.cds::gencode::KMT2C::ENSG00000055609.13	CDS	meta_Female_reproductive_tract	KMT2C	2.55294e-06	0.39319	Fisher_observed	0.00391124	0.00464145	31	29	TRUE	TRUE	TRUE	TRUE	TRUE	TRUE	TRUE	TRUE	TRUE	TRUE	0.881762	0.860714	19	225
gc19_pc.cds::gencode::KRAS::ENSG00000133703.7	CDS	meta_Female_reproductive_tract	KRAS	2.47736e-08	0.413782	Fisher_observed	5.40947e-05	6.20968e-05	7	7	TRUE	TRUE	TRUE	TRUE	TRUE	TRUE	TRUE	TRUE	TRUE	TRUE	0.161262	0.849381	6	238
gc19_pc.cds::gencode::MAP2K4::ENSG00000065559.10	CDS	meta_Female_reproductive_tract	MAP2K4	3.35012e-07	0.403471	Fisher_observed	0.000601335	0.000692268	7	7	TRUE	TRUE	TRUE	TRUE	TRUE	TRUE	TRUE	TRUE	TRUE	TRUE	0.209998	0.754483	4	240
gc19_pc.cds::gencode::MAP3K1::ENSG00000095015.5	CDS	meta_Female_reproductive_tract	MAP3K1	1.0349e-18	0.454089	Fisher_observed	8.43071e-15	8.43071e-15	30	24	TRUE	TRUE	TRUE	TRUE	TRUE	TRUE	TRUE	TRUE	TRUE	TRUE	0.0293312	1.43657	12	232
gc19_pc.cds::gencode::NF1::ENSG00000196712.12	CDS	meta_Female_reproductive_tract	NF1	0.000119932	0.364385	Fisher_observed	0.131108	0.158764	15	15	TRUE	TRUE	TRUE	TRUE	TRUE	TRUE	TRUE	TRUE	TRUE	TRUE	0.00954731	0.69375	7	237
gc19_pc.cds::gencode::NOTCH2::ENSG00000134250.13	CDS	meta_Female_reproductive_tract	NOTCH2	0.000228572	0.357642	Fisher_observed	0.227825	0.275073	20	14	TRUE	TRUE	TRUE	TRUE	TRUE	TRUE	TRUE	TRUE	TRUE	TRUE	0.474226	1.00411	8	236
gc19_pc.cds::gencode::PI15::ENSG00000137558.3	CDS	meta_Female_reproductive_tract	PI15	0.000289678	0.354963	Fisher_observed	0.277626	0.335734	7	7	TRUE	TRUE	TRUE	TRUE	TRUE	TRUE	TRUE	TRUE	TRUE	TRUE	0.00886096	5.57079	3	241
gc19_pc.cds::gencode::PIK3CA::ENSG00000121879.3	CDS	meta_Female_reproductive_tract	PIK3CA	2.61627e-25	0.463824	Fisher_observed	4.81862e-21	4.81862e-21	94	83	TRUE	TRUE	TRUE	TRUE	TRUE	TRUE	TRUE	TRUE	TRUE	TRUE	0.629394	1.02525	48	196
gc19_pc.cds::gencode::PIK3R1::ENSG00000145675.10	CDS	meta_Female_reproductive_tract	PIK3R1	1.24914e-16	0.449638	Fisher_observed	7.83925e-13	7.83925e-13	21	19	TRUE	TRUE	TRUE	TRUE	TRUE	TRUE	TRUE	TRUE	TRUE	TRUE	0.193363	1.47509	14	230
gc19_pc.cds::gencode::PPP2R1A::ENSG00000105568.13	CDS	meta_Female_reproductive_tract	PPP2R1A	3.12889e-07	0.403778	Fisher_observed	0.000566425	0.000652923	12	12	TRUE	TRUE	TRUE	TRUE	TRUE	TRUE	TRUE	TRUE	TRUE	TRUE	0.242747	0.882432	12	232
gc19_pc.cds::gencode::PTEN::ENSG00000171862.5	CDS	meta_Female_reproductive_tract	PTEN	1.13291e-25	0.464231	Fisher_observed	2.18143e-21	2.18143e-21	32	21	TRUE	TRUE	TRUE	TRUE	TRUE	TRUE	TRUE	TRUE	TRUE	TRUE	0.0802546	1.19863	14	230
gc19_pc.cds::gencode::RB1::ENSG00000139687.9	CDS	meta_Female_reproductive_tract	RB1	1.51031e-10	0.428182	Fisher_observed	4.39714e-07	4.99831e-07	12	11	TRUE	TRUE	TRUE	TRUE	TRUE	TRUE	TRUE	TRUE	TRUE	TRUE	0.887655	1.00451	7	237
gc19_pc.cds::gencode::SMAD4::ENSG00000141646.9	CDS	meta_Female_reproductive_tract	SMAD4	0.000139854	0.362846	Fisher_observed	0.150174	0.181729	7	6	TRUE	TRUE	TRUE	TRUE	TRUE	TRUE	TRUE	TRUE	TRUE	TRUE	0.636181	0.822654	4	240
gc19_pc.cds::gencode::TP53::ENSG00000141510.11	CDS	meta_Female_reproductive_tract	TP53	7.77845e-27	0.465467	Fisher_observed	1.88288e-22	1.88288e-22	233	226	TRUE	TRUE	TRUE	TRUE	TRUE	TRUE	TRUE	TRUE	TRUE	TRUE	0.178022	0.803222	166	78
gc19_pc.cds::gencode::ATRX::ENSG00000085224.16	CDS	meta_Glioma	ATRX	5.29672e-11	0.438487	Fisher_observed	1.63182e-07	1.8168e-07	12	10	TRUE	TRUE	TRUE	TRUE	TRUE	TRUE	TRUE	TRUE	TRUE	TRUE	8.18359e-06	0.280355	9	37
gc19_pc.cds::gencode::BRAF::ENSG00000157764.8	CDS	meta_Glioma	BRAF	9.09915e-08	0.418855	Fisher_observed	0.000179697	0.00020779	6	6	TRUE	TRUE	TRUE	TRUE	TRUE	TRUE	TRUE	TRUE	TRUE	TRUE	NA	NA	0	46
gc19_pc.cds::gencode::CIC::ENSG00000079432.3	CDS	meta_Glioma	CIC	8.15247e-12	0.441789	Fisher_observed	2.73002e-08	3.01614e-08	13	10	TRUE	TRUE	TRUE	TRUE	TRUE	TRUE	TRUE	TRUE	TRUE	TRUE	0.000845266	0.671302	10	36
gc19_pc.cds::gencode::EGFR::ENSG00000146648.11	CDS	meta_Glioma	EGFR	2.19988e-18	0.459184	Fisher_observed	1.62069e-14	1.62069e-14	27	18	TRUE	TRUE	TRUE	TRUE	TRUE	TRUE	TRUE	TRUE	TRUE	TRUE	0.0975118	7.48758	13	33
gc19_pc.cds::gencode::FGFR1::ENSG00000077782.15	CDS	meta_Glioma	FGFR1	3.43938e-08	0.421876	Fisher_observed	7.32141e-05	8.37333e-05	8	7	TRUE	TRUE	TRUE	TRUE	TRUE	TRUE	TRUE	TRUE	TRUE	TRUE	0.13913	0.526992	2	44
gc19_pc.cds::gencode::FUBP1::ENSG00000162613.12	CDS	meta_Glioma	FUBP1	1.84477e-05	0.392309	Fisher_observed	0.0242692	0.0292684	4	4	TRUE	TRUE	TRUE	TRUE	TRUE	TRUE	TRUE	TRUE	TRUE	TRUE	0.585299	0.840455	4	42
gc19_pc.cds::gencode::IDH1::ENSG00000138413.9	CDS	meta_Glioma	IDH1	9.49528e-23	0.465629	Fisher_observed	1.20069e-18	1.20069e-18	20	20	TRUE	TRUE	TRUE	TRUE	TRUE	TRUE	TRUE	TRUE	TRUE	TRUE	0.00332012	0.732733	19	27
gc19_pc.cds::gencode::KRAS::ENSG00000133703.7	CDS	meta_Glioma	KRAS	1.27936e-06	0.407242	Fisher_observed	0.00206065	1	4	2	TRUE	TRUE	TRUE	TRUE	TRUE	TRUE	FALSE	TRUE	TRUE	FALSE	NA	NA	0	46
gc19_pc.cds::gencode::NF1::ENSG00000196712.12	CDS	meta_Glioma	NF1	3.17678e-08	0.42214	Fisher_observed	6.81377e-05	7.80128e-05	8	8	TRUE	TRUE	TRUE	TRUE	TRUE	TRUE	TRUE	TRUE	TRUE	TRUE	0.0361001	0.633972	3	43
gc19_pc.cds::gencode::PIK3CA::ENSG00000121879.3	CDS	meta_Glioma	PIK3CA	1.61859e-05	0.397514	Fisher_observed	0.0214267	0.0258737	5	5	TRUE	TRUE	TRUE	TRUE	TRUE	TRUE	TRUE	TRUE	TRUE	TRUE	0.692993	1.07379	4	42
gc19_pc.cds::gencode::PTEN::ENSG00000171862.5	CDS	meta_Glioma	PTEN	6.09418e-13	0.445889	Fisher_observed	2.3153e-09	2.50637e-09	7	7	TRUE	TRUE	TRUE	TRUE	TRUE	TRUE	TRUE	TRUE	TRUE	TRUE	0.738406	1.02506	6	40
gc19_pc.cds::gencode::PTPN11::ENSG00000179295.11	CDS	meta_Glioma	PTPN11	2.20116e-07	0.415076	Fisher_observed	0.000404527	0.00046731	5	5	TRUE	TRUE	TRUE	TRUE	TRUE	TRUE	TRUE	TRUE	TRUE	TRUE	0.0677207	1.32971	3	43
gc19_pc.cds::gencode::RB1::ENSG00000139687.9	CDS	meta_Glioma	RB1	0.000359906	0.364675	Fisher_observed	0.334573	0.406299	3	3	TRUE	TRUE	TRUE	TRUE	TRUE	TRUE	TRUE	TRUE	TRUE	TRUE	0.00772947	0.255264	2	44
gc19_pc.cds::gencode::TP53::ENSG00000141510.11	CDS	meta_Glioma	TP53	2.83716e-22	0.465033	Fisher_observed	3.33848e-18	3.33848e-18	19	16	TRUE	TRUE	TRUE	TRUE	TRUE	TRUE	TRUE	TRUE	TRUE	TRUE	0.926192	1.17476	15	31
gc19_pc.cds::gencode::AJUBA::ENSG00000129474.11	CDS	Head-SCC	AJUBA	5.66547e-07	0.409886	Fisher_observed	0.000991718	0.00114284	6	5	TRUE	TRUE	TRUE	TRUE	TRUE	TRUE	TRUE	TRUE	TRUE	TRUE	0.382953	0.904116	5	37
gc19_pc.cds::gencode::CASP8::ENSG00000064012.17	CDS	Head-SCC	CASP8	2.23234e-09	0.425192	Fisher_observed	5.57903e-06	6.36798e-06	7	7	TRUE	TRUE	TRUE	TRUE	TRUE	TRUE	TRUE	TRUE	TRUE	TRUE	0.453833	1.2713	3	39
gc19_pc.cds::gencode::CDKN2A::ENSG00000147889.12	CDS	Head-SCC	CDKN2A	1.37736e-14	0.448787	Fisher_observed	6.55581e-11	6.90493e-11	11	11	TRUE	TRUE	TRUE	TRUE	TRUE	TRUE	TRUE	TRUE	TRUE	TRUE	0.566556	0.328669	9	33
gc19_pc.cds::gencode::HLA-A::ENSG00000206503.7	CDS	Head-SCC	HLA-A	0.000156957	0.369069	Fisher_observed	0.16478	0.199366	4	3	TRUE	TRUE	TRUE	TRUE	TRUE	TRUE	TRUE	TRUE	TRUE	TRUE	0.929152	0.886771	2	40
gc19_pc.cds::gencode::HRAS::ENSG00000174775.12	CDS	Head-SCC	HRAS	9.46241e-05	0.37091	Fisher_observed	0.10689	0.129512	3	3	TRUE	TRUE	TRUE	TRUE	TRUE	TRUE	TRUE	TRUE	TRUE	TRUE	0.058072	2.48362	2	40
gc19_pc.cds::gencode::NOTCH1::ENSG00000148400.9	CDS	Head-SCC	NOTCH1	1.47689e-07	0.411137	Fisher_observed	0.000283089	0.000325847	14	14	TRUE	TRUE	TRUE	TRUE	TRUE	TRUE	TRUE	TRUE	TRUE	TRUE	0.0171336	0.510063	10	32
gc19_pc.cds::gencode::PA2G4::ENSG00000170515.9	CDS	Head-SCC	PA2G4	3.59097e-05	0.379489	Fisher_observed	0.0439647	1	5	4	TRUE	TRUE	TRUE	FALSE	TRUE	TRUE	TRUE	TRUE	TRUE	FALSE	0.232288	0.820541	2	40
gc19_pc.cds::gencode::PIK3CA::ENSG00000121879.3	CDS	Head-SCC	PIK3CA	7.75003e-11	0.433334	Fisher_observed	2.33666e-07	2.6264e-07	13	13	TRUE	TRUE	TRUE	TRUE	TRUE	TRUE	TRUE	TRUE	TRUE	TRUE	0.138538	1.39366	8	34
gc19_pc.cds::gencode::TP53::ENSG00000141510.11	CDS	Head-SCC	TP53	3.63804e-22	0.462359	Fisher_observed	4.16518e-18	4.16518e-18	37	28	TRUE	TRUE	TRUE	TRUE	TRUE	TRUE	TRUE	TRUE	TRUE	TRUE	0.00139331	0.511888	19	23
gc19_pc.cds::gencode::ACTB::ENSG00000075624.9	CDS	meta_Hematopoietic_system	ACTB	2.50557e-11	0.440809	Fisher_observed	7.98038e-08	1	32	13	TRUE	FALSE	TRUE	TRUE	TRUE	TRUE	TRUE	TRUE	TRUE	FALSE	0.0518442	1.19524	13	161
gc19_pc.cds::gencode::ACTG1::ENSG00000184009.5	CDS	meta_Hematopoietic_system	ACTG1	4.71582e-08	0.422051	Fisher_observed	9.84076e-05	1	23	8	TRUE	FALSE	TRUE	TRUE	TRUE	TRUE	TRUE	TRUE	TRUE	FALSE	0.0385339	1.16358	8	166
gc19_pc.cds::gencode::AGTR2::ENSG00000180772.6	CDS	meta_Hematopoietic_system	AGTR2	0.000553644	0.368868	Fisher_observed	0.479053	0.58684	5	5	TRUE	TRUE	TRUE	TRUE	TRUE	TRUE	TRUE	TRUE	TRUE	TRUE	0.0386182	1	5	169
gc19_pc.cds::gencode::ARID1A::ENSG00000117713.13	CDS	meta_Hematopoietic_system	ARID1A	4.74573e-10	0.434818	Fisher_observed	1.28048e-06	1.45151e-06	17	16	TRUE	TRUE	TRUE	TRUE	TRUE	TRUE	TRUE	TRUE	TRUE	TRUE	0.987166	1.0957	15	159
gc19_pc.cds::gencode::ATM::ENSG00000149311.13	CDS	meta_Hematopoietic_system	ATM	6.73732e-06	0.399602	Fisher_observed	0.00956116	0.0114619	17	13	TRUE	TRUE	TRUE	TRUE	TRUE	TRUE	TRUE	TRUE	TRUE	TRUE	0.983736	0.974112	9	165
gc19_pc.cds::gencode::ATP6AP1::ENSG00000071553.12	CDS	meta_Hematopoietic_system	ATP6AP1	0.00020945	0.373285	Fisher_observed	0.21222	0.255948	4	4	TRUE	TRUE	TRUE	TRUE	TRUE	TRUE	TRUE	TRUE	TRUE	TRUE	0.289407	0.873924	4	170
gc19_pc.cds::gencode::B2M::ENSG00000166710.13	CDS	meta_Hematopoietic_system	B2M	1.08476e-20	0.463584	Fisher_observed	1.02115e-16	1.02115e-16	23	15	TRUE	TRUE	TRUE	TRUE	TRUE	TRUE	TRUE	TRUE	TRUE	TRUE	0.198136	0.726868	15	159
gc19_pc.cds::gencode::BCL2::ENSG00000171791.10	CDS	meta_Hematopoietic_system	BCL2	1.39395e-15	0.454218	Fisher_observed	7.92609e-12	1	103	36	TRUE	FALSE	TRUE	TRUE	TRUE	TRUE	TRUE	TRUE	TRUE	FALSE	8.14623e-10	4.06691	35	139
gc19_pc.cds::gencode::BRAF::ENSG00000157764.8	CDS	meta_Hematopoietic_system	BRAF	0.00026231	0.369909	Fisher_observed	0.254565	0.307379	6	6	TRUE	TRUE	TRUE	TRUE	TRUE	TRUE	TRUE	TRUE	TRUE	TRUE	0.694253	0.900097	3	171
gc19_pc.cds::gencode::BTG1::ENSG00000133639.3	CDS	meta_Hematopoietic_system	BTG1	9.645e-11	0.438224	Fisher_observed	2.86718e-07	1	28	16	TRUE	FALSE	TRUE	TRUE	TRUE	TRUE	TRUE	TRUE	TRUE	FALSE	0.906715	0.93027	16	158
gc19_pc.cds::gencode::BTG2::ENSG00000159388.5	CDS	meta_Hematopoietic_system	BTG2	1.6922e-06	0.407231	Fisher_observed	0.00266482	1	22	11	TRUE	FALSE	TRUE	TRUE	TRUE	TRUE	TRUE	TRUE	TRUE	FALSE	0.605545	0.936019	9	165
gc19_pc.cds::gencode::CARD11::ENSG00000198286.5	CDS	meta_Hematopoietic_system	CARD11	1.47365e-10	0.437357	Fisher_observed	4.3052e-07	4.89611e-07	18	16	TRUE	TRUE	TRUE	TRUE	TRUE	TRUE	TRUE	TRUE	TRUE	TRUE	0.0242893	1.42831	16	158
gc19_pc.cds::gencode::CASP8::ENSG00000064012.17	CDS	meta_Hematopoietic_system	CASP8	0.00014819	0.375824	Fisher_observed	0.157134	0.18994	8	5	TRUE	TRUE	TRUE	TRUE	TRUE	TRUE	TRUE	TRUE	TRUE	TRUE	0.449231	0.775309	5	169
gc19_pc.cds::gencode::CCND3::ENSG00000112576.8	CDS	meta_Hematopoietic_system	CCND3	5.6419e-15	0.452728	Fisher_observed	2.87949e-11	2.98747e-11	15	15	TRUE	TRUE	TRUE	TRUE	TRUE	TRUE	TRUE	TRUE	TRUE	TRUE	0.389593	0.921899	14	160
gc19_pc.cds::gencode::CD58::ENSG00000116815.11	CDS	meta_Hematopoietic_system	CD58	8.06104e-05	0.387201	Fisher_observed	0.092166	0.111959	3	3	TRUE	TRUE	TRUE	TRUE	TRUE	TRUE	TRUE	TRUE	TRUE	TRUE	0.668815	0.831565	3	171
gc19_pc.cds::gencode::CREBBP::ENSG00000005339.8	CDS	meta_Hematopoietic_system	CREBBP	1.37793e-20	0.463436	Fisher_observed	1.25528e-16	1.25528e-16	44	37	TRUE	TRUE	TRUE	TRUE	TRUE	TRUE	TRUE	TRUE	TRUE	TRUE	0.00811922	1.10586	36	138
gc19_pc.cds::gencode::DDX3X::ENSG00000215301.5	CDS	meta_Hematopoietic_system	DDX3X	6.29771e-08	0.421318	Fisher_observed	0.000129504	0.000148623	9	8	TRUE	TRUE	TRUE	TRUE	TRUE	TRUE	TRUE	TRUE	TRUE	TRUE	9.97958e-05	0.482222	8	166
gc19_pc.cds::gencode::DTX1::ENSG00000135144.3	CDS	meta_Hematopoietic_system	DTX1	6.48194e-07	0.411804	Fisher_observed	0.00112304	1	29	12	TRUE	FALSE	TRUE	TRUE	TRUE	TRUE	TRUE	TRUE	TRUE	FALSE	0.955006	0.808031	12	162
gc19_pc.cds::gencode::DUSP2::ENSG00000158050.4	CDS	meta_Hematopoietic_system	DUSP2	2.76352e-09	0.430519	Fisher_observed	6.84597e-06	1	71	13	TRUE	FALSE	TRUE	TRUE	TRUE	TRUE	TRUE	TRUE	TRUE	FALSE	0.00421088	2.32641	13	161
gc19_pc.cds::gencode::EBF1::ENSG00000164330.12	CDS	meta_Hematopoietic_system	EBF1	3.33587e-05	0.388736	Fisher_observed	0.0413795	1	10	8	TRUE	FALSE	TRUE	TRUE	TRUE	TRUE	TRUE	TRUE	TRUE	FALSE	0.0789318	1.57973	8	166
gc19_pc.cds::gencode::EEF1A1::ENSG00000156508.13	CDS	meta_Hematopoietic_system	EEF1A1	2.49137e-05	0.390917	Fisher_observed	0.03141	1	7	7	FALSE	TRUE	TRUE	TRUE	TRUE	TRUE	TRUE	TRUE	TRUE	FALSE	0.812327	1.0223	7	167
gc19_pc.cds::gencode::EZH2::ENSG00000106462.6	CDS	meta_Hematopoietic_system	EZH2	5.53915e-17	0.457288	Fisher_observed	3.58236e-13	3.58236e-13	19	17	TRUE	TRUE	TRUE	TRUE	TRUE	TRUE	TRUE	TRUE	TRUE	TRUE	0.570946	1.18658	13	161
gc19_pc.cds::gencode::FAS::ENSG00000026103.15	CDS	meta_Hematopoietic_system	FAS	0.000366493	0.366133	Fisher_observed	0.338975	0.411805	5	4	TRUE	TRUE	TRUE	TRUE	TRUE	TRUE	TRUE	TRUE	TRUE	TRUE	0.0136901	1.97502	4	170
gc19_pc.cds::gencode::FBXO11::ENSG00000138081.15	CDS	meta_Hematopoietic_system	FBXO11	2.8561e-10	0.435949	Fisher_observed	8.03904e-07	9.0968e-07	13	11	TRUE	TRUE	TRUE	TRUE	TRUE	TRUE	TRUE	TRUE	TRUE	TRUE	0.0124754	1.2802	11	163
gc19_pc.cds::gencode::FOXO1::ENSG00000150907.6	CDS	meta_Hematopoietic_system	FOXO1	4.86688e-08	0.421943	Fisher_observed	0.00010131	1	14	10	TRUE	FALSE	TRUE	TRUE	TRUE	TRUE	TRUE	TRUE	TRUE	FALSE	0.471339	0.769622	9	165
gc19_pc.cds::gencode::GNA13::ENSG00000120063.5	CDS	meta_Hematopoietic_system	GNA13	1.74039e-09	0.431709	Fisher_observed	4.42792e-06	5.03242e-06	10	9	TRUE	TRUE	TRUE	TRUE	TRUE	TRUE	TRUE	TRUE	TRUE	TRUE	0.858611	0.968039	9	165
gc19_pc.cds::gencode::GNAI2::ENSG00000114353.12	CDS	meta_Hematopoietic_system	GNAI2	8.67066e-12	0.44268	Fisher_observed	2.86952e-08	3.16637e-08	12	11	TRUE	TRUE	TRUE	TRUE	TRUE	TRUE	TRUE	TRUE	TRUE	TRUE	0.368263	0.926789	11	163
gc19_pc.cds::gencode::GPS2::ENSG00000132522.11	CDS	meta_Hematopoietic_system	GPS2	0.00020001	0.372797	Fisher_observed	0.203669	0.245584	4	4	TRUE	TRUE	TRUE	TRUE	TRUE	TRUE	TRUE	TRUE	TRUE	TRUE	0.0508012	0.453149	4	170
gc19_pc.cds::gencode::GRB2::ENSG00000177885.9	CDS	meta_Hematopoietic_system	GRB2	1.73436e-07	0.417316	Fisher_observed	0.000325808	0.000375804	8	5	TRUE	TRUE	TRUE	TRUE	TRUE	TRUE	TRUE	TRUE	TRUE	TRUE	0.0110744	0.719769	5	169
gc19_pc.cds::gencode::HIST1H1B::ENSG00000184357.3	CDS	meta_Hematopoietic_system	HIST1H1B	6.88632e-06	0.399469	Fisher_observed	0.00975626	1	14	8	TRUE	FALSE	TRUE	TRUE	TRUE	TRUE	TRUE	TRUE	TRUE	FALSE	0.515173	0.955234	8	166
gc19_pc.cds::gencode::HIST1H1C::ENSG00000187837.2	CDS	meta_Hematopoietic_system	HIST1H1C	3.29406e-14	0.450684	Fisher_observed	1.46115e-10	1	34	21	TRUE	FALSE	TRUE	TRUE	TRUE	TRUE	TRUE	TRUE	TRUE	FALSE	0.466229	1.04837	19	155
gc19_pc.cds::gencode::HIST1H1D::ENSG00000124575.5	CDS	meta_Hematopoietic_system	HIST1H1D	3.90917e-06	0.402773	Fisher_observed	0.00576985	1	16	9	TRUE	FALSE	TRUE	TRUE	TRUE	TRUE	TRUE	TRUE	TRUE	FALSE	0.337894	1.11402	9	165
gc19_pc.cds::gencode::HIST1H1E::ENSG00000168298.4	CDS	meta_Hematopoietic_system	HIST1H1E	1.8032e-13	0.44978	Fisher_observed	7.45227e-10	1	57	20	TRUE	FALSE	TRUE	TRUE	TRUE	TRUE	TRUE	TRUE	TRUE	FALSE	0.276593	0.856636	20	154
gc19_pc.cds::gencode::HIST1H2AC::ENSG00000180573.8	CDS	meta_Hematopoietic_system	HIST1H2AC	1.60693e-05	0.394015	Fisher_observed	0.0213056	1	8	6	TRUE	FALSE	TRUE	TRUE	TRUE	TRUE	TRUE	TRUE	TRUE	FALSE	0.0932613	1.38596	6	168
gc19_pc.cds::gencode::HIST1H2AG::ENSG00000196787.2	CDS	meta_Hematopoietic_system	HIST1H2AG	1.86586e-05	0.392982	Fisher_observed	0.0245085	0.0295476	8	8	TRUE	TRUE	TRUE	TRUE	TRUE	TRUE	TRUE	TRUE	TRUE	TRUE	0.225972	0.733441	8	166
gc19_pc.cds::gencode::HIST1H2AM::ENSG00000233224.1	CDS	meta_Hematopoietic_system	HIST1H2AM	1.95891e-07	0.41684	Fisher_observed	0.000361576	1	17	10	TRUE	FALSE	TRUE	TRUE	TRUE	TRUE	TRUE	TRUE	TRUE	FALSE	0.60704	0.942894	10	164
gc19_pc.cds::gencode::HIST1H2BC::ENSG00000180596.7	CDS	meta_Hematopoietic_system	HIST1H2BC	2.93073e-10	0.435892	Fisher_observed	8.2218e-07	1	16	11	TRUE	FALSE	TRUE	TRUE	TRUE	TRUE	TRUE	TRUE	TRUE	FALSE	0.909905	0.923783	10	164
gc19_pc.cds::gencode::HIST1H2BK::ENSG00000197903.6	CDS	meta_Hematopoietic_system	HIST1H2BK	8.19003e-07	0.410737	Fisher_observed	0.00138776	1	12	8	FALSE	TRUE	TRUE	TRUE	TRUE	TRUE	TRUE	TRUE	TRUE	FALSE	0.899929	0.946429	8	166
gc19_pc.cds::gencode::HIST1H2BO::ENSG00000196331.5	CDS	meta_Hematopoietic_system	HIST1H2BO	0.000470121	0.363153	Fisher_observed	0.419261	1	10	7	TRUE	FALSE	TRUE	TRUE	TRUE	TRUE	TRUE	TRUE	TRUE	FALSE	0.280121	1.68118	7	167
gc19_pc.cds::gencode::HIST1H3I::ENSG00000182572.2	CDS	meta_Hematopoietic_system	HIST1H3I	0.000493131	0.362564	Fisher_observed	0.434747	1	7	5	TRUE	FALSE	TRUE	TRUE	TRUE	TRUE	TRUE	TRUE	TRUE	FALSE	0.165626	0.296777	5	169
gc19_pc.cds::gencode::HIST2H2BE::ENSG00000184678.8	CDS	meta_Hematopoietic_system	HIST2H2BE	1.89011e-06	0.406669	Fisher_observed	0.00295998	1	11	7	FALSE	TRUE	TRUE	TRUE	TRUE	TRUE	TRUE	TRUE	TRUE	FALSE	0.280187	1.77384	7	167
gc19_pc.cds::gencode::HIST2H3D::ENSG00000183598.3	CDS	meta_Hematopoietic_system	HIST2H3D	5.87554e-09	0.428476	Fisher_observed	1.39437e-05	1	17	8	FALSE	FALSE	TRUE	TRUE	TRUE	TRUE	TRUE	TRUE	TRUE	FALSE	0.166473	1.50299	8	166
gc19_pc.cds::gencode::HIST4H4::ENSG00000197837.3	CDS	meta_Hematopoietic_system	HIST4H4	0.000232563	0.37121	Fisher_observed	0.230088	0.277726	7	5	TRUE	TRUE	TRUE	TRUE	TRUE	TRUE	TRUE	TRUE	TRUE	TRUE	0.552145	1.14557	5	169
gc19_pc.cds::gencode::HLA-B::ENSG00000234745.5	CDS	meta_Hematopoietic_system	HLA-B	1.95176e-07	0.418899	Fisher_observed	0.000361043	0.000416518	13	8	TRUE	TRUE	TRUE	TRUE	TRUE	TRUE	TRUE	TRUE	TRUE	TRUE	0.643019	0.793013	8	166
gc19_pc.cds::gencode::ID3::ENSG00000117318.8	CDS	meta_Hematopoietic_system	ID3	5.61045e-15	0.452734	Fisher_observed	2.87949e-11	1	13	10	TRUE	FALSE	TRUE	TRUE	TRUE	TRUE	TRUE	TRUE	TRUE	FALSE	2.06266e-05	2.78943	10	164
gc19_pc.cds::gencode::IGLL5::ENSG00000254709.2	CDS	meta_Hematopoietic_system	IGLL5	4.46181e-12	0.443786	Fisher_observed	1.53665e-08	1	154	57	TRUE	FALSE	TRUE	TRUE	TRUE	TRUE	TRUE	TRUE	TRUE	FALSE	0.0197284	2.42776	53	121
gc19_pc.cds::gencode::IRF4::ENSG00000137265.10	CDS	meta_Hematopoietic_system	IRF4	4.53479e-06	0.401931	Fisher_observed	0.00659002	1	26	12	TRUE	FALSE	TRUE	TRUE	TRUE	TRUE	TRUE	TRUE	TRUE	FALSE	0.00107007	3.63279	11	163
gc19_pc.cds::gencode::ITPKB::ENSG00000143772.5	CDS	meta_Hematopoietic_system	ITPKB	5.65846e-05	0.384524	Fisher_observed	0.0668616	1	19	10	TRUE	FALSE	TRUE	TRUE	TRUE	TRUE	TRUE	TRUE	TRUE	FALSE	0.0170722	1.47348	9	165
gc19_pc.cds::gencode::KLHL21::ENSG00000162413.12	CDS	meta_Hematopoietic_system	KLHL21	0.00021878	0.375024	Fisher_observed	0.220399	1	13	7	TRUE	FALSE	TRUE	TRUE	TRUE	TRUE	TRUE	TRUE	TRUE	FALSE	0.346172	1.21274	7	167
gc19_pc.cds::gencode::KLHL6::ENSG00000172578.7	CDS	meta_Hematopoietic_system	KLHL6	6.33561e-11	0.439057	Fisher_observed	1.93082e-07	1	17	13	TRUE	FALSE	TRUE	TRUE	TRUE	TRUE	TRUE	TRUE	TRUE	FALSE	0.0946507	1.50485	13	161
gc19_pc.cds::gencode::KMT2D::ENSG00000167548.10	CDS	meta_Hematopoietic_system	KMT2D	1.65983e-14	0.451501	Fisher_observed	7.76929e-11	8.17583e-11	53	36	TRUE	TRUE	TRUE	TRUE	TRUE	TRUE	TRUE	TRUE	TRUE	TRUE	0.0436638	1.31631	34	140
gc19_pc.cds::gencode::LTB::ENSG00000227507.2	CDS	meta_Hematopoietic_system	LTB	7.39739e-08	0.420485	Fisher_observed	0.000149934	1	18	13	TRUE	FALSE	TRUE	TRUE	TRUE	TRUE	TRUE	TRUE	TRUE	FALSE	0.739903	0.666759	13	161
gc19_pc.cds::gencode::MCL1::ENSG00000143384.8	CDS	meta_Hematopoietic_system	MCL1	1.26232e-05	0.395636	Fisher_observed	0.0171115	0.0206461	16	9	TRUE	TRUE	TRUE	TRUE	TRUE	TRUE	TRUE	TRUE	TRUE	TRUE	0.1829	1.13735	9	165
gc19_pc.cds::gencode::MEF2B::ENSG00000213999.11	CDS	meta_Hematopoietic_system	MEF2B	3.60206e-08	0.422955	Fisher_observed	7.64848e-05	8.74425e-05	9	8	TRUE	TRUE	TRUE	TRUE	TRUE	TRUE	TRUE	TRUE	TRUE	TRUE	0.0545818	1.94218	8	166
gc19_pc.cds::gencode::MEF2BNB-MEF2B::ENSG00000064489.17	CDS	meta_Hematopoietic_system	MEF2BNB-MEF2B	8.59874e-08	0.419936	Fisher_observed	0.000171011	1	9	8	TRUE	TRUE	TRUE	TRUE	TRUE	TRUE	TRUE	TRUE	FALSE	FALSE	0.0423588	2.26546	8	166
gc19_pc.cds::gencode::MYC::ENSG00000136997.10	CDS	meta_Hematopoietic_system	MYC	8.79219e-11	0.43841	Fisher_observed	2.64147e-07	1	63	22	TRUE	FALSE	TRUE	TRUE	TRUE	TRUE	TRUE	TRUE	TRUE	FALSE	5.57301e-11	6.29388	22	152
gc19_pc.cds::gencode::MYD88::ENSG00000172936.8	CDS	meta_Hematopoietic_system	MYD88	5.98056e-13	0.44816	Fisher_observed	2.28237e-09	2.47164e-09	12	12	TRUE	TRUE	TRUE	TRUE	TRUE	TRUE	TRUE	TRUE	TRUE	TRUE	0.0333906	1.45049	11	163
gc19_pc.cds::gencode::NFKBIA::ENSG00000100906.6	CDS	meta_Hematopoietic_system	NFKBIA	0.000182461	0.373742	Fisher_observed	0.18806	0.226998	6	5	TRUE	TRUE	TRUE	TRUE	TRUE	TRUE	TRUE	TRUE	TRUE	TRUE	0.0920747	1.31198	5	169
gc19_pc.cds::gencode::NFKBIE::ENSG00000146232.10	CDS	meta_Hematopoietic_system	NFKBIE	1.27547e-07	0.418492	Fisher_observed	0.000247279	0.000285121	11	8	TRUE	TRUE	TRUE	TRUE	TRUE	TRUE	TRUE	TRUE	TRUE	TRUE	0.0401138	2.27204	7	167
gc19_pc.cds::gencode::NOL9::ENSG00000162408.10	CDS	meta_Hematopoietic_system	NOL9	1.27226e-06	0.408646	Fisher_observed	0.00205313	1	18	10	TRUE	FALSE	TRUE	TRUE	TRUE	TRUE	TRUE	TRUE	TRUE	FALSE	0.808406	1.01444	10	164
gc19_pc.cds::gencode::NRAS::ENSG00000213281.4	CDS	meta_Hematopoietic_system	NRAS	6.49833e-07	0.411792	Fisher_observed	0.00112358	0.00129542	5	5	TRUE	TRUE	TRUE	TRUE	TRUE	TRUE	TRUE	TRUE	TRUE	TRUE	0.151846	1.28548	2	172
gc19_pc.cds::gencode::NXF1::ENSG00000162231.9	CDS	meta_Hematopoietic_system	NXF1	4.67919e-05	0.386081	Fisher_observed	0.0560724	0.0679986	6	6	TRUE	TRUE	TRUE	TRUE	TRUE	TRUE	TRUE	TRUE	TRUE	TRUE	0.906774	1.05378	5	169
gc19_pc.cds::gencode::OSBPL10::ENSG00000144645.9	CDS	meta_Hematopoietic_system	OSBPL10	0.000516265	0.361993	Fisher_observed	0.452318	1	12	7	TRUE	FALSE	TRUE	TRUE	TRUE	TRUE	TRUE	TRUE	TRUE	FALSE	0.182649	1.03945	7	167
gc19_pc.cds::gencode::P2RY8::ENSG00000182162.5	CDS	meta_Hematopoietic_system	P2RY8	2.40825e-09	0.431124	Fisher_observed	5.98335e-06	1	15	13	FALSE	TRUE	TRUE	TRUE	TRUE	TRUE	TRUE	TRUE	TRUE	FALSE	0.160814	1.40666	13	161
gc19_pc.cds::gencode::P2RY8::ENSGR0000182162.5	CDS	meta_Hematopoietic_system	P2RY8	2.38861e-06	0.44543	Fisher_observed	0.00367274	1	0	0	NA	TRUE	TRUE	TRUE	NA	FALSE	FALSE	TRUE	TRUE	FALSE	NA	NA	0	174
gc19_pc.cds::gencode::PAX5::ENSG00000196092.8	CDS	meta_Hematopoietic_system	PAX5	1.30565e-06	0.408519	Fisher_observed	0.00209108	1	13	12	TRUE	FALSE	TRUE	TRUE	TRUE	TRUE	TRUE	TRUE	TRUE	FALSE	0.0217717	1.31453	11	163
gc19_pc.cds::gencode::PCBP1::ENSG00000169564.5	CDS	meta_Hematopoietic_system	PCBP1	0.000123805	0.377562	Fisher_observed	0.134821	0.163381	7	7	TRUE	TRUE	TRUE	TRUE	TRUE	TRUE	TRUE	TRUE	TRUE	TRUE	0.120006	1.12354	7	167
gc19_pc.cds::gencode::PHF6::ENSG00000156531.12	CDS	meta_Hematopoietic_system	PHF6	3.56495e-05	0.394473	Fisher_observed	0.0437725	0.0532659	4	4	TRUE	TRUE	TRUE	TRUE	TRUE	TRUE	TRUE	TRUE	TRUE	TRUE	0.0915696	1.85845	2	172
gc19_pc.cds::gencode::PIM1::ENSG00000137193.9	CDS	meta_Hematopoietic_system	PIM1	5.26379e-15	0.452804	Fisher_observed	2.75284e-11	1	81	26	TRUE	FALSE	TRUE	TRUE	TRUE	TRUE	TRUE	TRUE	TRUE	FALSE	9.51404e-05	2.41983	26	148
gc19_pc.cds::gencode::PRKCD::ENSG00000163932.9	CDS	meta_Hematopoietic_system	PRKCD	9.94718e-07	0.409827	Fisher_observed	0.00165245	0.0019197	9	8	TRUE	TRUE	TRUE	TRUE	TRUE	TRUE	TRUE	TRUE	TRUE	TRUE	0.760066	0.875542	8	166
gc19_pc.cds::gencode::PTEN::ENSG00000171862.5	CDS	meta_Hematopoietic_system	PTEN	3.28494e-06	0.403739	Fisher_observed	0.0049258	0.00587148	6	6	TRUE	TRUE	TRUE	TRUE	TRUE	TRUE	TRUE	TRUE	TRUE	TRUE	0.427809	1.0259	6	168
gc19_pc.cds::gencode::RAC2::ENSG00000128340.10	CDS	meta_Hematopoietic_system	RAC2	0.00028332	0.369061	Fisher_observed	0.272458	0.329266	4	4	TRUE	TRUE	TRUE	TRUE	TRUE	TRUE	TRUE	TRUE	TRUE	TRUE	0.640536	1.14719	4	170
gc19_pc.cds::gencode::RFTN1::ENSG00000131378.9	CDS	meta_Hematopoietic_system	RFTN1	2.4202e-05	0.391128	Fisher_observed	0.0306953	1	14	8	TRUE	FALSE	TRUE	TRUE	TRUE	TRUE	TRUE	TRUE	TRUE	FALSE	0.95702	0.996873	8	166
gc19_pc.cds::gencode::RHOA::ENSG00000067560.6	CDS	meta_Hematopoietic_system	RHOA	1.92471e-08	0.424969	Fisher_observed	4.29121e-05	4.92647e-05	7	5	TRUE	TRUE	TRUE	TRUE	TRUE	TRUE	TRUE	TRUE	TRUE	TRUE	0.691835	1.06241	5	169
gc19_pc.cds::gencode::RRAGC::ENSG00000116954.7	CDS	meta_Hematopoietic_system	RRAGC	3.40448e-08	0.423141	Fisher_observed	7.26537e-05	8.31226e-05	8	8	TRUE	TRUE	TRUE	TRUE	TRUE	TRUE	TRUE	TRUE	TRUE	TRUE	0.497104	1.05812	8	166
gc19_pc.cds::gencode::SF3B1::ENSG00000115524.11	CDS	meta_Hematopoietic_system	SF3B1	8.47125e-07	0.41058	Fisher_observed	0.00142969	0.00165751	10	10	TRUE	TRUE	TRUE	TRUE	TRUE	TRUE	TRUE	TRUE	TRUE	TRUE	0.244364	0.975499	7	167
gc19_pc.cds::gencode::SGK1::ENSG00000118515.7	CDS	meta_Hematopoietic_system	SGK1	4.1984e-14	0.450387	Fisher_observed	1.8335e-10	1	99	17	TRUE	FALSE	TRUE	TRUE	TRUE	TRUE	TRUE	TRUE	TRUE	FALSE	1.0546e-06	3.72642	17	157
gc19_pc.cds::gencode::SMARCA4::ENSG00000127616.13	CDS	meta_Hematopoietic_system	SMARCA4	4.50497e-07	0.413407	Fisher_observed	0.00079185	0.00091309	14	13	TRUE	TRUE	TRUE	TRUE	TRUE	TRUE	TRUE	TRUE	TRUE	TRUE	0.00682473	3.42109	12	162
gc19_pc.cds::gencode::SOCS1::ENSG00000185338.4	CDS	meta_Hematopoietic_system	SOCS1	2.95739e-12	0.444446	Fisher_observed	1.0572e-08	1	66	17	TRUE	FALSE	TRUE	TRUE	TRUE	TRUE	TRUE	TRUE	TRUE	FALSE	0.0155554	1.49649	16	158
gc19_pc.cds::gencode::SRSF2::ENSG00000161547.10	CDS	meta_Hematopoietic_system	SRSF2	7.70961e-05	0.3848	Fisher_observed	0.0885062	1	8	7	TRUE	FALSE	TRUE	TRUE	TRUE	TRUE	TRUE	TRUE	TRUE	FALSE	0.0706856	1.02766	7	167
gc19_pc.cds::gencode::SRSF7::ENSG00000115875.14	CDS	meta_Hematopoietic_system	SRSF7	4.35467e-06	0.404572	Fisher_observed	0.00635004	0.00757572	7	5	TRUE	TRUE	TRUE	TRUE	TRUE	TRUE	TRUE	TRUE	TRUE	TRUE	0.317348	1.14882	5	169
gc19_pc.cds::gencode::STAT3::ENSG00000168610.10	CDS	meta_Hematopoietic_system	STAT3	1.59734e-07	0.417635	Fisher_observed	0.000305485	0.000351506	12	11	TRUE	TRUE	TRUE	TRUE	TRUE	TRUE	TRUE	TRUE	TRUE	TRUE	0.274251	1.03632	10	164
gc19_pc.cds::gencode::STAT6::ENSG00000166888.6	CDS	meta_Hematopoietic_system	STAT6	8.49994e-12	0.442714	Fisher_observed	2.82406e-08	3.11746e-08	15	13	TRUE	TRUE	TRUE	TRUE	TRUE	TRUE	TRUE	TRUE	TRUE	TRUE	0.00188332	1.24542	13	161
gc19_pc.cds::gencode::TBL1XR1::ENSG00000177565.11	CDS	meta_Hematopoietic_system	TBL1XR1	1.35321e-08	0.42605	Fisher_observed	3.06542e-05	3.52759e-05	9	9	TRUE	TRUE	TRUE	TRUE	TRUE	TRUE	TRUE	TRUE	TRUE	TRUE	0.26802	1.21202	9	165
gc19_pc.cds::gencode::TET2::ENSG00000168769.8	CDS	meta_Hematopoietic_system	TET2	4.05226e-06	0.40257	Fisher_observed	0.00593973	0.00709331	12	8	TRUE	TRUE	TRUE	TRUE	TRUE	TRUE	TRUE	TRUE	TRUE	TRUE	0.0366243	0.676947	5	169
gc19_pc.cds::gencode::TFAP4::ENSG00000090447.7	CDS	meta_Hematopoietic_system	TFAP4	0.000500354	0.365787	Fisher_observed	0.440199	0.538643	4	4	TRUE	TRUE	TRUE	TRUE	TRUE	TRUE	TRUE	TRUE	TRUE	TRUE	0.0248085	3.10945	4	170
gc19_pc.cds::gencode::TMEM30A::ENSG00000112697.11	CDS	meta_Hematopoietic_system	TMEM30A	1.75843e-07	0.417263	Fisher_observed	0.000328871	0.00037908	7	7	TRUE	TRUE	TRUE	TRUE	TRUE	TRUE	TRUE	TRUE	TRUE	TRUE	0.421293	0.851576	7	167
gc19_pc.cds::gencode::TMSB4X::ENSG00000205542.6	CDS	meta_Hematopoietic_system	TMSB4X	4.67676e-13	0.44725	Fisher_observed	1.81825e-09	1	11	10	TRUE	FALSE	TRUE	TRUE	TRUE	TRUE	TRUE	TRUE	TRUE	FALSE	0.648485	1.02759	10	164
gc19_pc.cds::gencode::TNFRSF14::ENSG00000157873.13	CDS	meta_Hematopoietic_system	TNFRSF14	1.5423e-18	0.461179	Fisher_observed	1.15634e-14	1.15634e-14	17	14	TRUE	TRUE	TRUE	TRUE	TRUE	TRUE	TRUE	TRUE	TRUE	TRUE	0.0432044	1.46766	14	160
gc19_pc.cds::gencode::TP53::ENSG00000141510.11	CDS	meta_Hematopoietic_system	TP53	1.81848e-21	0.464652	Fisher_observed	1.87885e-17	1.87885e-17	34	30	TRUE	TRUE	TRUE	TRUE	TRUE	TRUE	TRUE	TRUE	TRUE	TRUE	0.752081	1.08228	27	147
gc19_pc.cds::gencode::VMP1::ENSG00000062716.6	CDS	meta_Hematopoietic_system	VMP1	2.20992e-05	0.391784	Fisher_observed	0.02821	1	13	5	TRUE	FALSE	TRUE	TRUE	TRUE	TRUE	TRUE	TRUE	TRUE	FALSE	0.0391219	1.85567	5	169
gc19_pc.cds::gencode::XPO1::ENSG00000082898.12	CDS	meta_Hematopoietic_system	XPO1	0.00019495	0.373062	Fisher_observed	0.199466	0.240695	6	6	TRUE	TRUE	TRUE	TRUE	TRUE	TRUE	TRUE	TRUE	TRUE	TRUE	0.807764	1.06236	6	168
gc19_pc.cds::gencode::ZBTB7A::ENSG00000178951.4	CDS	meta_Hematopoietic_system	ZBTB7A	0.000456774	0.363506	Fisher_observed	0.40908	0.498698	5	3	TRUE	TRUE	TRUE	TRUE	TRUE	TRUE	TRUE	TRUE	TRUE	TRUE	0.904916	0.991381	1	173
gc19_pc.cds::gencode::GALNS::ENSG00000141012.8	CDS	Kidney-ChRCC	GALNS	0.000122944	0.359627	Fisher_observed	0.134056	1	3	2	TRUE	TRUE	TRUE	TRUE	TRUE	TRUE	FALSE	TRUE	TRUE	FALSE	0.0664452	1.92125	2	41
gc19_pc.cds::gencode::RP11-96O20.4::ENSG00000260170.1	CDS	Kidney-ChRCC	RP11-96O20.4	0.000219079	0.351004	Fisher_observed	0.220438	1	2	2	TRUE	TRUE	TRUE	TRUE	TRUE	FALSE	FALSE	TRUE	TRUE	FALSE	NA	NA	2	41
gc19_pc.cds::gencode::TP53::ENSG00000141510.11	CDS	Kidney-ChRCC	TP53	7.3555e-15	0.429227	Fisher_observed	3.68742e-11	3.84676e-11	5	4	TRUE	TRUE	TRUE	TRUE	TRUE	TRUE	TRUE	TRUE	TRUE	TRUE	0.614018	1.01222	4	39
gc19_pc.cds::gencode::WNT2B::ENSG00000134245.13	CDS	Kidney-ChRCC	WNT2B	0.000156829	0.357131	Fisher_observed	0.16478	1	2	2	TRUE	TRUE	TRUE	TRUE	TRUE	FALSE	FALSE	TRUE	TRUE	FALSE	0.374308	0.745282	2	41
gc19_pc.cds::gencode::BAP1::ENSG00000163930.5	CDS	Kidney-RCC	BAP1	2.13459e-09	0.423775	Fisher_observed	5.36639e-06	6.13042e-06	11	11	TRUE	TRUE	TRUE	TRUE	TRUE	TRUE	TRUE	TRUE	TRUE	TRUE	0.00204289	0.687763	9	108
gc19_pc.cds::gencode::KDM5C::ENSG00000126012.7	CDS	Kidney-RCC	KDM5C	5.27463e-05	0.382343	Fisher_observed	0.0626759	0.0758708	8	7	TRUE	TRUE	TRUE	TRUE	TRUE	TRUE	TRUE	TRUE	TRUE	TRUE	0.296311	0.886148	5	112
gc19_pc.cds::gencode::MET::ENSG00000105976.10	CDS	Kidney-RCC	MET	0.000146294	0.364415	Fisher_observed	0.155904	0.188651	9	9	TRUE	TRUE	TRUE	TRUE	TRUE	TRUE	TRUE	TRUE	TRUE	TRUE	0.017096	2.446	7	110
gc19_pc.cds::gencode::MTOR::ENSG00000198793.8	CDS	Kidney-RCC	MTOR	9.44324e-05	0.368802	Fisher_observed	0.106816	0.129458	11	11	TRUE	TRUE	TRUE	TRUE	TRUE	TRUE	TRUE	TRUE	TRUE	TRUE	0.492871	0.936354	8	109
gc19_pc.cds::gencode::PBRM1::ENSG00000163939.14	CDS	Kidney-RCC	PBRM1	1.18703e-19	0.457565	Fisher_observed	1.04758e-15	1.04758e-15	52	48	TRUE	TRUE	TRUE	TRUE	TRUE	TRUE	TRUE	TRUE	TRUE	TRUE	0.248286	1.02141	36	81
gc19_pc.cds::gencode::PTEN::ENSG00000171862.5	CDS	Kidney-RCC	PTEN	4.67495e-09	0.425206	Fisher_observed	1.12521e-05	1.29014e-05	7	7	TRUE	TRUE	TRUE	TRUE	TRUE	TRUE	TRUE	TRUE	TRUE	TRUE	0.743268	0.868236	7	110
gc19_pc.cds::gencode::SETD2::ENSG00000181555.15	CDS	Kidney-RCC	SETD2	1.49699e-18	0.455569	Fisher_observed	1.13239e-14	1.13239e-14	22	22	TRUE	TRUE	TRUE	TRUE	TRUE	TRUE	TRUE	TRUE	TRUE	TRUE	0.124717	0.896041	17	100
gc19_pc.cds::gencode::SLC46A3::ENSG00000139508.10	CDS	Kidney-RCC	SLC46A3	0.000518626	0.349569	Fisher_observed	0.453917	0.556192	5	5	TRUE	TRUE	TRUE	TRUE	TRUE	TRUE	TRUE	TRUE	TRUE	TRUE	0.0213102	1.57471	4	113
gc19_pc.cds::gencode::TP53::ENSG00000141510.11	CDS	Kidney-RCC	TP53	0.000300973	0.356392	Fisher_observed	0.287476	0.347399	4	4	TRUE	TRUE	TRUE	TRUE	TRUE	TRUE	TRUE	TRUE	TRUE	TRUE	0.288916	0.713547	3	114
gc19_pc.cds::gencode::VHL::ENSG00000134086.7	CDS	Kidney-RCC	VHL	5.96708e-23	0.462515	Fisher_observed	7.65976e-19	7.65976e-19	82	79	TRUE	TRUE	TRUE	TRUE	TRUE	TRUE	TRUE	TRUE	TRUE	TRUE	0.0037916	0.817424	63	54
gc19_pc.cds::gencode::ATM::ENSG00000149311.13	CDS	meta_Kidney	ATM	0.000255123	0.365722	Fisher_observed	0.249591	0.301459	10	8	TRUE	TRUE	TRUE	TRUE	TRUE	TRUE	TRUE	TRUE	TRUE	TRUE	0.656626	0.920185	6	154
gc19_pc.cds::gencode::BAP1::ENSG00000163930.5	CDS	meta_Kidney	BAP1	2.98454e-10	0.432887	Fisher_observed	8.34511e-07	9.4703e-07	11	11	TRUE	TRUE	TRUE	TRUE	TRUE	TRUE	TRUE	TRUE	TRUE	TRUE	0.00227958	0.688002	9	151
gc19_pc.cds::gencode::KDM5C::ENSG00000126012.7	CDS	meta_Kidney	KDM5C	0.000118901	0.375341	Fisher_observed	0.130318	0.157893	8	7	TRUE	TRUE	TRUE	TRUE	TRUE	TRUE	TRUE	TRUE	TRUE	TRUE	0.276351	0.88625	5	155
gc19_pc.cds::gencode::MET::ENSG00000105976.10	CDS	meta_Kidney	MET	0.000160736	0.370599	Fisher_observed	0.168123	0.203253	9	9	TRUE	TRUE	TRUE	TRUE	TRUE	TRUE	TRUE	TRUE	TRUE	TRUE	0.0237748	2.44567	7	153
gc19_pc.cds::gencode::MTOR::ENSG00000198793.8	CDS	meta_Kidney	MTOR	5.96215e-06	0.396383	Fisher_observed	0.00853256	0.0102046	13	13	TRUE	TRUE	TRUE	TRUE	TRUE	TRUE	TRUE	TRUE	TRUE	TRUE	0.940998	1.04442	10	150
gc19_pc.cds::gencode::PBRM1::ENSG00000163939.14	CDS	meta_Kidney	PBRM1	2.76299e-21	0.462543	Fisher_observed	2.72194e-17	2.72194e-17	52	48	TRUE	TRUE	TRUE	TRUE	TRUE	TRUE	TRUE	TRUE	TRUE	TRUE	0.160439	1.02134	36	124
gc19_pc.cds::gencode::PTEN::ENSG00000171862.5	CDS	meta_Kidney	PTEN	3.02081e-11	0.437658	Fisher_observed	9.54068e-08	1.06051e-07	8	8	TRUE	TRUE	TRUE	TRUE	TRUE	TRUE	TRUE	TRUE	TRUE	TRUE	0.897215	0.879256	8	152
gc19_pc.cds::gencode::SETD2::ENSG00000181555.15	CDS	meta_Kidney	SETD2	1.07061e-18	0.458442	Fisher_observed	8.63857e-15	8.63857e-15	23	23	TRUE	TRUE	TRUE	TRUE	TRUE	TRUE	TRUE	TRUE	TRUE	TRUE	0.0613291	0.8483	18	142
gc19_pc.cds::gencode::TP53::ENSG00000141510.11	CDS	meta_Kidney	TP53	3.60221e-10	0.432458	Fisher_observed	9.9087e-07	1.12201e-06	9	8	TRUE	TRUE	TRUE	TRUE	TRUE	TRUE	TRUE	TRUE	TRUE	TRUE	0.263626	0.972294	7	153
gc19_pc.cds::gencode::VHL::ENSG00000134086.7	CDS	meta_Kidney	VHL	2.51195e-23	0.465199	Fisher_observed	3.54696e-19	3.54696e-19	82	79	TRUE	TRUE	TRUE	TRUE	TRUE	TRUE	TRUE	TRUE	TRUE	TRUE	0.000552411	0.817785	63	97
gc19_pc.cds::gencode::ACVR2A::ENSG00000121989.10	CDS	Liver-HCC	ACVR2A	9.76149e-05	0.36475	Fisher_observed	0.10955	0.132961	8	8	TRUE	TRUE	TRUE	TRUE	TRUE	TRUE	TRUE	TRUE	TRUE	TRUE	1	0.825543	3	97
gc19_pc.cds::gencode::ALB::ENSG00000163631.12	CDS	Liver-HCC	ALB	1.40764e-12	0.437191	Fisher_observed	5.14047e-09	5.54693e-09	46	40	TRUE	TRUE	TRUE	TRUE	TRUE	TRUE	TRUE	TRUE	TRUE	TRUE	0.081756	0.397891	11	89
gc19_pc.cds::gencode::APOB::ENSG00000084674.9	CDS	Liver-HCC	APOB	3.64952e-06	0.390117	Fisher_observed	0.00542448	0.00648208	48	43	TRUE	TRUE	TRUE	TRUE	TRUE	TRUE	TRUE	TRUE	TRUE	TRUE	0.429075	0.931923	5	95
gc19_pc.cds::gencode::ARID1A::ENSG00000117713.13	CDS	Liver-HCC	ARID1A	1.3585e-12	0.437251	Fisher_observed	4.98248e-09	5.37829e-09	27	27	TRUE	TRUE	TRUE	TRUE	TRUE	TRUE	TRUE	TRUE	TRUE	TRUE	0.13373	1.34015	7	93
gc19_pc.cds::gencode::ARID2::ENSG00000189079.11	CDS	Liver-HCC	ARID2	2.69658e-14	0.443205	Fisher_observed	1.20879e-10	1.26923e-10	29	23	TRUE	TRUE	TRUE	TRUE	TRUE	TRUE	TRUE	TRUE	TRUE	TRUE	0.160025	1.41584	7	93
gc19_pc.cds::gencode::AXIN1::ENSG00000103126.10	CDS	Liver-HCC	AXIN1	1.55593e-18	0.453729	Fisher_observed	1.15634e-14	1.15634e-14	22	20	TRUE	TRUE	TRUE	TRUE	TRUE	TRUE	TRUE	TRUE	TRUE	TRUE	0.122164	0.832426	6	94
gc19_pc.cds::gencode::BAP1::ENSG00000163930.5	CDS	Liver-HCC	BAP1	1.29461e-09	0.422454	Fisher_observed	3.35419e-06	3.8084e-06	15	13	TRUE	TRUE	TRUE	TRUE	TRUE	TRUE	TRUE	TRUE	TRUE	TRUE	0.00309058	0.624569	7	93
gc19_pc.cds::gencode::BRD7::ENSG00000166164.11	CDS	Liver-HCC	BRD7	2.28191e-08	0.417873	Fisher_observed	5.00851e-05	5.75382e-05	8	8	TRUE	TRUE	TRUE	TRUE	TRUE	TRUE	TRUE	TRUE	TRUE	TRUE	0.000214896	0.289031	5	95
gc19_pc.cds::gencode::C11orf57::ENSG00000150776.13	CDS	Liver-HCC	C11orf57	0.000125776	0.362207	Fisher_observed	0.136616	0.165724	7	7	TRUE	TRUE	TRUE	TRUE	TRUE	TRUE	TRUE	TRUE	TRUE	TRUE	0.498361	1.11964	2	98
gc19_pc.cds::gencode::CAMK1::ENSG00000134072.6	CDS	Liver-HCC	CAMK1	1.77662e-05	0.379402	Fisher_observed	0.0234819	0.0283464	8	5	TRUE	TRUE	TRUE	TRUE	TRUE	TRUE	TRUE	TRUE	TRUE	TRUE	NA	NA	0	100
gc19_pc.cds::gencode::CDKN1A::ENSG00000124762.9	CDS	Liver-HCC	CDKN1A	8.26267e-08	0.408732	Fisher_observed	0.000165492	0.000191266	8	6	TRUE	TRUE	TRUE	TRUE	TRUE	TRUE	TRUE	TRUE	TRUE	TRUE	0.175796	4.85516	3	97
gc19_pc.cds::gencode::CRIP3::ENSG00000146215.9	CDS	Liver-HCC	CRIP3	0.000168017	0.359162	Fisher_observed	0.175165	0.211918	6	5	TRUE	TRUE	TRUE	TRUE	TRUE	TRUE	TRUE	TRUE	TRUE	TRUE	0.530115	2.12248	2	98
gc19_pc.cds::gencode::CTNNB1::ENSG00000168036.12	CDS	Liver-HCC	CTNNB1	6.37385e-24	0.462212	Fisher_observed	9.64298e-20	9.64298e-20	88	81	TRUE	TRUE	TRUE	TRUE	TRUE	TRUE	TRUE	TRUE	TRUE	TRUE	0.014491	1.2006	18	82
gc19_pc.cds::gencode::DYRK1A::ENSG00000157540.15	CDS	Liver-HCC	DYRK1A	3.70768e-05	0.373546	Fisher_observed	0.045328	0.0552062	7	6	TRUE	TRUE	TRUE	TRUE	TRUE	TRUE	TRUE	TRUE	TRUE	TRUE	0.666567	0.9396	2	98
gc19_pc.cds::gencode::EEF1A1::ENSG00000156508.13	CDS	Liver-HCC	EEF1A1	1.38022e-05	0.381271	Fisher_observed	0.0185834	0.0224283	8	8	TRUE	TRUE	TRUE	TRUE	TRUE	TRUE	TRUE	TRUE	TRUE	TRUE	0.346673	1.1788	4	96
gc19_pc.cds::gencode::G6PC::ENSG00000131482.5	CDS	Liver-HCC	G6PC	0.00021939	0.356215	Fisher_observed	0.220489	0.266292	6	6	TRUE	TRUE	TRUE	TRUE	TRUE	TRUE	TRUE	TRUE	TRUE	TRUE	0.123853	0.207079	2	98
gc19_pc.cds::gencode::HIST1H2BD::ENSG00000158373.7	CDS	Liver-HCC	HIST1H2BD	0.000281123	0.353344	Fisher_observed	0.27096	0.327612	5	5	TRUE	TRUE	TRUE	TRUE	TRUE	TRUE	TRUE	TRUE	TRUE	TRUE	1	1.13122	3	97
gc19_pc.cds::gencode::HNF4A::ENSG00000101076.12	CDS	Liver-HCC	HNF4A	7.60933e-05	0.367146	Fisher_observed	0.0874735	0.106033	7	6	TRUE	TRUE	TRUE	TRUE	TRUE	TRUE	TRUE	TRUE	TRUE	TRUE	0.0965322	1.68088	2	98
gc19_pc.cds::gencode::IDH1::ENSG00000138413.9	CDS	Liver-HCC	IDH1	0.000260557	0.354238	Fisher_observed	0.253444	0.305748	6	6	TRUE	TRUE	TRUE	TRUE	TRUE	TRUE	TRUE	TRUE	TRUE	TRUE	0.220032	0.757725	6	94
gc19_pc.cds::gencode::KEAP1::ENSG00000079999.9	CDS	Liver-HCC	KEAP1	7.2088e-08	0.409271	Fisher_observed	0.000146462	0.000169182	11	10	TRUE	TRUE	TRUE	TRUE	TRUE	TRUE	TRUE	TRUE	TRUE	TRUE	0.93691	1.03509	4	96
gc19_pc.cds::gencode::KRTAP5-11::ENSG00000204571.4	CDS	Liver-HCC	KRTAP5-11	7.752e-07	0.40488	Fisher_observed	0.0013268	1	6	6	TRUE	TRUE	TRUE	TRUE	TRUE	TRUE	TRUE	FALSE	TRUE	FALSE	NA	NA	2	98
gc19_pc.cds::gencode::NFE2L2::ENSG00000116044.11	CDS	Liver-HCC	NFE2L2	7.56847e-11	0.429453	Fisher_observed	2.29006e-07	2.57517e-07	14	13	TRUE	TRUE	TRUE	TRUE	TRUE	TRUE	TRUE	TRUE	TRUE	TRUE	0.266423	1.53359	3	97
gc19_pc.cds::gencode::PTEN::ENSG00000171862.5	CDS	Liver-HCC	PTEN	1.23398e-06	0.396291	Fisher_observed	0.00199896	0.00233361	7	6	TRUE	TRUE	TRUE	TRUE	TRUE	TRUE	TRUE	TRUE	TRUE	TRUE	0.386452	0.784435	1	99
gc19_pc.cds::gencode::RB1::ENSG00000139687.9	CDS	Liver-HCC	RB1	7.75604e-09	0.417157	Fisher_observed	1.81022e-05	2.07946e-05	11	11	TRUE	TRUE	TRUE	TRUE	TRUE	TRUE	TRUE	TRUE	TRUE	TRUE	0.128127	0.464016	4	96
gc19_pc.cds::gencode::RPL22::ENSG00000116251.5	CDS	Liver-HCC	RPL22	3.50234e-06	0.395553	Fisher_observed	0.00522405	0.00623374	5	5	TRUE	TRUE	TRUE	TRUE	TRUE	TRUE	TRUE	TRUE	TRUE	TRUE	0.91178	1.02478	2	98
gc19_pc.cds::gencode::RPL5::ENSG00000122406.8	CDS	Liver-HCC	RPL5	0.000130398	0.361836	Fisher_observed	0.141144	0.171077	6	5	TRUE	TRUE	TRUE	TRUE	TRUE	TRUE	TRUE	TRUE	TRUE	TRUE	0.796007	0.941753	2	98
gc19_pc.cds::gencode::RPS6KA3::ENSG00000177189.8	CDS	Liver-HCC	RPS6KA3	6.38266e-10	0.428985	Fisher_observed	1.70585e-06	1.93126e-06	12	12	TRUE	TRUE	TRUE	TRUE	TRUE	TRUE	TRUE	TRUE	TRUE	TRUE	0.248553	0.796745	6	94
gc19_pc.cds::gencode::SETDB1::ENSG00000143379.8	CDS	Liver-HCC	SETDB1	1.44391e-05	0.380942	Fisher_observed	0.0192648	0.0232569	17	13	TRUE	TRUE	TRUE	TRUE	TRUE	TRUE	TRUE	TRUE	TRUE	TRUE	0.704263	1.01336	5	95
gc19_pc.cds::gencode::TP53::ENSG00000141510.11	CDS	Liver-HCC	TP53	3.55554e-24	0.462528	Fisher_observed	5.79295e-20	5.79295e-20	92	90	TRUE	TRUE	TRUE	TRUE	TRUE	TRUE	TRUE	TRUE	TRUE	TRUE	0.0194407	0.782841	27	73
gc19_pc.cds::gencode::TSC1::ENSG00000165699.9	CDS	Liver-HCC	TSC1	0.000304875	0.352376	Fisher_observed	0.290548	0.351425	9	9	TRUE	TRUE	TRUE	TRUE	TRUE	TRUE	TRUE	TRUE	TRUE	TRUE	0.0822587	0.521117	3	97
gc19_pc.cds::gencode::VAV3::ENSG00000134215.11	CDS	Liver-HCC	VAV3	0.000354807	0.350526	Fisher_observed	0.331058	0.401336	13	13	TRUE	TRUE	TRUE	TRUE	TRUE	TRUE	TRUE	TRUE	TRUE	TRUE	0.0285281	0.410607	4	96
gc19_pc.cds::gencode::CTNNB1::ENSG00000168036.12	CDS	Lung-AdenoCa	CTNNB1	0.00016869	0.361478	Fisher_observed	0.175575	0.212359	4	4	TRUE	TRUE	TRUE	TRUE	TRUE	TRUE	TRUE	TRUE	TRUE	TRUE	0.0577788	0.704057	4	33
gc19_pc.cds::gencode::DDRGK1::ENSG00000198171.8	CDS	Lung-AdenoCa	DDRGK1	0.000487056	0.345482	Fisher_observed	0.430736	1	6	4	TRUE	TRUE	TRUE	FALSE	TRUE	TRUE	TRUE	TRUE	TRUE	FALSE	0.868923	1.04544	4	33
gc19_pc.cds::gencode::KEAP1::ENSG00000079999.9	CDS	Lung-AdenoCa	KEAP1	5.10011e-09	0.417753	Fisher_observed	1.2206e-05	1.39836e-05	8	7	TRUE	TRUE	TRUE	TRUE	TRUE	TRUE	TRUE	TRUE	TRUE	TRUE	0.092062	1.36846	7	30
gc19_pc.cds::gencode::KRAS::ENSG00000133703.7	CDS	Lung-AdenoCa	KRAS	2.16294e-13	0.443816	Fisher_observed	8.85263e-10	9.44585e-10	7	7	TRUE	TRUE	TRUE	TRUE	TRUE	TRUE	TRUE	TRUE	TRUE	TRUE	0.0076488	1.80289	7	30
gc19_pc.cds::gencode::RBM10::ENSG00000182872.11	CDS	Lung-AdenoCa	RBM10	7.42369e-07	0.397826	Fisher_observed	0.00127678	0.00147068	5	5	TRUE	TRUE	TRUE	TRUE	TRUE	TRUE	TRUE	TRUE	TRUE	TRUE	0.027869	0.849194	5	32
gc19_pc.cds::gencode::STK11::ENSG00000118046.10	CDS	Lung-AdenoCa	STK11	8.51274e-07	0.403727	Fisher_observed	0.00143383	0.00166179	4	4	TRUE	TRUE	TRUE	TRUE	TRUE	TRUE	TRUE	TRUE	TRUE	TRUE	0.492967	0.891192	4	33
gc19_pc.cds::gencode::TBL1XR1::ENSG00000177565.11	CDS	Lung-AdenoCa	TBL1XR1	0.000282038	0.352321	Fisher_observed	0.271533	0.328227	4	4	TRUE	TRUE	TRUE	TRUE	TRUE	TRUE	TRUE	TRUE	TRUE	TRUE	0.283231	1.17077	4	33
gc19_pc.cds::gencode::TP53::ENSG00000141510.11	CDS	Lung-AdenoCa	TP53	1.25327e-20	0.457054	Fisher_observed	1.16442e-16	1.16442e-16	14	14	TRUE	TRUE	TRUE	TRUE	TRUE	TRUE	TRUE	TRUE	TRUE	TRUE	0.0766487	0.789371	14	23
gc19_pc.cds::gencode::CDKN2A::ENSG00000147889.12	CDS	Lung-SCC	CDKN2A	2.47461e-14	0.444168	Fisher_observed	1.12718e-10	1.1843e-10	13	10	TRUE	TRUE	TRUE	TRUE	TRUE	TRUE	TRUE	TRUE	TRUE	TRUE	0.0212297	1.78689	10	37
gc19_pc.cds::gencode::CREBBP::ENSG00000005339.8	CDS	Lung-SCC	CREBBP	3.52984e-05	0.375388	Fisher_observed	0.0434584	0.0528368	11	10	TRUE	TRUE	TRUE	TRUE	TRUE	TRUE	TRUE	TRUE	TRUE	TRUE	0.389678	0.779788	10	37
gc19_pc.cds::gencode::CTC-512J12.6::ENSG00000267173.1	CDS	Lung-SCC	CTC-512J12.6	0.000103284	0.372194	Fisher_observed	0.115137	0.13956	4	4	TRUE	TRUE	TRUE	TRUE	TRUE	TRUE	TRUE	TRUE	TRUE	TRUE	NA	NA	4	43
gc19_pc.cds::gencode::KMT2D::ENSG00000167548.10	CDS	Lung-SCC	KMT2D	2.00488e-05	0.379888	Fisher_observed	0.026132	0.0315135	16	14	TRUE	TRUE	TRUE	TRUE	TRUE	TRUE	TRUE	TRUE	TRUE	TRUE	0.954189	1.01787	14	33
gc19_pc.cds::gencode::NFE2L2::ENSG00000116044.11	CDS	Lung-SCC	NFE2L2	4.63603e-21	0.458846	Fisher_observed	4.41321e-17	4.41321e-17	21	19	TRUE	TRUE	TRUE	TRUE	TRUE	TRUE	TRUE	TRUE	TRUE	TRUE	0.371919	1.63994	19	28
gc19_pc.cds::gencode::NOTCH1::ENSG00000148400.9	CDS	Lung-SCC	NOTCH1	2.05256e-09	0.422244	Fisher_observed	5.17552e-06	5.91488e-06	19	17	TRUE	TRUE	TRUE	TRUE	TRUE	TRUE	TRUE	TRUE	TRUE	TRUE	0.10901	1.45815	17	30
gc19_pc.cds::gencode::PDYN::ENSG00000101327.4	CDS	Lung-SCC	PDYN	0.000429123	0.349669	Fisher_observed	0.387594	0.47216	5	5	TRUE	TRUE	TRUE	TRUE	TRUE	TRUE	TRUE	TRUE	TRUE	TRUE	NA	NA	5	42
gc19_pc.cds::gencode::PIK3CA::ENSG00000121879.3	CDS	Lung-SCC	PIK3CA	2.2328e-05	0.37906	Fisher_observed	0.0284463	0.0343317	8	7	TRUE	TRUE	TRUE	TRUE	TRUE	TRUE	TRUE	TRUE	TRUE	TRUE	0.0525634	0.573775	7	40
gc19_pc.cds::gencode::TP53::ENSG00000141510.11	CDS	Lung-SCC	TP53	1.51526e-24	0.463576	Fisher_observed	2.61993e-20	2.61993e-20	40	40	TRUE	TRUE	TRUE	TRUE	TRUE	TRUE	TRUE	TRUE	TRUE	TRUE	0.0387299	4.36065	40	7
gc19_pc.cds::gencode::ARID1A::ENSG00000117713.13	CDS	meta_Lung	ARID1A	0.000291327	0.356072	Fisher_observed	0.278892	0.337185	7	7	TRUE	TRUE	TRUE	TRUE	TRUE	TRUE	TRUE	TRUE	TRUE	TRUE	0.0313598	0.768857	7	77
gc19_pc.cds::gencode::CDKN2A::ENSG00000147889.12	CDS	meta_Lung	CDKN2A	1.40676e-15	0.447627	Fisher_observed	7.94561e-12	8.05298e-12	14	11	TRUE	TRUE	TRUE	TRUE	TRUE	TRUE	TRUE	TRUE	TRUE	TRUE	0.00630595	2.01249	11	73
gc19_pc.cds::gencode::CREBBP::ENSG00000005339.8	CDS	meta_Lung	CREBBP	0.000209659	0.359753	Fisher_observed	0.21222	0.255948	13	12	TRUE	TRUE	TRUE	TRUE	TRUE	TRUE	TRUE	TRUE	TRUE	TRUE	0.486016	0.792862	12	72
gc19_pc.cds::gencode::CTC-512J12.6::ENSG00000267173.1	CDS	meta_Lung	CTC-512J12.6	6.63424e-05	0.371457	Fisher_observed	0.0775433	0.0938546	5	5	TRUE	TRUE	TRUE	TRUE	TRUE	TRUE	TRUE	TRUE	TRUE	TRUE	0.620733	1	5	79
gc19_pc.cds::gencode::HRAS::ENSG00000174775.12	CDS	meta_Lung	HRAS	0.000339897	0.354267	Fisher_observed	0.319594	0.387322	4	3	TRUE	TRUE	TRUE	TRUE	TRUE	TRUE	TRUE	TRUE	TRUE	TRUE	0.754019	1.32892	3	81
gc19_pc.cds::gencode::KEAP1::ENSG00000079999.9	CDS	meta_Lung	KEAP1	2.25204e-08	0.415008	Fisher_observed	4.96544e-05	5.69545e-05	10	9	TRUE	TRUE	TRUE	TRUE	TRUE	TRUE	TRUE	TRUE	TRUE	TRUE	0.203139	1.36827	9	75
gc19_pc.cds::gencode::KMT2D::ENSG00000167548.10	CDS	meta_Lung	KMT2D	0.000122645	0.36531	Fisher_observed	0.133902	0.162102	20	18	TRUE	TRUE	TRUE	TRUE	TRUE	TRUE	TRUE	TRUE	TRUE	TRUE	0.934839	1.01787	18	66
gc19_pc.cds::gencode::KRAS::ENSG00000133703.7	CDS	meta_Lung	KRAS	7.57635e-14	0.442565	Fisher_observed	3.20943e-10	3.41429e-10	9	9	TRUE	TRUE	TRUE	TRUE	TRUE	TRUE	TRUE	TRUE	TRUE	TRUE	0.0157283	1.64258	9	75
gc19_pc.cds::gencode::NFE2L2::ENSG00000116044.11	CDS	meta_Lung	NFE2L2	2.16436e-24	0.463224	Fisher_observed	3.6674e-20	3.6674e-20	23	21	TRUE	TRUE	TRUE	TRUE	TRUE	TRUE	TRUE	TRUE	TRUE	TRUE	0.179303	1.62446	21	63
gc19_pc.cds::gencode::NOTCH1::ENSG00000148400.9	CDS	meta_Lung	NOTCH1	6.03904e-10	0.42565	Fisher_observed	1.61912e-06	1.83384e-06	21	19	TRUE	TRUE	TRUE	TRUE	TRUE	TRUE	TRUE	TRUE	TRUE	TRUE	0.203261	1.39359	19	65
gc19_pc.cds::gencode::PIK3CA::ENSG00000121879.3	CDS	meta_Lung	PIK3CA	9.19354e-06	0.386338	Fisher_observed	0.0127063	0.0152725	9	8	TRUE	TRUE	TRUE	TRUE	TRUE	TRUE	TRUE	TRUE	TRUE	TRUE	0.208703	0.747181	8	76
gc19_pc.cds::gencode::RBM10::ENSG00000182872.11	CDS	meta_Lung	RBM10	5.7154e-06	0.390481	Fisher_observed	0.00819326	0.00980206	6	6	TRUE	TRUE	TRUE	TRUE	TRUE	TRUE	TRUE	TRUE	TRUE	TRUE	0.0072876	0.56818	6	78
gc19_pc.cds::gencode::STK11::ENSG00000118046.10	CDS	meta_Lung	STK11	2.14234e-05	0.388673	Fisher_observed	0.0275171	0.0332016	4	4	TRUE	TRUE	TRUE	TRUE	TRUE	TRUE	TRUE	TRUE	TRUE	TRUE	0.563524	0.819096	4	80
gc19_pc.cds::gencode::TMEM134::ENSG00000172663.4	CDS	meta_Lung	TMEM134	0.00028684	0.35625	Fisher_observed	0.27553	0.3329	5	4	TRUE	TRUE	TRUE	TRUE	TRUE	TRUE	TRUE	TRUE	TRUE	TRUE	0.825447	0.977008	4	80
gc19_pc.cds::gencode::TP53::ENSG00000141510.11	CDS	meta_Lung	TP53	2.88025e-26	0.465325	Fisher_observed	6.25696e-22	6.25696e-22	54	54	TRUE	TRUE	TRUE	TRUE	TRUE	TRUE	TRUE	TRUE	TRUE	TRUE	0.0442478	3.22045	54	30
gc19_pc.cds::gencode::ACTB::ENSG00000075624.9	CDS	Lymph-BNHL	ACTB	1.48417e-09	0.42975	Fisher_observed	3.79887e-06	1	27	12	TRUE	FALSE	TRUE	TRUE	TRUE	TRUE	TRUE	TRUE	TRUE	FALSE	0.0466894	1.33802	12	92
gc19_pc.cds::gencode::ACTG1::ENSG00000184009.5	CDS	Lymph-BNHL	ACTG1	2.80315e-05	0.386137	Fisher_observed	0.0350797	1	16	7	TRUE	FALSE	TRUE	TRUE	TRUE	TRUE	TRUE	TRUE	TRUE	FALSE	0.0265215	1.20069	7	97
gc19_pc.cds::gencode::AGTR2::ENSG00000180772.6	CDS	Lymph-BNHL	AGTR2	0.000186003	0.380175	Fisher_observed	0.191477	0.231064	5	5	TRUE	TRUE	TRUE	TRUE	TRUE	TRUE	TRUE	TRUE	TRUE	TRUE	NA	NA	5	99
gc19_pc.cds::gencode::ARID1A::ENSG00000117713.13	CDS	Lymph-BNHL	ARID1A	9.6679e-09	0.42451	Fisher_observed	2.22578e-05	2.55167e-05	15	14	TRUE	TRUE	TRUE	TRUE	TRUE	TRUE	TRUE	TRUE	TRUE	TRUE	0.437465	1.13773	13	91
gc19_pc.cds::gencode::ATP6AP1::ENSG00000071553.12	CDS	Lymph-BNHL	ATP6AP1	0.000180122	0.376443	Fisher_observed	0.186329	0.225079	4	4	TRUE	TRUE	TRUE	TRUE	TRUE	TRUE	TRUE	TRUE	TRUE	TRUE	0.348182	0.873867	4	100
gc19_pc.cds::gencode::B2M::ENSG00000166710.13	CDS	Lymph-BNHL	B2M	6.85728e-19	0.459466	Fisher_observed	5.69573e-15	5.69573e-15	23	15	TRUE	TRUE	TRUE	TRUE	TRUE	TRUE	TRUE	TRUE	TRUE	TRUE	0.211637	0.726866	15	89
gc19_pc.cds::gencode::BCL2::ENSG00000171791.10	CDS	Lymph-BNHL	BCL2	1.30119e-14	0.450129	Fisher_observed	6.29942e-11	1	100	33	TRUE	FALSE	TRUE	TRUE	TRUE	TRUE	TRUE	TRUE	TRUE	FALSE	1.11011e-08	4.18556	33	71
gc19_pc.cds::gencode::BTG1::ENSG00000133639.3	CDS	Lymph-BNHL	BTG1	1.9633e-09	0.42902	Fisher_observed	4.96524e-06	1	27	15	TRUE	FALSE	TRUE	TRUE	TRUE	TRUE	TRUE	TRUE	TRUE	FALSE	0.677147	0.926331	15	89
gc19_pc.cds::gencode::BTG2::ENSG00000159388.5	CDS	Lymph-BNHL	BTG2	9.73056e-07	0.406764	Fisher_observed	0.00162282	1	20	9	TRUE	FALSE	TRUE	TRUE	TRUE	TRUE	TRUE	TRUE	TRUE	FALSE	0.594846	0.936013	9	95
gc19_pc.cds::gencode::BTK::ENSG00000010671.11	CDS	Lymph-BNHL	BTK	0.000481364	0.36569	Fisher_observed	0.427242	0.520429	6	5	TRUE	TRUE	TRUE	TRUE	TRUE	TRUE	TRUE	TRUE	TRUE	TRUE	0.403318	1.27394	5	99
gc19_pc.cds::gencode::CARD11::ENSG00000198286.5	CDS	Lymph-BNHL	CARD11	4.26908e-09	0.426901	Fisher_observed	1.03044e-05	1.18198e-05	17	15	TRUE	TRUE	TRUE	TRUE	TRUE	TRUE	TRUE	TRUE	TRUE	TRUE	0.0408761	1.40972	15	89
gc19_pc.cds::gencode::CASP8::ENSG00000064012.17	CDS	Lymph-BNHL	CASP8	0.000134557	0.37235	Fisher_observed	0.145038	0.175655	8	5	TRUE	TRUE	TRUE	TRUE	TRUE	TRUE	TRUE	TRUE	TRUE	TRUE	0.523357	0.775039	5	99
gc19_pc.cds::gencode::CCND3::ENSG00000112576.8	CDS	Lymph-BNHL	CCND3	4.70004e-13	0.445384	Fisher_observed	1.81825e-09	1.97128e-09	14	14	TRUE	TRUE	TRUE	TRUE	TRUE	TRUE	TRUE	TRUE	TRUE	TRUE	0.275271	0.9027	13	91
gc19_pc.cds::gencode::CD58::ENSG00000116815.11	CDS	Lymph-BNHL	CD58	0.000130444	0.375574	Fisher_observed	0.141144	0.171077	3	3	TRUE	TRUE	TRUE	TRUE	TRUE	TRUE	TRUE	TRUE	TRUE	TRUE	0.669186	0.831406	3	101
gc19_pc.cds::gencode::CD83::ENSG00000112149.5	CDS	Lymph-BNHL	CD83	0.000506071	0.357273	Fisher_observed	0.444766	1	12	6	TRUE	FALSE	TRUE	TRUE	TRUE	TRUE	TRUE	TRUE	TRUE	FALSE	0.0929685	2.32489	6	98
gc19_pc.cds::gencode::CREBBP::ENSG00000005339.8	CDS	Lymph-BNHL	CREBBP	3.03021e-18	0.458311	Fisher_observed	2.17565e-14	2.17565e-14	41	34	TRUE	TRUE	TRUE	TRUE	TRUE	TRUE	TRUE	TRUE	TRUE	TRUE	0.00837147	1.16389	34	70
gc19_pc.cds::gencode::DDX3X::ENSG00000215301.5	CDS	Lymph-BNHL	DDX3X	2.28957e-06	0.407528	Fisher_observed	0.00353973	0.00418958	7	6	TRUE	TRUE	TRUE	TRUE	TRUE	TRUE	TRUE	TRUE	TRUE	TRUE	0.000884087	0.453386	6	98
gc19_pc.cds::gencode::DTX1::ENSG00000135144.3	CDS	Lymph-BNHL	DTX1	2.01373e-06	0.403042	Fisher_observed	0.00313042	1	28	11	TRUE	FALSE	TRUE	TRUE	TRUE	TRUE	TRUE	TRUE	TRUE	FALSE	0.949434	0.821537	11	93
gc19_pc.cds::gencode::DUSP2::ENSG00000158050.4	CDS	Lymph-BNHL	DUSP2	9.89974e-09	0.424438	Fisher_observed	2.27175e-05	1	71	13	TRUE	FALSE	TRUE	TRUE	TRUE	TRUE	TRUE	TRUE	TRUE	FALSE	0.0064771	2.32673	13	91
gc19_pc.cds::gencode::EBF1::ENSG00000164330.12	CDS	Lymph-BNHL	EBF1	2.02068e-05	0.3886	Fisher_observed	0.0262975	1	10	8	TRUE	FALSE	TRUE	TRUE	TRUE	TRUE	TRUE	TRUE	TRUE	FALSE	0.0578404	1.58044	8	96
gc19_pc.cds::gencode::EEF1A1::ENSG00000156508.13	CDS	Lymph-BNHL	EEF1A1	1.18239e-05	0.392382	Fisher_observed	0.0161368	1	7	7	FALSE	TRUE	TRUE	TRUE	TRUE	TRUE	TRUE	TRUE	TRUE	FALSE	0.855873	0.94873	7	97
gc19_pc.cds::gencode::EZH2::ENSG00000106462.6	CDS	Lymph-BNHL	EZH2	4.35045e-12	0.44189	Fisher_observed	1.50441e-08	1.65283e-08	14	13	TRUE	TRUE	TRUE	TRUE	TRUE	TRUE	TRUE	TRUE	TRUE	TRUE	0.568627	1.18667	13	91
gc19_pc.cds::gencode::FBXO11::ENSG00000138081.15	CDS	Lymph-BNHL	FBXO11	5.62123e-10	0.432158	Fisher_observed	1.51189e-06	1.71311e-06	13	11	TRUE	TRUE	TRUE	TRUE	TRUE	TRUE	TRUE	TRUE	TRUE	TRUE	0.0164266	1.28061	11	93
gc19_pc.cds::gencode::FOXO1::ENSG00000150907.6	CDS	Lymph-BNHL	FOXO1	6.88391e-08	0.417969	Fisher_observed	0.000140197	1	14	10	TRUE	FALSE	TRUE	TRUE	TRUE	TRUE	TRUE	TRUE	TRUE	FALSE	0.502498	0.769482	9	95
gc19_pc.cds::gencode::GNA13::ENSG00000120063.5	CDS	Lymph-BNHL	GNA13	3.11055e-08	0.420765	Fisher_observed	6.70567e-05	7.68317e-05	9	8	TRUE	TRUE	TRUE	TRUE	TRUE	TRUE	TRUE	TRUE	TRUE	TRUE	0.85003	0.962601	8	96
gc19_pc.cds::gencode::GNAI2::ENSG00000114353.12	CDS	Lymph-BNHL	GNAI2	1.8746e-10	0.434667	Fisher_observed	5.40207e-07	6.13208e-07	11	10	TRUE	TRUE	TRUE	TRUE	TRUE	TRUE	TRUE	TRUE	TRUE	TRUE	0.411382	0.921996	10	94
gc19_pc.cds::gencode::GRB2::ENSG00000177885.9	CDS	Lymph-BNHL	GRB2	6.01859e-07	0.409049	Fisher_observed	0.00104704	0.00120546	8	5	TRUE	TRUE	TRUE	TRUE	TRUE	TRUE	TRUE	TRUE	TRUE	TRUE	0.0144309	0.719718	5	99
gc19_pc.cds::gencode::HIST1H1B::ENSG00000184357.3	CDS	Lymph-BNHL	HIST1H1B	2.03502e-05	0.388548	Fisher_observed	0.0263546	1	14	8	TRUE	FALSE	TRUE	TRUE	TRUE	TRUE	TRUE	TRUE	TRUE	FALSE	0.755748	0.954493	8	96
gc19_pc.cds::gencode::HIST1H1C::ENSG00000187837.2	CDS	Lymph-BNHL	HIST1H1C	2.83965e-11	0.438526	Fisher_observed	9.01055e-08	1	31	18	TRUE	FALSE	TRUE	TRUE	TRUE	TRUE	TRUE	TRUE	TRUE	FALSE	0.522089	1.47278	18	86
gc19_pc.cds::gencode::HIST1H1D::ENSG00000124575.5	CDS	Lymph-BNHL	HIST1H1D	9.09861e-06	0.394126	Fisher_observed	0.0125957	1	16	9	TRUE	FALSE	TRUE	TRUE	TRUE	TRUE	TRUE	TRUE	TRUE	FALSE	0.602878	1.11566	9	95
gc19_pc.cds::gencode::HIST1H1E::ENSG00000168298.4	CDS	Lymph-BNHL	HIST1H1E	3.66854e-10	0.434515	Fisher_observed	1.00585e-06	1	55	18	TRUE	FALSE	TRUE	TRUE	TRUE	TRUE	TRUE	TRUE	TRUE	FALSE	0.955461	0.855064	18	86
gc19_pc.cds::gencode::HIST1H2AC::ENSG00000180573.8	CDS	Lymph-BNHL	HIST1H2AC	6.72805e-05	0.378889	Fisher_observed	0.0785146	1	8	6	TRUE	FALSE	TRUE	TRUE	TRUE	TRUE	TRUE	TRUE	TRUE	FALSE	0.0710097	1.38635	6	98
gc19_pc.cds::gencode::HIST1H2AG::ENSG00000196787.2	CDS	Lymph-BNHL	HIST1H2AG	0.000423305	0.359541	Fisher_observed	0.384388	0.46758	7	7	TRUE	TRUE	TRUE	TRUE	TRUE	TRUE	TRUE	TRUE	TRUE	TRUE	0.0868013	0.63682	7	97
gc19_pc.cds::gencode::HIST1H2AM::ENSG00000233224.1	CDS	Lymph-BNHL	HIST1H2AM	2.36358e-06	0.402176	Fisher_observed	0.0036475	1	17	10	TRUE	FALSE	TRUE	TRUE	TRUE	TRUE	TRUE	TRUE	TRUE	FALSE	0.761718	0.942056	10	94
gc19_pc.cds::gencode::HIST1H2BC::ENSG00000180596.7	CDS	Lymph-BNHL	HIST1H2BC	1.71672e-07	0.414462	Fisher_observed	0.000323209	1	15	10	TRUE	FALSE	TRUE	TRUE	TRUE	TRUE	TRUE	TRUE	TRUE	FALSE	0.916574	0.923355	10	94
gc19_pc.cds::gencode::HIST1H2BK::ENSG00000197903.6	CDS	Lymph-BNHL	HIST1H2BK	7.93096e-07	0.407752	Fisher_observed	0.00134926	1	12	8	FALSE	TRUE	TRUE	TRUE	TRUE	TRUE	TRUE	TRUE	TRUE	FALSE	0.927103	0.946414	8	96
gc19_pc.cds::gencode::HIST2H2BE::ENSG00000184678.8	CDS	Lymph-BNHL	HIST2H2BE	3.10342e-06	0.400664	Fisher_observed	0.00469516	1	11	7	FALSE	TRUE	TRUE	TRUE	TRUE	TRUE	TRUE	TRUE	TRUE	FALSE	0.253588	1.77651	7	97
gc19_pc.cds::gencode::HIST2H3D::ENSG00000183598.3	CDS	Lymph-BNHL	HIST2H3D	1.65127e-07	0.414618	Fisher_observed	0.000313675	1	16	7	FALSE	FALSE	TRUE	TRUE	TRUE	TRUE	TRUE	TRUE	TRUE	FALSE	0.232633	1.40335	7	97
gc19_pc.cds::gencode::HLA-B::ENSG00000234745.5	CDS	Lymph-BNHL	HLA-B	1.9294e-07	0.415718	Fisher_observed	0.000357688	0.000412786	13	8	TRUE	TRUE	TRUE	TRUE	TRUE	TRUE	TRUE	TRUE	TRUE	TRUE	0.638604	0.79301	8	96
gc19_pc.cds::gencode::ID3::ENSG00000117318.8	CDS	Lymph-BNHL	ID3	6.55496e-15	0.450934	Fisher_observed	3.32546e-11	1	13	10	TRUE	FALSE	TRUE	TRUE	TRUE	TRUE	TRUE	TRUE	TRUE	FALSE	2.46937e-05	2.79012	10	94
gc19_pc.cds::gencode::IGLL5::ENSG00000254709.2	CDS	Lymph-BNHL	IGLL5	9.92121e-09	0.424431	Fisher_observed	2.27175e-05	1	144	50	TRUE	FALSE	TRUE	TRUE	TRUE	TRUE	TRUE	TRUE	TRUE	FALSE	0.0114851	2.67259	50	54
gc19_pc.cds::gencode::IRF4::ENSG00000137265.10	CDS	Lymph-BNHL	IRF4	0.000107293	0.374574	Fisher_observed	0.119137	1	23	9	TRUE	FALSE	TRUE	TRUE	TRUE	TRUE	TRUE	TRUE	TRUE	FALSE	0.000369541	3.70599	9	95
gc19_pc.cds::gencode::ITPKB::ENSG00000143772.5	CDS	Lymph-BNHL	ITPKB	0.000230627	0.366676	Fisher_observed	0.22943	1	18	9	TRUE	FALSE	TRUE	TRUE	TRUE	TRUE	TRUE	TRUE	TRUE	FALSE	0.0272275	1.47375	9	95
gc19_pc.cds::gencode::KLHL14::ENSG00000197705.5	CDS	Lymph-BNHL	KLHL14	0.000226405	0.36688	Fisher_observed	0.225931	0.272853	10	7	TRUE	TRUE	TRUE	TRUE	TRUE	TRUE	TRUE	TRUE	TRUE	TRUE	0.68755	0.813033	7	97
gc19_pc.cds::gencode::KLHL21::ENSG00000162413.12	CDS	Lymph-BNHL	KLHL21	0.00027926	0.367184	Fisher_observed	0.269471	1	13	7	TRUE	FALSE	TRUE	TRUE	TRUE	TRUE	TRUE	TRUE	TRUE	FALSE	0.363797	1.21318	7	97
gc19_pc.cds::gencode::KLHL6::ENSG00000172578.7	CDS	Lymph-BNHL	KLHL6	6.62405e-08	0.41811	Fisher_observed	0.000135557	1	14	11	TRUE	FALSE	TRUE	TRUE	TRUE	TRUE	TRUE	TRUE	TRUE	FALSE	0.0613704	1.57885	11	93
gc19_pc.cds::gencode::KMT2D::ENSG00000167548.10	CDS	Lymph-BNHL	KMT2D	1.11674e-12	0.444082	Fisher_observed	4.14968e-09	4.48401e-09	51	34	TRUE	TRUE	TRUE	TRUE	TRUE	TRUE	TRUE	TRUE	TRUE	TRUE	0.0608679	1.31668	34	70
gc19_pc.cds::gencode::LTB::ENSG00000227507.2	CDS	Lymph-BNHL	LTB	1.29184e-06	0.405353	Fisher_observed	0.00207287	1	16	12	TRUE	FALSE	TRUE	TRUE	TRUE	TRUE	TRUE	TRUE	TRUE	FALSE	0.947271	0.848244	12	92
gc19_pc.cds::gencode::MCL1::ENSG00000143384.8	CDS	Lymph-BNHL	MCL1	0.000179775	0.36937	Fisher_observed	0.186198	0.224977	15	8	TRUE	TRUE	TRUE	TRUE	TRUE	TRUE	TRUE	TRUE	TRUE	TRUE	0.269599	1.02975	8	96
gc19_pc.cds::gencode::MEF2B::ENSG00000213999.11	CDS	Lymph-BNHL	MEF2B	3.14858e-08	0.424122	Fisher_observed	6.77043e-05	7.7545e-05	9	8	TRUE	TRUE	TRUE	TRUE	TRUE	TRUE	TRUE	TRUE	TRUE	TRUE	0.0594694	1.94323	8	96
gc19_pc.cds::gencode::MEF2BNB-MEF2B::ENSG00000064489.17	CDS	Lymph-BNHL	MEF2BNB-MEF2B	1.87203e-07	0.413498	Fisher_observed	0.000349345	1	9	8	TRUE	TRUE	TRUE	TRUE	TRUE	TRUE	TRUE	TRUE	FALSE	FALSE	0.0434983	2.30212	8	96
gc19_pc.cds::gencode::MYC::ENSG00000136997.10	CDS	Lymph-BNHL	MYC	1.38767e-10	0.435318	Fisher_observed	4.06805e-07	1	63	22	TRUE	FALSE	TRUE	TRUE	TRUE	TRUE	TRUE	TRUE	TRUE	FALSE	4.71846e-10	6.29624	22	82
gc19_pc.cds::gencode::MYD88::ENSG00000172936.8	CDS	Lymph-BNHL	MYD88	1.32774e-09	0.431454	Fisher_observed	3.41914e-06	3.87895e-06	9	9	TRUE	TRUE	TRUE	TRUE	TRUE	TRUE	TRUE	TRUE	TRUE	TRUE	0.00731266	1.52441	9	95
gc19_pc.cds::gencode::NFKBIA::ENSG00000100906.6	CDS	Lymph-BNHL	NFKBIA	0.00011168	0.374187	Fisher_observed	0.123319	0.149619	6	5	TRUE	TRUE	TRUE	TRUE	TRUE	TRUE	TRUE	TRUE	TRUE	TRUE	0.05364	1.31201	5	99
gc19_pc.cds::gencode::NFKBIE::ENSG00000146232.10	CDS	Lymph-BNHL	NFKBIE	4.29026e-05	0.382741	Fisher_observed	0.0518518	0.062995	8	5	TRUE	TRUE	TRUE	TRUE	TRUE	TRUE	TRUE	TRUE	TRUE	TRUE	0.011164	4.32748	5	99
gc19_pc.cds::gencode::NOL9::ENSG00000162408.10	CDS	Lymph-BNHL	NOL9	2.96371e-06	0.400923	Fisher_observed	0.00449182	1	18	10	TRUE	FALSE	TRUE	TRUE	TRUE	TRUE	TRUE	TRUE	TRUE	FALSE	0.795543	1.01447	10	94
gc19_pc.cds::gencode::OSBPL10::ENSG00000144645.9	CDS	Lymph-BNHL	OSBPL10	0.000420101	0.359636	Fisher_observed	0.382298	1	12	7	TRUE	FALSE	TRUE	TRUE	TRUE	TRUE	TRUE	TRUE	TRUE	FALSE	0.293322	1.03949	7	97
gc19_pc.cds::gencode::P2RY8::ENSG00000182162.5	CDS	Lymph-BNHL	P2RY8	1.75603e-09	0.433099	Fisher_observed	4.45434e-06	1	15	13	FALSE	TRUE	TRUE	TRUE	TRUE	TRUE	TRUE	TRUE	TRUE	FALSE	0.184543	1.40677	13	91
gc19_pc.cds::gencode::P2RY8::ENSGR0000182162.5	CDS	Lymph-BNHL	P2RY8	2.65453e-06	0.4447	Fisher_observed	0.00405221	1	0	0	NA	TRUE	TRUE	TRUE	NA	FALSE	FALSE	TRUE	TRUE	FALSE	NA	NA	0	104
gc19_pc.cds::gencode::PAX5::ENSG00000196092.8	CDS	Lymph-BNHL	PAX5	5.15539e-06	0.397697	Fisher_observed	0.00744083	1	11	10	TRUE	FALSE	TRUE	TRUE	TRUE	TRUE	TRUE	TRUE	TRUE	FALSE	0.0180226	1.38309	10	94
gc19_pc.cds::gencode::PCBP1::ENSG00000169564.5	CDS	Lymph-BNHL	PCBP1	0.00019792	0.368345	Fisher_observed	0.201784	0.243371	7	7	TRUE	TRUE	TRUE	TRUE	TRUE	TRUE	TRUE	TRUE	TRUE	TRUE	0.11646	1.12354	7	97
gc19_pc.cds::gencode::PIM1::ENSG00000137193.9	CDS	Lymph-BNHL	PIM1	1.32198e-14	0.45011	Fisher_observed	6.36371e-11	1	80	25	TRUE	FALSE	TRUE	TRUE	TRUE	TRUE	TRUE	TRUE	TRUE	FALSE	0.00024583	2.15945	25	79
gc19_pc.cds::gencode::PRKCD::ENSG00000163932.9	CDS	Lymph-BNHL	PRKCD	7.90362e-07	0.407769	Fisher_observed	0.00134731	0.00155724	9	8	TRUE	TRUE	TRUE	TRUE	TRUE	TRUE	TRUE	TRUE	TRUE	TRUE	0.878805	0.875511	8	96
gc19_pc.cds::gencode::PTEN::ENSG00000171862.5	CDS	Lymph-BNHL	PTEN	5.31563e-05	0.380942	Fisher_observed	0.0629863	0.0762017	5	5	TRUE	TRUE	TRUE	TRUE	TRUE	TRUE	TRUE	TRUE	TRUE	TRUE	0.386435	0.954695	5	99
gc19_pc.cds::gencode::RAC2::ENSG00000128340.10	CDS	Lymph-BNHL	RAC2	0.000194652	0.368524	Fisher_observed	0.199466	0.240695	4	4	TRUE	TRUE	TRUE	TRUE	TRUE	TRUE	TRUE	TRUE	TRUE	TRUE	0.571222	1.1472	4	100
gc19_pc.cds::gencode::RFTN1::ENSG00000131378.9	CDS	Lymph-BNHL	RFTN1	3.53424e-05	0.384316	Fisher_observed	0.0434584	1	14	8	TRUE	FALSE	TRUE	TRUE	TRUE	TRUE	TRUE	TRUE	TRUE	FALSE	0.907741	0.996873	8	96
gc19_pc.cds::gencode::RHOA::ENSG00000067560.6	CDS	Lymph-BNHL	RHOA	1.73984e-07	0.416129	Fisher_observed	0.000326114	0.000376029	7	5	TRUE	TRUE	TRUE	TRUE	TRUE	TRUE	TRUE	TRUE	TRUE	TRUE	0.637614	1.06241	5	99
gc19_pc.cds::gencode::RPL10::ENSG00000147403.12	CDS	Lymph-BNHL	RPL10	0.000540248	0.36871	Fisher_observed	0.468966	1	4	4	FALSE	TRUE	TRUE	TRUE	TRUE	TRUE	TRUE	TRUE	TRUE	FALSE	0.0167666	0.659474	4	100
gc19_pc.cds::gencode::RRAGC::ENSG00000116954.7	CDS	Lymph-BNHL	RRAGC	3.25018e-08	0.420616	Fisher_observed	6.95361e-05	7.95846e-05	8	8	TRUE	TRUE	TRUE	TRUE	TRUE	TRUE	TRUE	TRUE	TRUE	TRUE	0.691766	1.05819	8	96
gc19_pc.cds::gencode::SGK1::ENSG00000118515.7	CDS	Lymph-BNHL	SGK1	2.71461e-13	0.446175	Fisher_observed	1.09518e-09	1	99	17	TRUE	FALSE	TRUE	TRUE	TRUE	TRUE	TRUE	TRUE	TRUE	FALSE	3.93106e-06	3.72921	17	87
gc19_pc.cds::gencode::SIAH2::ENSG00000181788.3	CDS	Lymph-BNHL	SIAH2	0.000366358	0.361317	Fisher_observed	0.338975	1	11	6	TRUE	FALSE	TRUE	TRUE	TRUE	TRUE	TRUE	TRUE	TRUE	FALSE	0.037138	1.83026	6	98
gc19_pc.cds::gencode::SMARCA4::ENSG00000127616.13	CDS	Lymph-BNHL	SMARCA4	1.21192e-06	0.405675	Fisher_observed	0.00196698	0.00229701	13	12	TRUE	TRUE	TRUE	TRUE	TRUE	TRUE	TRUE	TRUE	TRUE	TRUE	0.00756716	3.42324	12	92
gc19_pc.cds::gencode::SOCS1::ENSG00000185338.4	CDS	Lymph-BNHL	SOCS1	1.63397e-11	0.439562	Fisher_observed	5.32437e-08	1	65	16	TRUE	FALSE	TRUE	TRUE	TRUE	TRUE	TRUE	TRUE	TRUE	FALSE	0.025167	1.49672	16	88
gc19_pc.cds::gencode::SRSF2::ENSG00000161547.10	CDS	Lymph-BNHL	SRSF2	0.000204933	0.370571	Fisher_observed	0.208182	1	8	7	TRUE	FALSE	TRUE	TRUE	TRUE	TRUE	TRUE	TRUE	TRUE	FALSE	0.0942099	1.02766	7	97
gc19_pc.cds::gencode::SRSF7::ENSG00000115875.14	CDS	Lymph-BNHL	SRSF7	5.03317e-05	0.383757	Fisher_observed	0.0601441	0.0728926	6	4	TRUE	TRUE	TRUE	TRUE	TRUE	TRUE	TRUE	TRUE	TRUE	TRUE	0.537259	1.06952	4	100
gc19_pc.cds::gencode::STAT3::ENSG00000168610.10	CDS	Lymph-BNHL	STAT3	3.91593e-06	0.399329	Fisher_observed	0.00576985	0.00689743	10	9	TRUE	TRUE	TRUE	TRUE	TRUE	TRUE	TRUE	TRUE	TRUE	TRUE	0.392248	1.05393	9	95
gc19_pc.cds::gencode::STAT6::ENSG00000166888.6	CDS	Lymph-BNHL	STAT6	1.92421e-11	0.43926	Fisher_observed	6.22228e-08	6.87864e-08	15	13	TRUE	TRUE	TRUE	TRUE	TRUE	TRUE	TRUE	TRUE	TRUE	TRUE	0.00289996	1.24546	13	91
gc19_pc.cds::gencode::TBL1XR1::ENSG00000177565.11	CDS	Lymph-BNHL	TBL1XR1	1.61835e-07	0.414699	Fisher_observed	0.000308807	0.000355208	8	8	TRUE	TRUE	TRUE	TRUE	TRUE	TRUE	TRUE	TRUE	TRUE	TRUE	0.417241	1.23779	8	96
gc19_pc.cds::gencode::TMEM30A::ENSG00000112697.11	CDS	Lymph-BNHL	TMEM30A	7.42958e-07	0.408063	Fisher_observed	0.00127678	0.00147068	7	7	TRUE	TRUE	TRUE	TRUE	TRUE	TRUE	TRUE	TRUE	TRUE	TRUE	0.421187	0.851532	7	97
gc19_pc.cds::gencode::TMSB4X::ENSG00000205542.6	CDS	Lymph-BNHL	TMSB4X	3.28643e-12	0.445318	Fisher_observed	1.16014e-08	1	11	10	TRUE	FALSE	TRUE	TRUE	TRUE	TRUE	TRUE	TRUE	TRUE	FALSE	0.695475	1.02759	10	94
gc19_pc.cds::gencode::TNFRSF14::ENSG00000157873.13	CDS	Lymph-BNHL	TNFRSF14	1.12248e-15	0.453845	Fisher_observed	6.46932e-12	6.51364e-12	16	13	TRUE	TRUE	TRUE	TRUE	TRUE	TRUE	TRUE	TRUE	TRUE	TRUE	0.0470965	1.38319	13	91
gc19_pc.cds::gencode::TP53::ENSG00000141510.11	CDS	Lymph-BNHL	TP53	2.78816e-18	0.458378	Fisher_observed	2.01897e-14	2.01897e-14	25	22	TRUE	TRUE	TRUE	TRUE	TRUE	TRUE	TRUE	TRUE	TRUE	TRUE	0.428387	1.12824	22	82
gc19_pc.cds::gencode::VMP1::ENSG00000062716.6	CDS	Lymph-BNHL	VMP1	9.76255e-05	0.375475	Fisher_observed	0.10955	1	13	5	TRUE	FALSE	TRUE	TRUE	TRUE	TRUE	TRUE	TRUE	TRUE	FALSE	0.05364	1.85601	5	99
gc19_pc.cds::gencode::ZFP36L1::ENSG00000185650.8	CDS	Lymph-BNHL	ZFP36L1	0.000341047	0.362178	Fisher_observed	0.319627	0.387322	16	12	TRUE	TRUE	TRUE	TRUE	TRUE	TRUE	TRUE	TRUE	TRUE	TRUE	0.326181	1.27039	12	92
gc19_pc.cds::gencode::ACTA1::ENSG00000143632.10	CDS	Lymph-CLL	ACTA1	0.000428377	0.361167	Fisher_observed	0.387333	1	10	2	TRUE	FALSE	TRUE	TRUE	TRUE	TRUE	FALSE	TRUE	TRUE	FALSE	NA	NA	0	68
gc19_pc.cds::gencode::ATM::ENSG00000149311.13	CDS	Lymph-CLL	ATM	9.41945e-08	0.414059	Fisher_observed	0.000185159	0.000213951	11	8	TRUE	TRUE	TRUE	TRUE	TRUE	TRUE	TRUE	TRUE	TRUE	TRUE	0.368536	0.937194	4	64
gc19_pc.cds::gencode::BCOR::ENSG00000183337.12	CDS	Lymph-CLL	BCOR	0.000481593	0.364105	Fisher_observed	0.427242	0.520429	3	3	TRUE	TRUE	TRUE	TRUE	TRUE	TRUE	TRUE	TRUE	TRUE	TRUE	0.0927066	4.45011	1	67
gc19_pc.cds::gencode::BRAF::ENSG00000157764.8	CDS	Lymph-CLL	BRAF	4.24444e-05	0.384244	Fisher_observed	0.0513712	0.0624303	4	4	TRUE	TRUE	TRUE	TRUE	TRUE	TRUE	TRUE	TRUE	TRUE	TRUE	0.114246	2.61039	1	67
gc19_pc.cds::gencode::GPS2::ENSG00000132522.11	CDS	Lymph-CLL	GPS2	0.000245655	0.36608	Fisher_observed	0.241164	1	2	2	TRUE	TRUE	TRUE	TRUE	TRUE	FALSE	FALSE	TRUE	TRUE	FALSE	0.650029	0.808937	2	66
gc19_pc.cds::gencode::IGLL5::ENSG00000254709.2	CDS	Lymph-CLL	IGLL5	3.51298e-06	0.39688	Fisher_observed	0.00523072	1	10	7	TRUE	FALSE	TRUE	TRUE	TRUE	TRUE	TRUE	TRUE	TRUE	FALSE	0.403046	0.630055	3	65
gc19_pc.cds::gencode::IRF4::ENSG00000137265.10	CDS	Lymph-CLL	IRF4	1.90163e-05	0.388686	Fisher_observed	0.0249397	0.0300579	3	3	TRUE	TRUE	TRUE	TRUE	TRUE	TRUE	TRUE	TRUE	TRUE	TRUE	0.598668	0.800501	2	66
gc19_pc.cds::gencode::MYD88::ENSG00000172936.8	CDS	Lymph-CLL	MYD88	2.41905e-07	0.412388	Fisher_observed	0.000442648	0.000510917	3	3	TRUE	TRUE	TRUE	TRUE	TRUE	TRUE	TRUE	TRUE	TRUE	TRUE	0.479066	0.909221	2	66
gc19_pc.cds::gencode::NFKBIE::ENSG00000146232.10	CDS	Lymph-CLL	NFKBIE	4.69996e-05	0.381751	Fisher_observed	0.0562417	0.0681835	3	3	TRUE	TRUE	TRUE	TRUE	TRUE	TRUE	TRUE	TRUE	TRUE	TRUE	0.785443	0.925434	2	66
gc19_pc.cds::gencode::NOTCH1::ENSG00000148400.9	CDS	Lymph-CLL	NOTCH1	0.00046553	0.364913	Fisher_observed	0.416042	0.50695	4	4	TRUE	TRUE	TRUE	TRUE	TRUE	TRUE	TRUE	TRUE	TRUE	TRUE	0.697844	1.3537	3	65
gc19_pc.cds::gencode::NXF1::ENSG00000162231.9	CDS	Lymph-CLL	NXF1	9.69198e-08	0.417629	Fisher_observed	0.000190076	0.000219553	4	4	TRUE	TRUE	TRUE	TRUE	TRUE	TRUE	TRUE	TRUE	TRUE	TRUE	0.160435	1.1754	3	65
gc19_pc.cds::gencode::SETD2::ENSG00000181555.15	CDS	Lymph-CLL	SETD2	0.0002323	0.361713	Fisher_observed	0.230088	0.277726	3	3	TRUE	TRUE	TRUE	TRUE	TRUE	TRUE	TRUE	TRUE	TRUE	TRUE	0.549232	1.07258	2	66
gc19_pc.cds::gencode::SF3B1::ENSG00000115524.11	CDS	Lymph-CLL	SF3B1	3.00022e-10	0.434333	Fisher_observed	8.36137e-07	9.48453e-07	9	9	TRUE	TRUE	TRUE	TRUE	TRUE	TRUE	TRUE	TRUE	TRUE	TRUE	0.163132	0.872193	6	62
gc19_pc.cds::gencode::TP53::ENSG00000141510.11	CDS	Lymph-CLL	TP53	1.80847e-10	0.435446	Fisher_observed	5.22928e-07	5.93868e-07	7	6	TRUE	TRUE	TRUE	TRUE	TRUE	TRUE	TRUE	TRUE	TRUE	TRUE	0.0165441	0.644737	5	63
gc19_pc.cds::gencode::ZNF292::ENSG00000188994.8	CDS	Lymph-CLL	ZNF292	3.37308e-05	0.381363	Fisher_observed	0.0417799	0.0507593	6	6	TRUE	TRUE	TRUE	TRUE	TRUE	TRUE	TRUE	TRUE	TRUE	TRUE	0.981254	0.925405	5	63
gc19_pc.cds::gencode::ACTB::ENSG00000075624.9	CDS	meta_Lymphatic_system	ACTB	9.41321e-11	0.438431	Fisher_observed	2.80813e-07	1	32	13	TRUE	FALSE	TRUE	TRUE	TRUE	TRUE	TRUE	TRUE	TRUE	FALSE	0.0518442	1.19524	13	161
gc19_pc.cds::gencode::ACTG1::ENSG00000184009.5	CDS	meta_Lymphatic_system	ACTG1	8.75717e-07	0.410631	Fisher_observed	0.00146626	1	23	8	TRUE	FALSE	TRUE	TRUE	TRUE	TRUE	TRUE	TRUE	TRUE	FALSE	0.0385339	1.16358	8	166
gc19_pc.cds::gencode::AGTR2::ENSG00000180772.6	CDS	meta_Lymphatic_system	AGTR2	0.000484083	0.37021	Fisher_observed	0.429002	0.522454	5	5	TRUE	TRUE	TRUE	TRUE	TRUE	TRUE	TRUE	TRUE	TRUE	TRUE	0.0386182	1	5	169
gc19_pc.cds::gencode::ARID1A::ENSG00000117713.13	CDS	meta_Lymphatic_system	ARID1A	3.83383e-10	0.435463	Fisher_observed	1.04778e-06	1.18978e-06	17	16	TRUE	TRUE	TRUE	TRUE	TRUE	TRUE	TRUE	TRUE	TRUE	TRUE	0.987166	1.0957	15	159
gc19_pc.cds::gencode::ATM::ENSG00000149311.13	CDS	meta_Lymphatic_system	ATM	3.16919e-06	0.404149	Fisher_observed	0.00476912	0.00568859	17	13	TRUE	TRUE	TRUE	TRUE	TRUE	TRUE	TRUE	TRUE	TRUE	TRUE	0.983736	0.974112	9	165
gc19_pc.cds::gencode::ATP6AP1::ENSG00000071553.12	CDS	meta_Lymphatic_system	ATP6AP1	0.000155644	0.376383	Fisher_observed	0.164216	0.198593	4	4	TRUE	TRUE	TRUE	TRUE	TRUE	TRUE	TRUE	TRUE	TRUE	TRUE	0.289407	0.873924	4	170
gc19_pc.cds::gencode::B2M::ENSG00000166710.13	CDS	meta_Lymphatic_system	B2M	1.26445e-20	0.463594	Fisher_observed	1.16442e-16	1.16442e-16	23	15	TRUE	TRUE	TRUE	TRUE	TRUE	TRUE	TRUE	TRUE	TRUE	TRUE	0.198136	0.726868	15	159
gc19_pc.cds::gencode::BCL2::ENSG00000171791.10	CDS	meta_Lymphatic_system	BCL2	3.51178e-16	0.455711	Fisher_observed	2.09525e-12	1	103	36	TRUE	FALSE	TRUE	TRUE	TRUE	TRUE	TRUE	TRUE	TRUE	FALSE	8.14623e-10	4.06691	35	139
gc19_pc.cds::gencode::BRAF::ENSG00000157764.8	CDS	meta_Lymphatic_system	BRAF	0.000244866	0.370905	Fisher_observed	0.240668	0.290148	6	6	TRUE	TRUE	TRUE	TRUE	TRUE	TRUE	TRUE	TRUE	TRUE	TRUE	0.694253	0.900097	3	171
gc19_pc.cds::gencode::BTG1::ENSG00000133639.3	CDS	meta_Lymphatic_system	BTG1	6.13935e-11	0.439275	Fisher_observed	1.88456e-07	1	28	16	TRUE	FALSE	TRUE	TRUE	TRUE	TRUE	TRUE	TRUE	TRUE	FALSE	0.906715	0.93027	16	158
gc19_pc.cds::gencode::BTG2::ENSG00000159388.5	CDS	meta_Lymphatic_system	BTG2	1.16525e-06	0.409278	Fisher_observed	0.00190218	1	21	10	TRUE	FALSE	TRUE	TRUE	TRUE	TRUE	TRUE	TRUE	TRUE	FALSE	0.605545	0.936019	9	165
gc19_pc.cds::gencode::CARD11::ENSG00000198286.5	CDS	meta_Lymphatic_system	CARD11	2.09924e-10	0.436775	Fisher_observed	5.99213e-07	6.79261e-07	18	16	TRUE	TRUE	TRUE	TRUE	TRUE	TRUE	TRUE	TRUE	TRUE	TRUE	0.0242893	1.42831	16	158
gc19_pc.cds::gencode::CASP8::ENSG00000064012.17	CDS	meta_Lymphatic_system	CASP8	0.000146656	0.376171	Fisher_observed	0.156093	0.18883	8	5	TRUE	TRUE	TRUE	TRUE	TRUE	TRUE	TRUE	TRUE	TRUE	TRUE	0.449231	0.775309	5	169
gc19_pc.cds::gencode::CCND3::ENSG00000112576.8	CDS	meta_Lymphatic_system	CCND3	1.44044e-15	0.45431	Fisher_observed	8.08192e-12	8.19041e-12	15	15	TRUE	TRUE	TRUE	TRUE	TRUE	TRUE	TRUE	TRUE	TRUE	TRUE	0.389593	0.921899	14	160
gc19_pc.cds::gencode::CD58::ENSG00000116815.11	CDS	meta_Lymphatic_system	CD58	7.2313e-05	0.387981	Fisher_observed	0.0836957	0.101433	3	3	TRUE	TRUE	TRUE	TRUE	TRUE	TRUE	TRUE	TRUE	TRUE	TRUE	0.668815	0.831565	3	171
gc19_pc.cds::gencode::CD83::ENSG00000112149.5	CDS	meta_Lymphatic_system	CD83	0.000528618	0.361952	Fisher_observed	0.461233	1	12	6	TRUE	FALSE	TRUE	TRUE	TRUE	TRUE	TRUE	TRUE	TRUE	FALSE	0.0900877	2.32467	6	168
gc19_pc.cds::gencode::CREBBP::ENSG00000005339.8	CDS	meta_Lymphatic_system	CREBBP	1.60194e-20	0.463446	Fisher_observed	1.44383e-16	1.44383e-16	44	37	TRUE	TRUE	TRUE	TRUE	TRUE	TRUE	TRUE	TRUE	TRUE	TRUE	0.00811922	1.10586	36	138
gc19_pc.cds::gencode::DDX3X::ENSG00000215301.5	CDS	meta_Lymphatic_system	DDX3X	4.11545e-08	0.422859	Fisher_observed	8.63046e-05	9.84945e-05	9	8	TRUE	TRUE	TRUE	TRUE	TRUE	TRUE	TRUE	TRUE	TRUE	TRUE	9.97958e-05	0.482222	8	166
gc19_pc.cds::gencode::DTX1::ENSG00000135144.3	CDS	meta_Lymphatic_system	DTX1	3.57934e-07	0.414586	Fisher_observed	0.000638422	1	29	12	TRUE	FALSE	TRUE	TRUE	TRUE	TRUE	TRUE	TRUE	TRUE	FALSE	0.955006	0.808031	12	162
gc19_pc.cds::gencode::DUSP2::ENSG00000158050.4	CDS	meta_Lymphatic_system	DUSP2	2.33494e-09	0.43113	Fisher_observed	5.81829e-06	1	71	13	TRUE	FALSE	TRUE	TRUE	TRUE	TRUE	TRUE	TRUE	TRUE	FALSE	0.00421088	2.32641	13	161
gc19_pc.cds::gencode::EBF1::ENSG00000164330.12	CDS	meta_Lymphatic_system	EBF1	1.38675e-05	0.395237	Fisher_observed	0.0186194	1	10	8	TRUE	FALSE	TRUE	TRUE	TRUE	TRUE	TRUE	TRUE	TRUE	FALSE	0.0789318	1.57973	8	166
gc19_pc.cds::gencode::EEF1A1::ENSG00000156508.13	CDS	meta_Lymphatic_system	EEF1A1	1.26159e-05	0.395865	Fisher_observed	0.0171115	1	7	7	FALSE	TRUE	TRUE	TRUE	TRUE	TRUE	TRUE	TRUE	TRUE	FALSE	0.812327	1.0223	7	167
gc19_pc.cds::gencode::EZH2::ENSG00000106462.6	CDS	meta_Lymphatic_system	EZH2	1.12731e-12	0.446073	Fisher_observed	4.17068e-09	4.50512e-09	14	13	TRUE	TRUE	TRUE	TRUE	TRUE	TRUE	TRUE	TRUE	TRUE	TRUE	0.570946	1.18658	13	161
gc19_pc.cds::gencode::FAS::ENSG00000026103.15	CDS	meta_Lymphatic_system	FAS	0.000249402	0.370707	Fisher_observed	0.24456	0.295111	5	4	TRUE	TRUE	TRUE	TRUE	TRUE	TRUE	TRUE	TRUE	TRUE	TRUE	0.0136901	1.97502	4	170
gc19_pc.cds::gencode::FBXO11::ENSG00000138081.15	CDS	meta_Lymphatic_system	FBXO11	2.35648e-10	0.436527	Fisher_observed	6.67713e-07	7.56235e-07	13	11	TRUE	TRUE	TRUE	TRUE	TRUE	TRUE	TRUE	TRUE	TRUE	TRUE	0.0124754	1.2802	11	163
gc19_pc.cds::gencode::FOXO1::ENSG00000150907.6	CDS	meta_Lymphatic_system	FOXO1	5.69787e-08	0.42159	Fisher_observed	0.000117741	1	14	10	TRUE	FALSE	TRUE	TRUE	TRUE	TRUE	TRUE	TRUE	TRUE	FALSE	0.471339	0.769622	9	165
gc19_pc.cds::gencode::GNA13::ENSG00000120063.5	CDS	meta_Lymphatic_system	GNA13	1.30485e-09	0.432596	Fisher_observed	3.37043e-06	3.82527e-06	10	9	TRUE	TRUE	TRUE	TRUE	TRUE	TRUE	TRUE	TRUE	TRUE	TRUE	0.858611	0.968039	9	165
gc19_pc.cds::gencode::GNAI2::ENSG00000114353.12	CDS	meta_Lymphatic_system	GNAI2	3.98583e-12	0.444116	Fisher_observed	1.38966e-08	1.528e-08	12	11	TRUE	TRUE	TRUE	TRUE	TRUE	TRUE	TRUE	TRUE	TRUE	TRUE	0.368263	0.926789	11	163
gc19_pc.cds::gencode::GPS2::ENSG00000132522.11	CDS	meta_Lymphatic_system	GPS2	0.000151967	0.375822	Fisher_observed	0.160736	0.194193	4	4	TRUE	TRUE	TRUE	TRUE	TRUE	TRUE	TRUE	TRUE	TRUE	TRUE	0.0508012	0.453149	4	170
gc19_pc.cds::gencode::GRB2::ENSG00000177885.9	CDS	meta_Lymphatic_system	GRB2	1.71547e-07	0.417554	Fisher_observed	0.000323209	0.000372664	8	5	TRUE	TRUE	TRUE	TRUE	TRUE	TRUE	TRUE	TRUE	TRUE	TRUE	0.0110744	0.719769	5	169
gc19_pc.cds::gencode::HIST1H1B::ENSG00000184357.3	CDS	meta_Lymphatic_system	HIST1H1B	1.18386e-05	0.396282	Fisher_observed	0.0161368	1	14	8	TRUE	FALSE	TRUE	TRUE	TRUE	TRUE	TRUE	TRUE	TRUE	FALSE	0.515173	0.955234	8	166
gc19_pc.cds::gencode::HIST1H1C::ENSG00000187837.2	CDS	meta_Lymphatic_system	HIST1H1C	3.38174e-12	0.44438	Fisher_observed	1.18883e-08	1	32	19	TRUE	FALSE	TRUE	TRUE	TRUE	TRUE	TRUE	TRUE	TRUE	FALSE	0.466229	1.04837	19	155
gc19_pc.cds::gencode::HIST1H1D::ENSG00000124575.5	CDS	meta_Lymphatic_system	HIST1H1D	3.40766e-06	0.403751	Fisher_observed	0.0050918	1	16	9	TRUE	FALSE	TRUE	TRUE	TRUE	TRUE	TRUE	TRUE	TRUE	FALSE	0.337894	1.11402	9	165
gc19_pc.cds::gencode::HIST1H1E::ENSG00000168298.4	CDS	meta_Lymphatic_system	HIST1H1E	3.28181e-12	0.445899	Fisher_observed	1.16014e-08	1	57	20	TRUE	FALSE	TRUE	TRUE	TRUE	TRUE	TRUE	TRUE	TRUE	FALSE	0.276593	0.856636	20	154
gc19_pc.cds::gencode::HIST1H2AC::ENSG00000180573.8	CDS	meta_Lymphatic_system	HIST1H2AC	6.09359e-05	0.384142	Fisher_observed	0.0714057	1	8	6	TRUE	FALSE	TRUE	TRUE	TRUE	TRUE	TRUE	TRUE	TRUE	FALSE	0.0932613	1.38596	6	168
gc19_pc.cds::gencode::HIST1H2AG::ENSG00000196787.2	CDS	meta_Lymphatic_system	HIST1H2AG	5.9287e-05	0.384372	Fisher_observed	0.0698599	0.0845611	8	8	TRUE	TRUE	TRUE	TRUE	TRUE	TRUE	TRUE	TRUE	TRUE	TRUE	0.225972	0.733441	8	166
gc19_pc.cds::gencode::HIST1H2AM::ENSG00000233224.1	CDS	meta_Lymphatic_system	HIST1H2AM	1.0684e-06	0.409694	Fisher_observed	0.00176104	1	17	10	TRUE	FALSE	TRUE	TRUE	TRUE	TRUE	TRUE	TRUE	TRUE	FALSE	0.60704	0.942894	10	164
gc19_pc.cds::gencode::HIST1H2BC::ENSG00000180596.7	CDS	meta_Lymphatic_system	HIST1H2BC	7.51864e-10	0.433921	Fisher_observed	1.99061e-06	1	16	11	TRUE	FALSE	TRUE	TRUE	TRUE	TRUE	TRUE	TRUE	TRUE	FALSE	0.909905	0.923783	10	164
gc19_pc.cds::gencode::HIST1H2BK::ENSG00000197903.6	CDS	meta_Lymphatic_system	HIST1H2BK	7.68882e-07	0.411232	Fisher_observed	0.00131865	1	12	8	FALSE	TRUE	TRUE	TRUE	TRUE	TRUE	TRUE	TRUE	TRUE	FALSE	0.899929	0.946429	8	166
gc19_pc.cds::gencode::HIST1H2BO::ENSG00000196331.5	CDS	meta_Lymphatic_system	HIST1H2BO	0.000488109	0.362946	Fisher_observed	0.431217	1	10	7	TRUE	FALSE	TRUE	TRUE	TRUE	TRUE	TRUE	TRUE	TRUE	FALSE	0.280121	1.68118	7	167
gc19_pc.cds::gencode::HIST2H2BE::ENSG00000184678.8	CDS	meta_Lymphatic_system	HIST2H2BE	8.18728e-06	0.398629	Fisher_observed	0.0114842	1	11	7	FALSE	TRUE	TRUE	TRUE	TRUE	TRUE	TRUE	TRUE	TRUE	FALSE	0.280187	1.77384	7	167
gc19_pc.cds::gencode::HIST2H3D::ENSG00000183598.3	CDS	meta_Lymphatic_system	HIST2H3D	6.22136e-09	0.428492	Fisher_observed	1.47231e-05	1	17	8	FALSE	FALSE	TRUE	TRUE	TRUE	TRUE	TRUE	TRUE	TRUE	FALSE	0.166473	1.50299	8	166
gc19_pc.cds::gencode::HLA-B::ENSG00000234745.5	CDS	meta_Lymphatic_system	HLA-B	8.31603e-08	0.422358	Fisher_observed	0.000166168	0.000191976	13	8	TRUE	TRUE	TRUE	TRUE	TRUE	TRUE	TRUE	TRUE	TRUE	TRUE	0.643019	0.793013	8	166
gc19_pc.cds::gencode::ID3::ENSG00000117318.8	CDS	meta_Lymphatic_system	ID3	1.61188e-15	0.454194	Fisher_observed	8.98438e-12	1	13	10	TRUE	FALSE	TRUE	TRUE	TRUE	TRUE	TRUE	TRUE	TRUE	FALSE	2.06266e-05	2.78943	10	164
gc19_pc.cds::gencode::IGLL5::ENSG00000254709.2	CDS	meta_Lymphatic_system	IGLL5	4.94137e-12	0.443767	Fisher_observed	1.68808e-08	1	154	57	TRUE	FALSE	TRUE	TRUE	TRUE	TRUE	TRUE	TRUE	TRUE	FALSE	0.0197284	2.42776	53	121
gc19_pc.cds::gencode::IRF1::ENSG00000125347.9	CDS	meta_Lymphatic_system	IRF1	0.000428069	0.364546	Fisher_observed	0.387333	1	4	4	TRUE	FALSE	TRUE	TRUE	TRUE	TRUE	TRUE	TRUE	TRUE	FALSE	0.358181	1.57096	4	170
gc19_pc.cds::gencode::IRF4::ENSG00000137265.10	CDS	meta_Lymphatic_system	IRF4	3.14651e-06	0.404188	Fisher_observed	0.0047434	1	26	12	TRUE	FALSE	TRUE	TRUE	TRUE	TRUE	TRUE	TRUE	TRUE	FALSE	0.00107007	3.63279	11	163
gc19_pc.cds::gencode::ITPKB::ENSG00000143772.5	CDS	meta_Lymphatic_system	ITPKB	3.48116e-05	0.388642	Fisher_observed	0.0429929	1	19	10	TRUE	FALSE	TRUE	TRUE	TRUE	TRUE	TRUE	TRUE	TRUE	FALSE	0.0170722	1.47348	9	165
gc19_pc.cds::gencode::KLHL21::ENSG00000162413.12	CDS	meta_Lymphatic_system	KLHL21	7.98402e-05	0.384912	Fisher_observed	0.0914088	1	13	7	TRUE	FALSE	TRUE	TRUE	TRUE	TRUE	TRUE	TRUE	TRUE	FALSE	0.346172	1.21274	7	167
gc19_pc.cds::gencode::KLHL6::ENSG00000172578.7	CDS	meta_Lymphatic_system	KLHL6	4.2276e-11	0.439991	Fisher_observed	1.31681e-07	1	17	13	TRUE	FALSE	TRUE	TRUE	TRUE	TRUE	TRUE	TRUE	TRUE	FALSE	0.0946507	1.50485	13	161
gc19_pc.cds::gencode::KMT2D::ENSG00000167548.10	CDS	meta_Lymphatic_system	KMT2D	1.16314e-14	0.452044	Fisher_observed	5.66347e-11	5.90086e-11	52	35	TRUE	TRUE	TRUE	TRUE	TRUE	TRUE	TRUE	TRUE	TRUE	TRUE	0.0436638	1.31631	34	140
gc19_pc.cds::gencode::LTB::ENSG00000227507.2	CDS	meta_Lymphatic_system	LTB	2.25642e-08	0.424653	Fisher_observed	4.96544e-05	1	18	13	TRUE	FALSE	TRUE	TRUE	TRUE	TRUE	TRUE	TRUE	TRUE	FALSE	0.739903	0.666759	13	161
gc19_pc.cds::gencode::MCL1::ENSG00000143384.8	CDS	meta_Lymphatic_system	MCL1	5.27126e-05	0.385346	Fisher_observed	0.0626759	0.0758708	16	9	TRUE	TRUE	TRUE	TRUE	TRUE	TRUE	TRUE	TRUE	TRUE	TRUE	0.1829	1.13735	9	165
gc19_pc.cds::gencode::MEF2B::ENSG00000213999.11	CDS	meta_Lymphatic_system	MEF2B	2.20046e-08	0.424732	Fisher_observed	4.86757e-05	5.58167e-05	9	8	TRUE	TRUE	TRUE	TRUE	TRUE	TRUE	TRUE	TRUE	TRUE	TRUE	0.0545818	1.94218	8	166
gc19_pc.cds::gencode::MEF2BNB-MEF2B::ENSG00000064489.17	CDS	meta_Lymphatic_system	MEF2BNB-MEF2B	6.85931e-08	0.420899	Fisher_observed	0.000140033	1	9	8	TRUE	TRUE	TRUE	TRUE	TRUE	TRUE	TRUE	TRUE	FALSE	FALSE	0.0423588	2.26546	8	166
gc19_pc.cds::gencode::MYC::ENSG00000136997.10	CDS	meta_Lymphatic_system	MYC	3.53176e-12	0.44431	Fisher_observed	1.23644e-08	1	63	22	TRUE	FALSE	TRUE	TRUE	TRUE	TRUE	TRUE	TRUE	TRUE	FALSE	5.57301e-11	6.29388	22	152
gc19_pc.cds::gencode::MYD88::ENSG00000172936.8	CDS	meta_Lymphatic_system	MYD88	3.42403e-13	0.449168	Fisher_observed	1.35557e-09	1.45046e-09	12	12	TRUE	TRUE	TRUE	TRUE	TRUE	TRUE	TRUE	TRUE	TRUE	TRUE	0.0333906	1.45049	11	163
gc19_pc.cds::gencode::NFKBIA::ENSG00000100906.6	CDS	meta_Lymphatic_system	NFKBIA	0.000160348	0.37529	Fisher_observed	0.167924	0.203065	6	5	TRUE	TRUE	TRUE	TRUE	TRUE	TRUE	TRUE	TRUE	TRUE	TRUE	0.0920747	1.31198	5	169
gc19_pc.cds::gencode::NFKBIE::ENSG00000146232.10	CDS	meta_Lymphatic_system	NFKBIE	6.20107e-08	0.421295	Fisher_observed	0.000127827	0.000146751	11	8	TRUE	TRUE	TRUE	TRUE	TRUE	TRUE	TRUE	TRUE	TRUE	TRUE	0.0401138	2.27204	7	167
gc19_pc.cds::gencode::NOL9::ENSG00000162408.10	CDS	meta_Lymphatic_system	NOL9	1.24545e-06	0.408957	Fisher_observed	0.0020137	1	18	10	TRUE	FALSE	TRUE	TRUE	TRUE	TRUE	TRUE	TRUE	TRUE	FALSE	0.808406	1.01444	10	164
gc19_pc.cds::gencode::NXF1::ENSG00000162231.9	CDS	meta_Lymphatic_system	NXF1	2.99517e-05	0.389784	Fisher_observed	0.0373722	0.0453138	6	6	TRUE	TRUE	TRUE	TRUE	TRUE	TRUE	TRUE	TRUE	TRUE	TRUE	0.906774	1.05378	5	169
gc19_pc.cds::gencode::OSBPL10::ENSG00000144645.9	CDS	meta_Lymphatic_system	OSBPL10	0.00038524	0.365801	Fisher_observed	0.353612	1	12	7	TRUE	FALSE	TRUE	TRUE	TRUE	TRUE	TRUE	TRUE	TRUE	FALSE	0.182649	1.03945	7	167
gc19_pc.cds::gencode::P2RY8::ENSG00000182162.5	CDS	meta_Lymphatic_system	P2RY8	8.5173e-10	0.433699	Fisher_observed	2.24101e-06	1	15	13	FALSE	TRUE	TRUE	TRUE	TRUE	TRUE	TRUE	TRUE	TRUE	FALSE	0.160814	1.40666	13	161
gc19_pc.cds::gencode::P2RY8::ENSGR0000182162.5	CDS	meta_Lymphatic_system	P2RY8	1.78745e-06	0.446488	Fisher_observed	0.00280438	1	0	0	NA	TRUE	TRUE	TRUE	NA	FALSE	FALSE	TRUE	TRUE	FALSE	NA	NA	0	174
gc19_pc.cds::gencode::PAX5::ENSG00000196092.8	CDS	meta_Lymphatic_system	PAX5	1.16425e-06	0.409283	Fisher_observed	0.00190218	1	13	12	TRUE	FALSE	TRUE	TRUE	TRUE	TRUE	TRUE	TRUE	TRUE	FALSE	0.0217717	1.31453	11	163
gc19_pc.cds::gencode::PCBP1::ENSG00000169564.5	CDS	meta_Lymphatic_system	PCBP1	0.000119293	0.378157	Fisher_observed	0.130578	0.158165	7	7	TRUE	TRUE	TRUE	TRUE	TRUE	TRUE	TRUE	TRUE	TRUE	TRUE	0.120006	1.12354	7	167
gc19_pc.cds::gencode::PIM1::ENSG00000137193.9	CDS	meta_Lymphatic_system	PIM1	4.27893e-15	0.453159	Fisher_observed	2.26576e-11	1	81	26	TRUE	FALSE	TRUE	TRUE	TRUE	TRUE	TRUE	TRUE	TRUE	FALSE	9.51404e-05	2.41983	26	148
gc19_pc.cds::gencode::PRKCD::ENSG00000163932.9	CDS	meta_Lymphatic_system	PRKCD	7.84924e-07	0.411137	Fisher_observed	0.00134074	0.00155013	9	8	TRUE	TRUE	TRUE	TRUE	TRUE	TRUE	TRUE	TRUE	TRUE	TRUE	0.760066	0.875542	8	166
gc19_pc.cds::gencode::PTEN::ENSG00000171862.5	CDS	meta_Lymphatic_system	PTEN	2.58459e-06	0.405248	Fisher_observed	0.00395258	0.00468892	6	6	TRUE	TRUE	TRUE	TRUE	TRUE	TRUE	TRUE	TRUE	TRUE	TRUE	0.427809	1.0259	6	168
gc19_pc.cds::gencode::RAC2::ENSG00000128340.10	CDS	meta_Lymphatic_system	RAC2	0.000225108	0.371804	Fisher_observed	0.224902	0.271677	4	4	TRUE	TRUE	TRUE	TRUE	TRUE	TRUE	TRUE	TRUE	TRUE	TRUE	0.640536	1.14719	4	170
gc19_pc.cds::gencode::RFTN1::ENSG00000131378.9	CDS	meta_Lymphatic_system	RFTN1	1.91482e-05	0.393028	Fisher_observed	0.0250739	1	14	8	TRUE	FALSE	TRUE	TRUE	TRUE	TRUE	TRUE	TRUE	TRUE	FALSE	0.95702	0.996873	8	166
gc19_pc.cds::gencode::RHOA::ENSG00000067560.6	CDS	meta_Lymphatic_system	RHOA	8.03644e-08	0.422477	Fisher_observed	0.000161726	0.000187051	7	5	TRUE	TRUE	TRUE	TRUE	TRUE	TRUE	TRUE	TRUE	TRUE	TRUE	0.691835	1.06241	5	169
gc19_pc.cds::gencode::RRAGC::ENSG00000116954.7	CDS	meta_Lymphatic_system	RRAGC	2.44324e-08	0.4244	Fisher_observed	5.34876e-05	6.14234e-05	8	8	TRUE	TRUE	TRUE	TRUE	TRUE	TRUE	TRUE	TRUE	TRUE	TRUE	0.497104	1.05812	8	166
gc19_pc.cds::gencode::SF3B1::ENSG00000115524.11	CDS	meta_Lymphatic_system	SF3B1	3.63309e-07	0.414524	Fisher_observed	0.000646646	0.000745287	10	10	TRUE	TRUE	TRUE	TRUE	TRUE	TRUE	TRUE	TRUE	TRUE	TRUE	0.244364	0.975499	7	167
gc19_pc.cds::gencode::SGK1::ENSG00000118515.7	CDS	meta_Lymphatic_system	SGK1	5.17543e-14	0.450263	Fisher_observed	2.24859e-10	1	99	17	TRUE	FALSE	TRUE	TRUE	TRUE	TRUE	TRUE	TRUE	TRUE	FALSE	1.0546e-06	3.72642	17	157
gc19_pc.cds::gencode::SMARCA4::ENSG00000127616.13	CDS	meta_Lymphatic_system	SMARCA4	1.0437e-06	0.409805	Fisher_observed	0.00172368	0.00200056	13	12	TRUE	TRUE	TRUE	TRUE	TRUE	TRUE	TRUE	TRUE	TRUE	TRUE	0.00682473	3.42109	12	162
gc19_pc.cds::gencode::SOCS1::ENSG00000185338.4	CDS	meta_Lymphatic_system	SOCS1	4.69779e-13	0.447342	Fisher_observed	1.81825e-09	1	66	17	TRUE	FALSE	TRUE	TRUE	TRUE	TRUE	TRUE	TRUE	TRUE	FALSE	0.0155554	1.49649	16	158
gc19_pc.cds::gencode::SRSF2::ENSG00000161547.10	CDS	meta_Lymphatic_system	SRSF2	0.000192939	0.376727	Fisher_observed	0.198137	1	8	7	TRUE	FALSE	TRUE	TRUE	TRUE	TRUE	TRUE	TRUE	TRUE	FALSE	0.0706856	1.02766	7	167
gc19_pc.cds::gencode::SRSF7::ENSG00000115875.14	CDS	meta_Lymphatic_system	SRSF7	1.47045e-06	0.410558	Fisher_observed	0.0023286	0.00273803	7	5	TRUE	TRUE	TRUE	TRUE	TRUE	TRUE	TRUE	TRUE	TRUE	TRUE	0.317348	1.14882	5	169
gc19_pc.cds::gencode::STAT3::ENSG00000168610.10	CDS	meta_Lymphatic_system	STAT3	2.42426e-07	0.416188	Fisher_observed	0.000442648	0.000510917	11	10	TRUE	TRUE	TRUE	TRUE	TRUE	TRUE	TRUE	TRUE	TRUE	TRUE	0.274251	1.03632	10	164
gc19_pc.cds::gencode::STAT6::ENSG00000166888.6	CDS	meta_Lymphatic_system	STAT6	5.7868e-12	0.443507	Fisher_observed	1.96108e-08	2.16934e-08	15	13	TRUE	TRUE	TRUE	TRUE	TRUE	TRUE	TRUE	TRUE	TRUE	TRUE	0.00188332	1.24542	13	161
gc19_pc.cds::gencode::TBL1XR1::ENSG00000177565.11	CDS	meta_Lymphatic_system	TBL1XR1	9.62686e-09	0.427241	Fisher_observed	2.22237e-05	2.54878e-05	9	9	TRUE	TRUE	TRUE	TRUE	TRUE	TRUE	TRUE	TRUE	TRUE	TRUE	0.26802	1.21202	9	165
gc19_pc.cds::gencode::TFAP4::ENSG00000090447.7	CDS	meta_Lymphatic_system	TFAP4	0.000406165	0.368696	Fisher_observed	0.371211	0.451591	4	4	TRUE	TRUE	TRUE	TRUE	TRUE	TRUE	TRUE	TRUE	TRUE	TRUE	0.0248085	3.10945	4	170
gc19_pc.cds::gencode::TMEM30A::ENSG00000112697.11	CDS	meta_Lymphatic_system	TMEM30A	1.40462e-07	0.41832	Fisher_observed	0.000271077	0.000312343	7	7	TRUE	TRUE	TRUE	TRUE	TRUE	TRUE	TRUE	TRUE	TRUE	TRUE	0.421293	0.851576	7	167
gc19_pc.cds::gencode::TMSB4X::ENSG00000205542.6	CDS	meta_Lymphatic_system	TMSB4X	3.74807e-13	0.447634	Fisher_observed	1.47695e-09	1	11	10	TRUE	FALSE	TRUE	TRUE	TRUE	TRUE	TRUE	TRUE	TRUE	FALSE	0.648485	1.02759	10	164
gc19_pc.cds::gencode::TNFRSF14::ENSG00000157873.13	CDS	meta_Lymphatic_system	TNFRSF14	1.12469e-18	0.461601	Fisher_observed	8.9053e-15	8.9053e-15	17	14	TRUE	TRUE	TRUE	TRUE	TRUE	TRUE	TRUE	TRUE	TRUE	TRUE	0.0432044	1.46766	14	160
gc19_pc.cds::gencode::TP53::ENSG00000141510.11	CDS	meta_Lymphatic_system	TP53	1.86313e-21	0.46474	Fisher_observed	1.9018e-17	1.9018e-17	32	28	TRUE	TRUE	TRUE	TRUE	TRUE	TRUE	TRUE	TRUE	TRUE	TRUE	0.752081	1.08228	27	147
gc19_pc.cds::gencode::VMP1::ENSG00000062716.6	CDS	meta_Lymphatic_system	VMP1	2.4969e-05	0.39113	Fisher_observed	0.0314328	1	13	5	TRUE	FALSE	TRUE	TRUE	TRUE	TRUE	TRUE	TRUE	TRUE	FALSE	0.0391219	1.85567	5	169
gc19_pc.cds::gencode::XPO1::ENSG00000082898.12	CDS	meta_Lymphatic_system	XPO1	0.000168089	0.374818	Fisher_observed	0.175165	0.211918	6	6	TRUE	TRUE	TRUE	TRUE	TRUE	TRUE	TRUE	TRUE	TRUE	TRUE	0.807764	1.06236	6	168
gc19_pc.cds::gencode::ZFP36L1::ENSG00000185650.8	CDS	meta_Lymphatic_system	ZFP36L1	0.000543572	0.3616	Fisher_observed	0.471368	0.577825	16	12	TRUE	TRUE	TRUE	TRUE	TRUE	TRUE	TRUE	TRUE	TRUE	TRUE	0.260391	1.27034	12	162
gc19_pc.cds::gencode::DNMT3A::ENSG00000119772.12	CDS	Myeloid-MPN	DNMT3A	2.02358e-07	0.397378	Fisher_observed	0.000372701	0.00043076	3	3	TRUE	TRUE	TRUE	TRUE	TRUE	TRUE	TRUE	TRUE	TRUE	TRUE	NA	NA	NA	NA
gc19_pc.cds::gencode::HIST1H1C::ENSG00000187837.2	CDS	Myeloid-MPN	HIST1H1C	9.4751e-06	0.375844	Fisher_observed	0.0130529	1	2	2	TRUE	TRUE	TRUE	TRUE	TRUE	FALSE	FALSE	TRUE	TRUE	FALSE	NA	NA	NA	NA
gc19_pc.cds::gencode::INADL::ENSG00000132849.14	CDS	Myeloid-MPN	INADL	0.00032981	0.346178	Fisher_observed	0.311161	1	2	2	TRUE	TRUE	TRUE	TRUE	TRUE	FALSE	FALSE	TRUE	TRUE	FALSE	NA	NA	NA	NA
gc19_pc.cds::gencode::SGK223::ENSG00000182319.5	CDS	Myeloid-MPN	SGK223	0.000581248	0.339139	Fisher_observed	0.499946	1	2	2	TRUE	TRUE	TRUE	TRUE	TRUE	FALSE	FALSE	TRUE	TRUE	FALSE	NA	NA	NA	NA
gc19_pc.cds::gencode::SH2B3::ENSG00000111252.6	CDS	Myeloid-MPN	SH2B3	3.16481e-05	0.36668	Fisher_observed	0.0393153	1	2	2	TRUE	TRUE	TRUE	TRUE	TRUE	FALSE	FALSE	TRUE	TRUE	FALSE	NA	NA	NA	NA
gc19_pc.cds::gencode::TET2::ENSG00000168769.8	CDS	Myeloid-MPN	TET2	6.77203e-09	0.410423	Fisher_observed	1.58931e-05	1.8272e-05	5	3	TRUE	TRUE	TRUE	TRUE	TRUE	TRUE	TRUE	TRUE	TRUE	TRUE	NA	NA	NA	NA
gc19_pc.cds::gencode::ASXL2::ENSG00000143970.12	CDS	meta_Myeloid	ASXL2	3.49851e-05	0.393252	Fisher_observed	0.0431444	0.0524605	3	3	TRUE	TRUE	TRUE	TRUE	TRUE	TRUE	TRUE	TRUE	TRUE	TRUE	NA	NA	NA	NA
gc19_pc.cds::gencode::DNMT3A::ENSG00000119772.12	CDS	meta_Myeloid	DNMT3A	3.2098e-07	0.418041	Fisher_observed	0.000579832	0.000668161	4	4	TRUE	TRUE	TRUE	TRUE	TRUE	TRUE	TRUE	TRUE	TRUE	TRUE	NA	NA	NA	NA
gc19_pc.cds::gencode::EZH2::ENSG00000106462.6	CDS	meta_Myeloid	EZH2	2.69838e-08	0.426587	Fisher_observed	5.83196e-05	6.68459e-05	5	4	TRUE	TRUE	TRUE	TRUE	TRUE	TRUE	TRUE	TRUE	TRUE	TRUE	NA	NA	NA	NA
gc19_pc.cds::gencode::IDH2::ENSG00000182054.5	CDS	meta_Myeloid	IDH2	1.1847e-05	0.400417	Fisher_observed	0.0161368	0.0194517	3	3	TRUE	TRUE	TRUE	TRUE	TRUE	TRUE	TRUE	TRUE	TRUE	TRUE	NA	NA	NA	NA
gc19_pc.cds::gencode::KIT::ENSG00000157404.11	CDS	meta_Myeloid	KIT	0.000108144	0.384385	Fisher_observed	0.119768	1	3	2	TRUE	TRUE	TRUE	TRUE	TRUE	TRUE	FALSE	TRUE	TRUE	FALSE	NA	NA	NA	NA
gc19_pc.cds::gencode::NRAS::ENSG00000213281.4	CDS	meta_Myeloid	NRAS	4.37525e-07	0.416808	Fisher_observed	0.000772252	0.000888924	3	3	TRUE	TRUE	TRUE	TRUE	TRUE	TRUE	TRUE	TRUE	TRUE	TRUE	NA	NA	NA	NA
gc19_pc.cds::gencode::PHF6::ENSG00000156531.12	CDS	meta_Myeloid	PHF6	1.3026e-05	0.399834	Fisher_observed	0.0176012	1	2	2	TRUE	TRUE	TRUE	TRUE	TRUE	FALSE	FALSE	TRUE	TRUE	FALSE	NA	NA	NA	NA
gc19_pc.cds::gencode::SH2B3::ENSG00000111252.6	CDS	meta_Myeloid	SH2B3	0.000143752	0.381871	Fisher_observed	0.153388	1	2	2	TRUE	TRUE	TRUE	TRUE	TRUE	FALSE	FALSE	TRUE	TRUE	FALSE	NA	NA	NA	NA
gc19_pc.cds::gencode::TET2::ENSG00000168769.8	CDS	meta_Myeloid	TET2	1.51111e-06	0.411417	Fisher_observed	0.00238408	0.00280142	5	3	TRUE	TRUE	TRUE	TRUE	TRUE	TRUE	TRUE	TRUE	TRUE	TRUE	NA	NA	NA	NA
gc19_pc.cds::gencode::U2AF1::ENSG00000160201.7	CDS	meta_Myeloid	U2AF1	0.000305436	0.374559	Fisher_observed	0.290756	1	2	2	TRUE	TRUE	TRUE	TRUE	TRUE	FALSE	FALSE	TRUE	TRUE	FALSE	NA	NA	NA	NA
gc19_pc.cds::gencode::ZBTB7A::ENSG00000178951.4	CDS	meta_Myeloid	ZBTB7A	6.26059e-06	0.404148	Fisher_observed	0.00892949	1	4	2	TRUE	TRUE	TRUE	TRUE	TRUE	TRUE	FALSE	TRUE	TRUE	FALSE	NA	NA	NA	NA
gc19_pc.cds::gencode::CDK12::ENSG00000167258.9	CDS	Ovary-AdenoCa	CDK12	1.06273e-05	0.385451	Fisher_observed	0.0146163	0.0175853	9	7	TRUE	TRUE	TRUE	TRUE	TRUE	TRUE	TRUE	TRUE	TRUE	TRUE	0.583589	1.24212	6	83
gc19_pc.cds::gencode::LATS1::ENSG00000131023.8	CDS	Ovary-AdenoCa	LATS1	4.65065e-06	0.390873	Fisher_observed	0.00674682	0.00805755	6	6	TRUE	TRUE	TRUE	TRUE	TRUE	TRUE	TRUE	TRUE	TRUE	TRUE	0.0510562	2.06144	5	84
gc19_pc.cds::gencode::RB1::ENSG00000139687.9	CDS	Ovary-AdenoCa	RB1	3.01251e-05	0.383963	Fisher_observed	0.0375333	0.0454949	4	4	TRUE	TRUE	TRUE	TRUE	TRUE	TRUE	TRUE	TRUE	TRUE	TRUE	0.954678	1.00452	3	86
gc19_pc.cds::gencode::TP53::ENSG00000141510.11	CDS	Ovary-AdenoCa	TP53	2.45982e-23	0.462494	Fisher_observed	3.53224e-19	3.53224e-19	96	96	TRUE	TRUE	TRUE	TRUE	TRUE	TRUE	TRUE	TRUE	TRUE	TRUE	0.649104	0.793081	78	11
gc19_pc.cds::gencode::ACVR1B::ENSG00000135503.8	CDS	Pancan-no-skin-melanoma-lymph	ACVR1B	1.20176e-05	0.37837	Fisher_observed	0.0163428	0.0196935	28	27	TRUE	TRUE	TRUE	TRUE	TRUE	TRUE	TRUE	TRUE	TRUE	TRUE	0.000106941	0.625481	14	965
gc19_pc.cds::gencode::ACVR2A::ENSG00000121989.10	CDS	Pancan-no-skin-melanoma-lymph	ACVR2A	2.10058e-10	0.423183	Fisher_observed	5.99213e-07	6.79261e-07	36	29	TRUE	TRUE	TRUE	TRUE	TRUE	TRUE	TRUE	TRUE	TRUE	TRUE	0.651875	0.998259	20	959
gc19_pc.cds::gencode::AKT1::ENSG00000142208.11	CDS	Pancan-no-skin-melanoma-lymph	AKT1	1.4401e-05	0.377087	Fisher_observed	0.0192443	0.0232398	19	19	TRUE	TRUE	TRUE	TRUE	TRUE	TRUE	TRUE	TRUE	TRUE	TRUE	0.394971	1.13143	14	965
gc19_pc.cds::gencode::ALB::ENSG00000163631.12	CDS	Pancan-no-skin-melanoma-lymph	ALB	3.48825e-10	0.42193	Fisher_observed	9.62648e-07	1.09053e-06	65	55	TRUE	TRUE	TRUE	TRUE	TRUE	TRUE	TRUE	TRUE	TRUE	TRUE	0.0385811	0.918434	25	954
gc19_pc.cds::gencode::APC::ENSG00000134982.12	CDS	Pancan-no-skin-melanoma-lymph	APC	3.94838e-23	0.458366	Fisher_observed	5.22681e-19	5.22681e-19	165	113	TRUE	TRUE	TRUE	TRUE	TRUE	TRUE	TRUE	TRUE	TRUE	TRUE	0.000238826	0.876072	73	906
gc19_pc.cds::gencode::ARHGAP35::ENSG00000160007.13	CDS	Pancan-no-skin-melanoma-lymph	ARHGAP35	7.5164e-10	0.41994	Fisher_observed	1.99061e-06	2.25818e-06	58	51	TRUE	TRUE	TRUE	TRUE	TRUE	TRUE	TRUE	TRUE	TRUE	TRUE	0.246905	0.856978	39	940
gc19_pc.cds::gencode::ARID1A::ENSG00000117713.13	CDS	Pancan-no-skin-melanoma-lymph	ARID1A	2.75158e-23	0.458585	Fisher_observed	3.76001e-19	3.76001e-19	145	134	TRUE	TRUE	TRUE	TRUE	TRUE	TRUE	TRUE	TRUE	TRUE	TRUE	0.351097	0.942097	74	905
gc19_pc.cds::gencode::ARID2::ENSG00000189079.11	CDS	Pancan-no-skin-melanoma-lymph	ARID2	1.00655e-11	0.429831	Fisher_observed	3.3182e-08	3.65998e-08	79	60	TRUE	TRUE	TRUE	TRUE	TRUE	TRUE	TRUE	TRUE	TRUE	TRUE	0.277184	1.01712	32	947
gc19_pc.cds::gencode::ATM::ENSG00000149311.13	CDS	Pancan-no-skin-melanoma-lymph	ATM	3.29301e-09	0.415764	Fisher_observed	8.0867e-06	9.29971e-06	90	73	TRUE	TRUE	TRUE	TRUE	TRUE	TRUE	TRUE	TRUE	TRUE	TRUE	0.537101	1.03562	46	933
gc19_pc.cds::gencode::AXIN1::ENSG00000103126.10	CDS	Pancan-no-skin-melanoma-lymph	AXIN1	3.02924e-11	0.427576	Fisher_observed	9.54068e-08	1.06051e-07	36	34	TRUE	TRUE	TRUE	TRUE	TRUE	TRUE	TRUE	TRUE	TRUE	TRUE	0.0880418	0.864304	16	963
gc19_pc.cds::gencode::B2M::ENSG00000166710.13	CDS	Pancan-no-skin-melanoma-lymph	B2M	1.35897e-10	0.424224	Fisher_observed	3.99774e-07	4.53288e-07	19	16	TRUE	TRUE	TRUE	TRUE	TRUE	TRUE	TRUE	TRUE	TRUE	TRUE	0.965358	1.16439	11	968
gc19_pc.cds::gencode::BAP1::ENSG00000163930.5	CDS	Pancan-no-skin-melanoma-lymph	BAP1	1.07928e-14	0.440923	Fisher_observed	5.28548e-11	5.50836e-11	39	36	TRUE	TRUE	TRUE	TRUE	TRUE	TRUE	TRUE	TRUE	TRUE	TRUE	1.44059e-05	0.688002	23	956
gc19_pc.cds::gencode::BAX::ENSG00000087088.15	CDS	Pancan-no-skin-melanoma-lymph	BAX	2.15613e-05	0.374106	Fisher_observed	0.0276358	0.0333344	15	14	TRUE	TRUE	TRUE	TRUE	TRUE	TRUE	TRUE	TRUE	TRUE	TRUE	0.0388677	0.688998	10	969
gc19_pc.cds::gencode::BRAF::ENSG00000157764.8	CDS	Pancan-no-skin-melanoma-lymph	BRAF	5.22619e-15	0.441874	Fisher_observed	2.75015e-11	2.82022e-11	50	48	TRUE	TRUE	TRUE	TRUE	TRUE	TRUE	TRUE	TRUE	TRUE	TRUE	0.160965	1.02266	23	956
gc19_pc.cds::gencode::BRD7::ENSG00000166164.11	CDS	Pancan-no-skin-melanoma-lymph	BRD7	8.53253e-05	0.362533	Fisher_observed	0.0969028	0.117544	18	16	TRUE	TRUE	TRUE	TRUE	TRUE	TRUE	TRUE	TRUE	TRUE	TRUE	0.0465672	0.790541	13	966
gc19_pc.cds::gencode::CASP8::ENSG00000064012.17	CDS	Pancan-no-skin-melanoma-lymph	CASP8	2.84176e-09	0.416203	Fisher_observed	7.01926e-06	8.07922e-06	29	27	TRUE	TRUE	TRUE	TRUE	TRUE	TRUE	TRUE	TRUE	TRUE	TRUE	0.851847	0.942931	16	963
gc19_pc.cds::gencode::CBFB::ENSG00000067955.9	CDS	Pancan-no-skin-melanoma-lymph	CBFB	3.6251e-11	0.427193	Fisher_observed	1.13751e-07	1.2639e-07	18	17	TRUE	TRUE	TRUE	TRUE	TRUE	TRUE	TRUE	TRUE	TRUE	TRUE	0.0397268	0.840546	9	970
gc19_pc.cds::gencode::CDH1::ENSG00000039068.14	CDS	Pancan-no-skin-melanoma-lymph	CDH1	1.42623e-13	0.437231	Fisher_observed	5.95237e-10	6.32634e-10	43	40	TRUE	TRUE	TRUE	TRUE	TRUE	TRUE	TRUE	TRUE	TRUE	TRUE	0.0103226	0.722808	26	953
gc19_pc.cds::gencode::CDKN1A::ENSG00000124762.9	CDS	Pancan-no-skin-melanoma-lymph	CDKN1A	3.86264e-10	0.421672	Fisher_observed	1.05226e-06	1.19435e-06	21	19	TRUE	TRUE	TRUE	TRUE	TRUE	TRUE	TRUE	TRUE	TRUE	TRUE	0.684538	1.11329	15	964
gc19_pc.cds::gencode::CDKN1B::ENSG00000111276.6	CDS	Pancan-no-skin-melanoma-lymph	CDKN1B	4.24532e-06	0.385187	Fisher_observed	0.00621197	0.00741594	19	18	TRUE	TRUE	TRUE	TRUE	TRUE	TRUE	TRUE	TRUE	TRUE	TRUE	0.811384	1.22253	9	970
gc19_pc.cds::gencode::CDKN2A::ENSG00000147889.12	CDS	Pancan-no-skin-melanoma-lymph	CDKN2A	1.84439e-28	0.464591	Fisher_observed	5.04066e-24	5.04066e-24	114	106	TRUE	TRUE	TRUE	TRUE	TRUE	TRUE	TRUE	TRUE	TRUE	TRUE	2.86133e-05	2.83173	50	929
gc19_pc.cds::gencode::CHRNB2::ENSG00000160716.4	CDS	Pancan-no-skin-melanoma-lymph	CHRNB2	0.000477814	0.343885	Fisher_observed	0.42478	0.517666	34	34	TRUE	TRUE	TRUE	TRUE	TRUE	TRUE	TRUE	TRUE	TRUE	TRUE	0.397244	0.52518	20	959
gc19_pc.cds::gencode::CTCF::ENSG00000102974.10	CDS	Pancan-no-skin-melanoma-lymph	CTCF	0.000135819	0.35803	Fisher_observed	0.146212	0.177029	22	21	TRUE	TRUE	TRUE	TRUE	TRUE	TRUE	TRUE	TRUE	TRUE	TRUE	0.959268	0.954803	15	964
gc19_pc.cds::gencode::CTDNEP1::ENSG00000175826.7	CDS	Pancan-no-skin-melanoma-lymph	CTDNEP1	0.00043015	0.345194	Fisher_observed	0.388108	0.472676	8	8	TRUE	TRUE	TRUE	TRUE	TRUE	TRUE	TRUE	TRUE	TRUE	TRUE	0.212985	1.21595	2	977
gc19_pc.cds::gencode::CTNNB1::ENSG00000168036.12	CDS	Pancan-no-skin-melanoma-lymph	CTNNB1	5.72246e-29	0.465079	Fisher_observed	1.67179e-24	1.67179e-24	141	123	TRUE	TRUE	TRUE	TRUE	TRUE	TRUE	TRUE	TRUE	TRUE	TRUE	0.655909	1.0578	45	934
gc19_pc.cds::gencode::DAXX::ENSG00000204209.6	CDS	Pancan-no-skin-melanoma-lymph	DAXX	2.03272e-05	0.374552	Fisher_observed	0.0263546	0.0318492	22	22	TRUE	TRUE	TRUE	TRUE	TRUE	TRUE	TRUE	TRUE	TRUE	TRUE	0.820694	0.95113	6	973
gc19_pc.cds::gencode::DDX3X::ENSG00000215301.5	CDS	Pancan-no-skin-melanoma-lymph	DDX3X	3.27602e-10	0.42503	Fisher_observed	9.07032e-07	1.02797e-06	34	31	TRUE	TRUE	TRUE	TRUE	TRUE	TRUE	TRUE	TRUE	TRUE	TRUE	0.91826	1.03744	7	972
gc19_pc.cds::gencode::EGFR::ENSG00000146648.11	CDS	Pancan-no-skin-melanoma-lymph	EGFR	1.82884e-05	0.375342	Fisher_observed	0.024097	0.0290701	61	47	TRUE	TRUE	TRUE	TRUE	TRUE	TRUE	TRUE	TRUE	TRUE	TRUE	0.0164179	1.58956	35	944
gc19_pc.cds::gencode::ELF3::ENSG00000163435.11	CDS	Pancan-no-skin-melanoma-lymph	ELF3	2.05939e-05	0.374454	Fisher_observed	0.0265565	0.0320729	23	20	TRUE	TRUE	TRUE	TRUE	TRUE	TRUE	TRUE	TRUE	TRUE	TRUE	0.0997051	1.35244	10	969
gc19_pc.cds::gencode::EPHA2::ENSG00000142627.9	CDS	Pancan-no-skin-melanoma-lymph	EPHA2	1.53739e-05	0.376615	Fisher_observed	0.0204155	0.0246221	38	37	TRUE	TRUE	TRUE	TRUE	TRUE	TRUE	TRUE	TRUE	TRUE	TRUE	0.310331	0.888767	23	956
gc19_pc.cds::gencode::FBXW7::ENSG00000109670.9	CDS	Pancan-no-skin-melanoma-lymph	FBXW7	2.55338e-18	0.450128	Fisher_observed	1.8649e-14	1.8649e-14	52	47	TRUE	TRUE	TRUE	TRUE	TRUE	TRUE	TRUE	TRUE	TRUE	TRUE	0.760167	0.985732	32	947
gc19_pc.cds::gencode::FOXA1::ENSG00000129514.4	CDS	Pancan-no-skin-melanoma-lymph	FOXA1	8.74969e-08	0.404402	Fisher_observed	0.000173605	0.000200893	27	27	TRUE	TRUE	TRUE	TRUE	TRUE	TRUE	TRUE	TRUE	TRUE	TRUE	9.04664e-05	4.70694	9	970
gc19_pc.cds::gencode::GATA3::ENSG00000107485.11	CDS	Pancan-no-skin-melanoma-lymph	GATA3	6.18138e-07	0.39574	Fisher_observed	0.00107316	0.00123514	39	35	TRUE	TRUE	TRUE	TRUE	TRUE	TRUE	TRUE	TRUE	TRUE	TRUE	0.0215869	1.5256	20	959
gc19_pc.cds::gencode::H3F3A::ENSG00000163041.5	CDS	Pancan-no-skin-melanoma-lymph	H3F3A	2.06721e-06	0.389408	Fisher_observed	0.00320767	1	12	12	FALSE	TRUE	TRUE	TRUE	TRUE	TRUE	TRUE	TRUE	TRUE	FALSE	0.899184	0.920125	4	975
gc19_pc.cds::gencode::HIST1H4D::ENSG00000188987.2	CDS	Pancan-no-skin-melanoma-lymph	HIST1H4D	7.55932e-05	0.363652	Fisher_observed	0.0870167	1	25	13	TRUE	TRUE	TRUE	TRUE	TRUE	TRUE	TRUE	FALSE	TRUE	FALSE	0.338468	1.17215	7	972
gc19_pc.cds::gencode::HLA-A::ENSG00000206503.7	CDS	Pancan-no-skin-melanoma-lymph	HLA-A	3.77652e-08	0.407639	Fisher_observed	7.97893e-05	9.11553e-05	22	20	TRUE	TRUE	TRUE	TRUE	TRUE	TRUE	TRUE	TRUE	TRUE	TRUE	0.667267	0.852617	12	967
gc19_pc.cds::gencode::HRAS::ENSG00000174775.12	CDS	Pancan-no-skin-melanoma-lymph	HRAS	8.7864e-06	0.380519	Fisher_observed	0.0122033	0.0146536	12	11	TRUE	TRUE	TRUE	TRUE	TRUE	TRUE	TRUE	TRUE	TRUE	TRUE	0.00909471	1.72269	9	970
gc19_pc.cds::gencode::IDH1::ENSG00000138413.9	CDS	Pancan-no-skin-melanoma-lymph	IDH1	8.0986e-18	0.44905	Fisher_observed	5.48905e-14	5.48905e-14	38	38	TRUE	TRUE	TRUE	TRUE	TRUE	TRUE	TRUE	TRUE	TRUE	TRUE	0.000219214	0.732733	31	948
gc19_pc.cds::gencode::KANSL1::ENSG00000120071.8	CDS	Pancan-no-skin-melanoma-lymph	KANSL1	7.13958e-05	0.364172	Fisher_observed	0.0828605	0.100312	50	42	TRUE	TRUE	TRUE	TRUE	TRUE	TRUE	TRUE	TRUE	TRUE	TRUE	0.532732	0.950529	24	955
gc19_pc.cds::gencode::KDM5C::ENSG00000126012.7	CDS	Pancan-no-skin-melanoma-lymph	KDM5C	0.00015677	0.361759	Fisher_observed	0.16478	0.199366	52	44	TRUE	TRUE	TRUE	TRUE	TRUE	TRUE	TRUE	TRUE	TRUE	TRUE	0.195832	0.958604	28	951
gc19_pc.cds::gencode::KDM6A::ENSG00000147050.10	CDS	Pancan-no-skin-melanoma-lymph	KDM6A	1.83637e-13	0.439252	Fisher_observed	7.5525e-10	8.06122e-10	52	51	TRUE	TRUE	TRUE	TRUE	TRUE	TRUE	TRUE	TRUE	TRUE	TRUE	1.63888e-05	0.524481	24	955
gc19_pc.cds::gencode::KEAP1::ENSG00000079999.9	CDS	Pancan-no-skin-melanoma-lymph	KEAP1	1.34252e-07	0.402649	Fisher_observed	0.000259684	0.00029932	36	33	TRUE	TRUE	TRUE	TRUE	TRUE	TRUE	TRUE	TRUE	TRUE	TRUE	0.334407	1.13135	23	956
gc19_pc.cds::gencode::KMT2C::ENSG00000055609.13	CDS	Pancan-no-skin-melanoma-lymph	KMT2C	1.16345e-06	0.392531	Fisher_observed	0.00190218	0.00221506	139	112	TRUE	TRUE	TRUE	TRUE	TRUE	TRUE	TRUE	TRUE	TRUE	TRUE	0.662205	0.911492	55	924
gc19_pc.cds::gencode::KMT2D::ENSG00000167548.10	CDS	Pancan-no-skin-melanoma-lymph	KMT2D	4.26132e-07	0.397526	Fisher_observed	0.000753714	0.000867858	167	126	TRUE	TRUE	TRUE	TRUE	TRUE	TRUE	TRUE	TRUE	TRUE	TRUE	0.621922	0.912219	71	908
gc19_pc.cds::gencode::KRAS::ENSG00000133703.7	CDS	Pancan-no-skin-melanoma-lymph	KRAS	1.52574e-29	0.465613	Fisher_observed	5.17057e-25	5.17057e-25	273	269	TRUE	TRUE	TRUE	TRUE	TRUE	TRUE	TRUE	TRUE	TRUE	TRUE	1.13763e-17	1.56835	119	860
gc19_pc.cds::gencode::MAP2K4::ENSG00000065559.10	CDS	Pancan-no-skin-melanoma-lymph	MAP2K4	7.1279e-13	0.43465	Fisher_observed	2.69595e-09	2.91735e-09	32	31	TRUE	TRUE	TRUE	TRUE	TRUE	TRUE	TRUE	TRUE	TRUE	TRUE	0.503299	0.914697	17	962
gc19_pc.cds::gencode::MAP2K7::ENSG00000076984.13	CDS	Pancan-no-skin-melanoma-lymph	MAP2K7	4.75975e-06	0.384481	Fisher_observed	0.00689328	0.00822974	25	22	TRUE	TRUE	TRUE	TRUE	TRUE	TRUE	TRUE	TRUE	TRUE	TRUE	0.459177	1.10953	14	965
gc19_pc.cds::gencode::MAP3K1::ENSG00000095015.5	CDS	Pancan-no-skin-melanoma-lymph	MAP3K1	5.64193e-12	0.430953	Fisher_observed	1.91967e-08	2.12443e-08	63	55	TRUE	TRUE	TRUE	TRUE	TRUE	TRUE	TRUE	TRUE	TRUE	TRUE	0.128923	1.16377	29	950
gc19_pc.cds::gencode::MEN1::ENSG00000133895.10	CDS	Pancan-no-skin-melanoma-lymph	MEN1	5.64767e-18	0.449392	Fisher_observed	3.922e-14	3.922e-14	36	35	TRUE	TRUE	TRUE	TRUE	TRUE	TRUE	TRUE	TRUE	TRUE	TRUE	0.0182213	0.619952	4	975
gc19_pc.cds::gencode::NF1::ENSG00000196712.12	CDS	Pancan-no-skin-melanoma-lymph	NF1	3.3895e-07	0.39859	Fisher_observed	0.000607116	0.0006987	75	63	TRUE	TRUE	TRUE	TRUE	TRUE	TRUE	TRUE	TRUE	TRUE	TRUE	0.223809	0.958181	34	945
gc19_pc.cds::gencode::NFE2L2::ENSG00000116044.11	CDS	Pancan-no-skin-melanoma-lymph	NFE2L2	1.10813e-18	0.450876	Fisher_observed	8.85691e-15	8.85691e-15	49	46	TRUE	TRUE	TRUE	TRUE	TRUE	TRUE	TRUE	TRUE	TRUE	TRUE	0.0606048	1.53335	29	950
gc19_pc.cds::gencode::NOTCH1::ENSG00000148400.9	CDS	Pancan-no-skin-melanoma-lymph	NOTCH1	7.88561e-08	0.404817	Fisher_observed	0.000159448	0.000184554	97	84	TRUE	TRUE	TRUE	TRUE	TRUE	TRUE	TRUE	TRUE	TRUE	TRUE	0.42607	0.89573	55	924
gc19_pc.cds::gencode::NRAS::ENSG00000213281.4	CDS	Pancan-no-skin-melanoma-lymph	NRAS	2.06507e-11	0.428379	Fisher_observed	6.63281e-08	7.32662e-08	19	17	TRUE	TRUE	TRUE	TRUE	TRUE	TRUE	TRUE	TRUE	TRUE	TRUE	0.777172	0.939451	12	967
gc19_pc.cds::gencode::OR2G6::ENSG00000188558.4	CDS	Pancan-no-skin-melanoma-lymph	OR2G6	0.000315436	0.348911	Fisher_observed	0.298598	0.36163	31	30	TRUE	TRUE	TRUE	TRUE	TRUE	TRUE	TRUE	TRUE	TRUE	TRUE	0.196973	1	22	957
gc19_pc.cds::gencode::PBRM1::ENSG00000163939.14	CDS	Pancan-no-skin-melanoma-lymph	PBRM1	4.37622e-24	0.459657	Fisher_observed	6.86598e-20	6.86598e-20	92	81	TRUE	TRUE	TRUE	TRUE	TRUE	TRUE	TRUE	TRUE	TRUE	TRUE	0.267928	1.04427	59	920
gc19_pc.cds::gencode::PIK3CA::ENSG00000121879.3	CDS	Pancan-no-skin-melanoma-lymph	PIK3CA	2.85286e-29	0.465362	Fisher_observed	9.29617e-25	9.29617e-25	205	175	TRUE	TRUE	TRUE	TRUE	TRUE	TRUE	TRUE	TRUE	TRUE	TRUE	0.722909	1.04503	112	867
gc19_pc.cds::gencode::PIK3R1::ENSG00000145675.10	CDS	Pancan-no-skin-melanoma-lymph	PIK3R1	4.76764e-12	0.431271	Fisher_observed	1.63533e-08	1.80324e-08	39	35	TRUE	TRUE	TRUE	TRUE	TRUE	TRUE	TRUE	TRUE	TRUE	TRUE	0.139968	1.35209	26	953
gc19_pc.cds::gencode::PTCH1::ENSG00000185920.11	CDS	Pancan-no-skin-melanoma-lymph	PTCH1	3.03184e-07	0.3991	Fisher_observed	0.000551212	0.000635804	52	46	TRUE	TRUE	TRUE	TRUE	TRUE	TRUE	TRUE	TRUE	TRUE	TRUE	0.0714121	0.789871	17	962
gc19_pc.cds::gencode::PTEN::ENSG00000171862.5	CDS	Pancan-no-skin-melanoma-lymph	PTEN	5.99334e-29	0.46506	Fisher_observed	1.69257e-24	1.69257e-24	100	83	TRUE	TRUE	TRUE	TRUE	TRUE	TRUE	TRUE	TRUE	TRUE	TRUE	0.966783	0.937729	43	936
gc19_pc.cds::gencode::RB1::ENSG00000139687.9	CDS	Pancan-no-skin-melanoma-lymph	RB1	2.35289e-22	0.457249	Fisher_observed	2.84775e-18	2.84775e-18	63	56	TRUE	TRUE	TRUE	TRUE	TRUE	TRUE	TRUE	TRUE	TRUE	TRUE	0.000246113	0.580251	28	951
gc19_pc.cds::gencode::RBM10::ENSG00000182872.11	CDS	Pancan-no-skin-melanoma-lymph	RBM10	3.7481e-06	0.39015	Fisher_observed	0.00555153	0.00662939	32	31	TRUE	TRUE	TRUE	TRUE	TRUE	TRUE	TRUE	TRUE	TRUE	TRUE	0.0155937	0.849282	19	960
gc19_pc.cds::gencode::RNF43::ENSG00000108375.8	CDS	Pancan-no-skin-melanoma-lymph	RNF43	2.06683e-11	0.428377	Fisher_observed	6.63281e-08	7.32662e-08	37	37	TRUE	TRUE	TRUE	TRUE	TRUE	TRUE	TRUE	TRUE	TRUE	TRUE	0.110022	0.825529	23	956
gc19_pc.cds::gencode::RPL22::ENSG00000116251.5	CDS	Pancan-no-skin-melanoma-lymph	RPL22	2.26796e-10	0.422997	Fisher_observed	6.44788e-07	7.30596e-07	16	16	TRUE	TRUE	TRUE	TRUE	TRUE	TRUE	TRUE	TRUE	TRUE	TRUE	0.489118	1.07761	13	966
gc19_pc.cds::gencode::RPL5::ENSG00000122406.8	CDS	Pancan-no-skin-melanoma-lymph	RPL5	2.48562e-05	0.373016	Fisher_observed	0.0313954	0.0379573	18	15	TRUE	TRUE	TRUE	TRUE	TRUE	TRUE	TRUE	TRUE	TRUE	TRUE	0.582238	1.33078	9	970
gc19_pc.cds::gencode::RPS6KA3::ENSG00000177189.8	CDS	Pancan-no-skin-melanoma-lymph	RPS6KA3	1.98616e-05	0.379313	Fisher_observed	0.0259279	0.0312773	27	27	TRUE	TRUE	TRUE	TRUE	TRUE	TRUE	TRUE	TRUE	TRUE	TRUE	0.594928	0.978256	14	965
gc19_pc.cds::gencode::SETD2::ENSG00000181555.15	CDS	Pancan-no-skin-melanoma-lymph	SETD2	4.18847e-16	0.444931	Fisher_observed	2.46428e-12	2.48152e-12	92	83	TRUE	TRUE	TRUE	TRUE	TRUE	TRUE	TRUE	TRUE	TRUE	TRUE	0.0877226	0.95035	53	926
gc19_pc.cds::gencode::SF3B1::ENSG00000115524.11	CDS	Pancan-no-skin-melanoma-lymph	SF3B1	2.87371e-06	0.387522	Fisher_observed	0.00436321	0.00518015	46	44	TRUE	TRUE	TRUE	TRUE	TRUE	TRUE	TRUE	TRUE	TRUE	TRUE	0.751408	1.01802	23	956
gc19_pc.cds::gencode::SMAD4::ENSG00000141646.9	CDS	Pancan-no-skin-melanoma-lymph	SMAD4	4.66345e-29	0.465163	Fisher_observed	1.46333e-24	1.46333e-24	113	101	TRUE	TRUE	TRUE	TRUE	TRUE	TRUE	TRUE	TRUE	TRUE	TRUE	0.136386	0.907346	43	936
gc19_pc.cds::gencode::SMARCA4::ENSG00000127616.13	CDS	Pancan-no-skin-melanoma-lymph	SMARCA4	4.34182e-06	0.385049	Fisher_observed	0.00634222	0.00756891	64	54	TRUE	TRUE	TRUE	TRUE	TRUE	TRUE	TRUE	TRUE	TRUE	TRUE	0.106795	0.900886	31	948
gc19_pc.cds::gencode::SMARCB1::ENSG00000099956.13	CDS	Pancan-no-skin-melanoma-lymph	SMARCB1	0.000147578	0.357189	Fisher_observed	0.156682	0.189442	14	14	TRUE	TRUE	TRUE	TRUE	TRUE	TRUE	TRUE	TRUE	TRUE	TRUE	0.786726	1.12806	8	971
gc19_pc.cds::gencode::SOX9::ENSG00000125398.5	CDS	Pancan-no-skin-melanoma-lymph	SOX9	9.62094e-05	0.361402	Fisher_observed	0.108392	0.131257	24	23	TRUE	TRUE	TRUE	TRUE	TRUE	TRUE	TRUE	TRUE	TRUE	TRUE	0.445269	1.27634	15	964
gc19_pc.cds::gencode::SPOP::ENSG00000121067.13	CDS	Pancan-no-skin-melanoma-lymph	SPOP	1.10169e-09	0.418905	Fisher_observed	2.87193e-06	3.26356e-06	21	21	TRUE	TRUE	TRUE	TRUE	TRUE	TRUE	TRUE	TRUE	TRUE	TRUE	0.228467	1.16821	5	974
gc19_pc.cds::gencode::TGFBR2::ENSG00000163513.13	CDS	Pancan-no-skin-melanoma-lymph	TGFBR2	3.67322e-09	0.415435	Fisher_observed	8.94263e-06	1.02707e-05	30	25	TRUE	TRUE	TRUE	TRUE	TRUE	TRUE	TRUE	TRUE	TRUE	TRUE	0.723739	0.920868	16	963
gc19_pc.cds::gencode::TP53::ENSG00000141510.11	CDS	Pancan-no-skin-melanoma-lymph	TP53	1.89958e-30	0.466418	Fisher_observed	7.66364e-26	7.66364e-26	815	782	TRUE	TRUE	TRUE	TRUE	TRUE	TRUE	TRUE	TRUE	TRUE	TRUE	0.000487905	0.870065	406	573
gc19_pc.cds::gencode::TSC1::ENSG00000165699.9	CDS	Pancan-no-skin-melanoma-lymph	TSC1	8.45493e-05	0.362618	Fisher_observed	0.0961505	0.116665	29	26	TRUE	TRUE	TRUE	TRUE	TRUE	TRUE	TRUE	TRUE	TRUE	TRUE	0.0453293	0.873565	12	967
gc19_pc.cds::gencode::U2AF1::ENSG00000160201.7	CDS	Pancan-no-skin-melanoma-lymph	U2AF1	1.78451e-05	0.375524	Fisher_observed	0.0235495	0.0284188	13	13	TRUE	TRUE	TRUE	TRUE	TRUE	TRUE	TRUE	TRUE	TRUE	TRUE	0.333018	1.30395	5	974
gc19_pc.cds::gencode::USP9X::ENSG00000124486.8	CDS	Pancan-no-skin-melanoma-lymph	USP9X	0.000362776	0.352754	Fisher_observed	0.336272	0.40817	49	45	TRUE	TRUE	TRUE	TRUE	TRUE	TRUE	TRUE	TRUE	TRUE	TRUE	0.500404	0.975097	30	949
gc19_pc.cds::gencode::VHL::ENSG00000134086.7	CDS	Pancan-no-skin-melanoma-lymph	VHL	9.47059e-30	0.465801	Fisher_observed	3.34321e-25	3.34321e-25	86	83	TRUE	TRUE	TRUE	TRUE	TRUE	TRUE	TRUE	TRUE	TRUE	TRUE	9.51799e-06	0.82456	66	913
gc19_pc.cds::gencode::ZFP36L2::ENSG00000152518.5	CDS	Pancan-no-skin-melanoma-lymph	ZFP36L2	1.85838e-08	0.410182	Fisher_observed	4.15424e-05	4.77109e-05	28	24	TRUE	TRUE	TRUE	TRUE	TRUE	TRUE	TRUE	TRUE	TRUE	TRUE	0.0348843	1.30002	18	961
gc19_pc.cds::gencode::ACVR1B::ENSG00000135503.8	CDS	Panc-AdenoCa	ACVR1B	8.67495e-07	0.399524	Fisher_observed	0.00145537	0.00168569	6	6	TRUE	TRUE	TRUE	TRUE	TRUE	TRUE	TRUE	TRUE	TRUE	TRUE	0.0295201	0.442436	3	72
gc19_pc.cds::gencode::ACVR2A::ENSG00000121989.10	CDS	Panc-AdenoCa	ACVR2A	5.96841e-05	0.376504	Fisher_observed	0.0702301	0.0849844	5	4	TRUE	TRUE	TRUE	TRUE	TRUE	TRUE	TRUE	TRUE	TRUE	TRUE	0.908366	0.95295	2	73
gc19_pc.cds::gencode::ARID1A::ENSG00000117713.13	CDS	Panc-AdenoCa	ARID1A	4.84159e-16	0.448996	Fisher_observed	2.81936e-12	2.83881e-12	25	23	TRUE	TRUE	TRUE	TRUE	TRUE	TRUE	TRUE	TRUE	TRUE	TRUE	0.839779	1.03112	11	64
gc19_pc.cds::gencode::BRAF::ENSG00000157764.8	CDS	Panc-AdenoCa	BRAF	0.000536516	0.34689	Fisher_observed	0.466683	0.571759	7	7	TRUE	TRUE	TRUE	TRUE	TRUE	TRUE	TRUE	TRUE	TRUE	TRUE	0.871564	1.02269	1	74
gc19_pc.cds::gencode::CDKN2A::ENSG00000147889.12	CDS	Panc-AdenoCa	CDKN2A	1.11107e-21	0.459846	Fisher_observed	1.17665e-17	1.17665e-17	54	53	TRUE	TRUE	TRUE	TRUE	TRUE	TRUE	TRUE	TRUE	TRUE	TRUE	9.16312e-05	7.45976	20	55
gc19_pc.cds::gencode::GNAS::ENSG00000087460.19	CDS	Panc-AdenoCa	GNAS	2.14362e-05	0.379506	Fisher_observed	0.0275171	0.0332016	15	14	TRUE	TRUE	TRUE	TRUE	TRUE	TRUE	TRUE	TRUE	TRUE	TRUE	0.920208	0.960109	7	68
gc19_pc.cds::gencode::KAT8::ENSG00000103510.15	CDS	Panc-AdenoCa	KAT8	0.000232743	0.357199	Fisher_observed	0.230088	0.277726	5	5	TRUE	TRUE	TRUE	TRUE	TRUE	TRUE	TRUE	TRUE	TRUE	TRUE	NA	NA	0	75
gc19_pc.cds::gencode::KDM6A::ENSG00000147050.10	CDS	Panc-AdenoCa	KDM6A	1.42147e-07	0.420298	Fisher_observed	0.000273705	0.000315262	8	8	TRUE	TRUE	TRUE	TRUE	TRUE	TRUE	TRUE	TRUE	TRUE	TRUE	0.00118649	0.517328	4	71
gc19_pc.cds::gencode::KRAS::ENSG00000133703.7	CDS	Panc-AdenoCa	KRAS	3.07313e-22	0.460651	Fisher_observed	3.56661e-18	3.56661e-18	206	206	TRUE	TRUE	TRUE	TRUE	TRUE	TRUE	TRUE	TRUE	TRUE	TRUE	0.0054783	1.61797	68	7
gc19_pc.cds::gencode::MAP2K4::ENSG00000065559.10	CDS	Panc-AdenoCa	MAP2K4	4.76466e-13	0.439956	Fisher_observed	1.83488e-09	1.98854e-09	10	10	TRUE	TRUE	TRUE	TRUE	TRUE	TRUE	TRUE	TRUE	TRUE	TRUE	0.143354	0.656034	2	73
gc19_pc.cds::gencode::RBM10::ENSG00000182872.11	CDS	Panc-AdenoCa	RBM10	4.48831e-08	0.418962	Fisher_observed	9.38914e-05	0.000107115	8	8	TRUE	TRUE	TRUE	TRUE	TRUE	TRUE	TRUE	TRUE	TRUE	TRUE	0.0171156	0.348185	2	73
gc19_pc.cds::gencode::RIPK4::ENSG00000183421.7	CDS	Panc-AdenoCa	RIPK4	7.36085e-05	0.369058	Fisher_observed	0.0849104	0.102816	7	7	TRUE	TRUE	TRUE	TRUE	TRUE	TRUE	TRUE	TRUE	TRUE	TRUE	NA	NA	0	75
gc19_pc.cds::gencode::RNF43::ENSG00000108375.8	CDS	Panc-AdenoCa	RNF43	1.67802e-08	0.415855	Fisher_observed	3.77096e-05	4.33431e-05	9	9	TRUE	TRUE	TRUE	TRUE	TRUE	TRUE	TRUE	TRUE	TRUE	TRUE	0.94611	0.939575	3	72
gc19_pc.cds::gencode::SETD2::ENSG00000181555.15	CDS	Panc-AdenoCa	SETD2	2.34522e-05	0.378809	Fisher_observed	0.0298337	0.035995	9	9	TRUE	TRUE	TRUE	TRUE	TRUE	TRUE	TRUE	TRUE	TRUE	TRUE	0.254991	0.94296	7	68
gc19_pc.cds::gencode::SF3B1::ENSG00000115524.11	CDS	Panc-AdenoCa	SF3B1	0.000107591	0.365405	Fisher_observed	0.119311	0.144689	7	7	TRUE	TRUE	TRUE	TRUE	TRUE	TRUE	TRUE	TRUE	TRUE	TRUE	0.763987	1.01869	1	74
gc19_pc.cds::gencode::SMAD4::ENSG00000141646.9	CDS	Panc-AdenoCa	SMAD4	2.54605e-22	0.460766	Fisher_observed	3.03813e-18	3.03813e-18	55	51	TRUE	TRUE	TRUE	TRUE	TRUE	TRUE	TRUE	TRUE	TRUE	TRUE	0.600842	0.960475	15	60
gc19_pc.cds::gencode::TGFBR2::ENSG00000163513.13	CDS	Panc-AdenoCa	TGFBR2	1.06707e-08	0.417356	Fisher_observed	2.43677e-05	2.80759e-05	10	8	TRUE	TRUE	TRUE	TRUE	TRUE	TRUE	TRUE	TRUE	TRUE	TRUE	0.952994	1.02038	4	71
gc19_pc.cds::gencode::TP53::ENSG00000141510.11	CDS	Panc-AdenoCa	TP53	1.88395e-23	0.462282	Fisher_observed	2.80023e-19	2.80023e-19	162	159	TRUE	TRUE	TRUE	TRUE	TRUE	TRUE	TRUE	TRUE	TRUE	TRUE	0.303076	0.868055	53	22
gc19_pc.cds::gencode::ZFP36L2::ENSG00000152518.5	CDS	Panc-AdenoCa	ZFP36L2	9.67773e-10	0.428081	Fisher_observed	2.53061e-06	2.87691e-06	9	8	TRUE	TRUE	TRUE	TRUE	TRUE	TRUE	TRUE	TRUE	TRUE	TRUE	0.193949	1.32704	2	73
gc19_pc.cds::gencode::ATRX::ENSG00000085224.16	CDS	Panc-Endocrine	ATRX	2.38755e-10	0.437573	Fisher_observed	6.74263e-07	7.63317e-07	10	10	TRUE	TRUE	TRUE	TRUE	TRUE	TRUE	TRUE	TRUE	TRUE	TRUE	NA	NA	NA	NA
gc19_pc.cds::gencode::DAXX::ENSG00000204209.6	CDS	Panc-Endocrine	DAXX	2.77032e-17	0.456841	Fisher_observed	1.81944e-13	1.81944e-13	14	14	TRUE	TRUE	TRUE	TRUE	TRUE	TRUE	TRUE	TRUE	TRUE	TRUE	NA	NA	NA	NA
gc19_pc.cds::gencode::DYNC1I1::ENSG00000158560.10	CDS	Panc-Endocrine	DYNC1I1	2.03751e-05	0.38665	Fisher_observed	0.0263546	0.0318492	4	4	TRUE	TRUE	TRUE	TRUE	TRUE	TRUE	TRUE	TRUE	TRUE	TRUE	NA	NA	NA	NA
gc19_pc.cds::gencode::EFTUD2::ENSG00000108883.8	CDS	Panc-Endocrine	EFTUD2	0.000510148	0.355056	Fisher_observed	0.447885	0.548488	4	4	TRUE	TRUE	TRUE	TRUE	TRUE	TRUE	TRUE	TRUE	TRUE	TRUE	NA	NA	NA	NA
gc19_pc.cds::gencode::MEN1::ENSG00000133895.10	CDS	Panc-Endocrine	MEN1	6.46127e-20	0.460275	Fisher_observed	5.76225e-16	5.76225e-16	27	27	TRUE	TRUE	TRUE	TRUE	TRUE	TRUE	TRUE	TRUE	TRUE	TRUE	NA	NA	NA	NA
gc19_pc.cds::gencode::PTEN::ENSG00000171862.5	CDS	Panc-Endocrine	PTEN	1.59695e-12	0.441887	Fisher_observed	5.80673e-09	6.26375e-09	6	6	TRUE	TRUE	TRUE	TRUE	TRUE	TRUE	TRUE	TRUE	TRUE	TRUE	NA	NA	NA	NA
gc19_pc.cds::gencode::RAB11B::ENSG00000185236.7	CDS	Panc-Endocrine	RAB11B	0.000467141	0.360072	Fisher_observed	0.417042	0.508052	3	3	TRUE	TRUE	TRUE	TRUE	TRUE	TRUE	TRUE	TRUE	TRUE	TRUE	NA	NA	NA	NA
gc19_pc.cds::gencode::SETD2::ENSG00000181555.15	CDS	Panc-Endocrine	SETD2	7.42744e-06	0.393609	Fisher_observed	0.0104704	0.0125603	7	6	TRUE	TRUE	TRUE	TRUE	TRUE	TRUE	TRUE	TRUE	TRUE	TRUE	NA	NA	NA	NA
gc19_pc.cds::gencode::TP53::ENSG00000141510.11	CDS	Panc-Endocrine	TP53	0.000212047	0.369144	Fisher_observed	0.214126	0.25812	3	3	TRUE	TRUE	TRUE	TRUE	TRUE	TRUE	TRUE	TRUE	TRUE	TRUE	NA	NA	NA	NA
gc19_pc.cds::gencode::ETV3::ENSG00000117036.7	CDS	Prost-AdenoCa	ETV3	0.000579327	0.357715	Fisher_observed	0.499307	0.611231	5	3	TRUE	TRUE	TRUE	TRUE	TRUE	TRUE	TRUE	TRUE	TRUE	TRUE	NA	NA	0	19
gc19_pc.cds::gencode::FOXA1::ENSG00000129514.4	CDS	Prost-AdenoCa	FOXA1	7.18293e-12	0.440181	Fisher_observed	2.4149e-08	2.6691e-08	15	15	TRUE	TRUE	TRUE	TRUE	TRUE	TRUE	TRUE	TRUE	TRUE	TRUE	0.491228	1.08559	2	17
gc19_pc.cds::gencode::PTEN::ENSG00000171862.5	CDS	Prost-AdenoCa	PTEN	2.75503e-13	0.445361	Fisher_observed	1.10622e-09	1.18484e-09	9	9	TRUE	TRUE	TRUE	TRUE	TRUE	TRUE	TRUE	TRUE	TRUE	TRUE	NA	NA	0	19
gc19_pc.cds::gencode::SETD2::ENSG00000181555.15	CDS	Prost-AdenoCa	SETD2	0.000260248	0.365954	Fisher_observed	0.253435	0.305748	7	6	TRUE	TRUE	TRUE	TRUE	TRUE	TRUE	TRUE	TRUE	TRUE	TRUE	NA	NA	0	19
gc19_pc.cds::gencode::SPOP::ENSG00000121067.13	CDS	Prost-AdenoCa	SPOP	3.55591e-18	0.457535	Fisher_observed	2.51244e-14	2.51244e-14	14	14	TRUE	TRUE	TRUE	TRUE	TRUE	TRUE	TRUE	TRUE	TRUE	TRUE	0.210526	0.812169	1	18
gc19_pc.cds::gencode::TP53::ENSG00000141510.11	CDS	Prost-AdenoCa	TP53	1.45917e-19	0.459979	Fisher_observed	1.26147e-15	1.26147e-15	16	16	TRUE	TRUE	TRUE	TRUE	TRUE	TRUE	TRUE	TRUE	TRUE	TRUE	NA	NA	0	19
gc19_pc.cds::gencode::H3F3A::ENSG00000163041.5	CDS	meta_Sarcoma	H3F3A	3.138e-06	0.407697	Fisher_observed	0.00473902	0.00564456	3	3	TRUE	TRUE	TRUE	TRUE	TRUE	TRUE	TRUE	TRUE	TRUE	TRUE	NA	NA	0	34
gc19_pc.cds::gencode::H3F3B::ENSG00000132475.4	CDS	meta_Sarcoma	H3F3B	2.74322e-07	0.41868	Fisher_observed	0.000499811	0.000576705	4	4	TRUE	TRUE	TRUE	TRUE	TRUE	TRUE	TRUE	TRUE	TRUE	TRUE	NA	NA	0	34
gc19_pc.cds::gencode::RB1::ENSG00000139687.9	CDS	meta_Sarcoma	RB1	1.67474e-12	0.444372	Fisher_observed	6.0636e-09	6.53862e-09	7	7	TRUE	TRUE	TRUE	TRUE	TRUE	TRUE	TRUE	TRUE	TRUE	TRUE	0.131275	0.577979	4	30
gc19_pc.cds::gencode::SREK1IP1::ENSG00000153006.10	CDS	meta_Sarcoma	SREK1IP1	0.000306188	0.373613	Fisher_observed	0.291144	1	4	1	TRUE	TRUE	TRUE	TRUE	TRUE	TRUE	FALSE	TRUE	TRUE	FALSE	0.647059	1.10557	1	33
gc19_pc.cds::gencode::TP53::ENSG00000141510.11	CDS	meta_Sarcoma	TP53	5.05193e-24	0.46702	Fisher_observed	7.78203e-20	7.78203e-20	21	20	TRUE	TRUE	TRUE	TRUE	TRUE	TRUE	TRUE	TRUE	TRUE	TRUE	0.150586	0.458272	7	27
gc19_pc.cds::gencode::ACTC1::ENSG00000159251.6	CDS	Skin-Melanoma	ACTC1	0.000303112	0.339376	Fisher_observed	0.289193	1	12	10	TRUE	TRUE	FALSE	TRUE	TRUE	TRUE	TRUE	TRUE	TRUE	FALSE	0.713724	1.29609	4	33
gc19_pc.cds::gencode::ARID2::ENSG00000189079.11	CDS	Skin-Melanoma	ARID2	0.000235712	0.342267	Fisher_observed	0.232751	0.280873	16	16	TRUE	TRUE	TRUE	TRUE	TRUE	TRUE	TRUE	TRUE	TRUE	TRUE	0.293313	1.21717	7	30
gc19_pc.cds::gencode::BAD::ENSG00000002330.9	CDS	Skin-Melanoma	BAD	0.000262163	0.34106	Fisher_observed	0.254565	1	12	10	TRUE	TRUE	FALSE	TRUE	TRUE	TRUE	TRUE	TRUE	TRUE	FALSE	0.0595634	1.19544	6	31
gc19_pc.cds::gencode::BRAF::ENSG00000157764.8	CDS	Skin-Melanoma	BRAF	1.38306e-26	0.45847	Fisher_observed	3.16693e-22	3.16693e-22	59	55	TRUE	TRUE	TRUE	TRUE	TRUE	TRUE	TRUE	TRUE	TRUE	TRUE	0.000203266	1.51592	18	19
gc19_pc.cds::gencode::CDKN2A::ENSG00000147889.12	CDS	Skin-Melanoma	CDKN2A	1.03784e-21	0.451516	Fisher_observed	1.11301e-17	1.11301e-17	23	20	TRUE	TRUE	TRUE	TRUE	TRUE	TRUE	TRUE	TRUE	TRUE	TRUE	0.117005	2.62685	5	32
gc19_pc.cds::gencode::CHGB::ENSG00000089199.5	CDS	Skin-Melanoma	CHGB	9.6727e-05	0.351584	Fisher_observed	0.10883	1	33	25	TRUE	TRUE	FALSE	TRUE	TRUE	TRUE	TRUE	TRUE	TRUE	FALSE	0.703975	1.98284	8	29
gc19_pc.cds::gencode::CHRNB3::ENSG00000147432.2	CDS	Skin-Melanoma	CHRNB3	0.000254277	0.341409	Fisher_observed	0.249051	1	15	13	TRUE	TRUE	FALSE	TRUE	TRUE	TRUE	TRUE	TRUE	TRUE	FALSE	NA	NA	6	31
gc19_pc.cds::gencode::GRIK1::ENSG00000171189.12	CDS	Skin-Melanoma	GRIK1	0.000124448	0.349083	Fisher_observed	0.135347	1	20	18	TRUE	TRUE	FALSE	TRUE	TRUE	TRUE	TRUE	TRUE	TRUE	FALSE	0.13257	2.02727	6	31
gc19_pc.cds::gencode::KANSL1::ENSG00000120071.8	CDS	Skin-Melanoma	KANSL1	0.000423282	0.335337	Fisher_observed	0.384388	0.46758	11	11	TRUE	TRUE	TRUE	TRUE	TRUE	TRUE	TRUE	TRUE	TRUE	TRUE	0.468468	1.13848	2	35
gc19_pc.cds::gencode::NF1::ENSG00000196712.12	CDS	Skin-Melanoma	NF1	5.61421e-06	0.374323	Fisher_observed	0.00807553	0.00964805	19	17	TRUE	TRUE	TRUE	TRUE	TRUE	TRUE	TRUE	TRUE	TRUE	TRUE	0.0359259	0.478814	7	30
gc19_pc.cds::gencode::NRAS::ENSG00000213281.4	CDS	Skin-Melanoma	NRAS	6.94832e-27	0.458826	Fisher_observed	1.7314e-22	1.7314e-22	25	25	TRUE	TRUE	TRUE	TRUE	TRUE	TRUE	TRUE	TRUE	TRUE	TRUE	0.101395	1.21404	8	29
gc19_pc.cds::gencode::PTEN::ENSG00000171862.5	CDS	Skin-Melanoma	PTEN	4.85854e-16	0.439068	Fisher_observed	2.81936e-12	2.83881e-12	12	12	TRUE	TRUE	TRUE	TRUE	TRUE	TRUE	TRUE	TRUE	TRUE	TRUE	0.81282	1.2016	5	32
gc19_pc.cds::gencode::RAC1::ENSG00000136238.13	CDS	Skin-Melanoma	RAC1	5.63882e-06	0.374294	Fisher_observed	0.00809718	1	8	8	TRUE	TRUE	FALSE	TRUE	TRUE	TRUE	TRUE	TRUE	TRUE	FALSE	0.475204	1.26147	5	32
gc19_pc.cds::gencode::RB1::ENSG00000139687.9	CDS	Skin-Melanoma	RB1	0.0004282	0.335193	Fisher_observed	0.387333	0.471757	7	7	TRUE	TRUE	TRUE	TRUE	TRUE	TRUE	TRUE	TRUE	TRUE	TRUE	0.00600601	0.133149	2	35
gc19_pc.cds::gencode::TP53::ENSG00000141510.11	CDS	Skin-Melanoma	TP53	5.37762e-15	0.435921	Fisher_observed	2.79512e-11	2.88357e-11	19	17	TRUE	TRUE	TRUE	TRUE	TRUE	TRUE	TRUE	TRUE	TRUE	TRUE	0.020802	0.676455	7	30
gc19_pc.cds::gencode::AJUBA::ENSG00000129474.11	CDS	meta_Squamous	AJUBA	1.44002e-06	0.405946	Fisher_observed	0.00228897	0.0026932	6	5	TRUE	TRUE	TRUE	TRUE	TRUE	TRUE	TRUE	TRUE	TRUE	TRUE	0.348617	0.904171	5	102
gc19_pc.cds::gencode::B2M::ENSG00000166710.13	CDS	meta_Squamous	B2M	0.000391555	0.363435	Fisher_observed	0.358634	0.436495	3	3	TRUE	TRUE	TRUE	TRUE	TRUE	TRUE	TRUE	TRUE	TRUE	TRUE	0.159751	0.467043	3	104
gc19_pc.cds::gencode::CASP8::ENSG00000064012.17	CDS	meta_Squamous	CASP8	9.06726e-09	0.418494	Fisher_observed	2.0989e-05	2.40815e-05	8	8	TRUE	TRUE	TRUE	TRUE	TRUE	TRUE	TRUE	TRUE	TRUE	TRUE	0.954165	0.998303	4	103
gc19_pc.cds::gencode::CDKN2A::ENSG00000147889.12	CDS	meta_Squamous	CDKN2A	3.39232e-23	0.462005	Fisher_observed	4.56199e-19	4.56199e-19	25	22	TRUE	TRUE	TRUE	TRUE	TRUE	TRUE	TRUE	TRUE	TRUE	TRUE	0.312079	1.25781	20	87
gc19_pc.cds::gencode::CREBBP::ENSG00000005339.8	CDS	meta_Squamous	CREBBP	0.000104718	0.367497	Fisher_observed	0.11643	0.141049	17	16	TRUE	TRUE	TRUE	TRUE	TRUE	TRUE	TRUE	TRUE	TRUE	TRUE	0.0712433	0.758847	16	91
gc19_pc.cds::gencode::CTC-512J12.6::ENSG00000267173.1	CDS	meta_Squamous	CTC-512J12.6	6.01076e-05	0.373051	Fisher_observed	0.0706305	0.0854439	5	5	TRUE	TRUE	TRUE	TRUE	TRUE	TRUE	TRUE	TRUE	TRUE	TRUE	0.122912	1	5	102
gc19_pc.cds::gencode::CUL3::ENSG00000036257.8	CDS	meta_Squamous	CUL3	0.000359728	0.354259	Fisher_observed	0.334573	1	7	6	TRUE	TRUE	TRUE	FALSE	TRUE	TRUE	TRUE	TRUE	TRUE	FALSE	0.131096	0.822957	6	101
gc19_pc.cds::gencode::FAM193B::ENSG00000146067.11	CDS	meta_Squamous	FAM193B	6.63567e-05	0.371719	Fisher_observed	0.0775433	0.0938546	8	7	TRUE	TRUE	TRUE	TRUE	TRUE	TRUE	TRUE	TRUE	TRUE	TRUE	0.182282	0.921776	6	101
gc19_pc.cds::gencode::FAT1::ENSG00000083857.9	CDS	meta_Squamous	FAT1	4.51955e-06	0.391449	Fisher_observed	0.00657915	0.00784644	20	18	TRUE	TRUE	TRUE	TRUE	TRUE	TRUE	TRUE	TRUE	TRUE	TRUE	0.121257	0.558191	13	94
gc19_pc.cds::gencode::FBXW7::ENSG00000109670.9	CDS	meta_Squamous	FBXW7	0.0001561	0.363528	Fisher_observed	0.164492	0.198875	5	5	TRUE	TRUE	TRUE	TRUE	TRUE	TRUE	TRUE	TRUE	TRUE	TRUE	0.569852	0.848639	5	102
gc19_pc.cds::gencode::HLA-A::ENSG00000206503.7	CDS	meta_Squamous	HLA-A	8.26915e-06	0.387639	Fisher_observed	0.0115799	0.0139004	5	4	TRUE	TRUE	TRUE	TRUE	TRUE	TRUE	TRUE	TRUE	TRUE	TRUE	0.444696	0.455506	3	104
gc19_pc.cds::gencode::HRAS::ENSG00000174775.12	CDS	meta_Squamous	HRAS	9.34003e-08	0.410317	Fisher_observed	0.000184025	0.000212717	6	5	TRUE	TRUE	TRUE	TRUE	TRUE	TRUE	TRUE	TRUE	TRUE	TRUE	0.406924	1.3743	4	103
gc19_pc.cds::gencode::KMT2D::ENSG00000167548.10	CDS	meta_Squamous	KMT2D	3.85447e-08	0.413633	Fisher_observed	8.12337e-05	9.27726e-05	29	23	TRUE	TRUE	TRUE	TRUE	TRUE	TRUE	TRUE	TRUE	TRUE	TRUE	0.385842	1.32452	22	85
gc19_pc.cds::gencode::KRAS::ENSG00000133703.7	CDS	meta_Squamous	KRAS	8.13822e-05	0.379352	Fisher_observed	0.092923	0.112846	4	4	TRUE	TRUE	TRUE	TRUE	TRUE	TRUE	TRUE	TRUE	TRUE	TRUE	0.294935	0.755074	3	104
gc19_pc.cds::gencode::NFE2L2::ENSG00000116044.11	CDS	meta_Squamous	NFE2L2	2.06701e-23	0.462282	Fisher_observed	3.01934e-19	3.01934e-19	22	20	TRUE	TRUE	TRUE	TRUE	TRUE	TRUE	TRUE	TRUE	TRUE	TRUE	0.229205	1.63978	19	88
gc19_pc.cds::gencode::NOTCH1::ENSG00000148400.9	CDS	meta_Squamous	NOTCH1	5.04816e-19	0.455552	Fisher_observed	4.23457e-15	4.23457e-15	34	32	TRUE	TRUE	TRUE	TRUE	TRUE	TRUE	TRUE	TRUE	TRUE	TRUE	0.597492	0.898824	28	79
gc19_pc.cds::gencode::PIK3CA::ENSG00000121879.3	CDS	meta_Squamous	PIK3CA	3.98158e-16	0.449377	Fisher_observed	2.35894e-12	2.37556e-12	23	22	TRUE	TRUE	TRUE	TRUE	TRUE	TRUE	TRUE	TRUE	TRUE	TRUE	0.660753	1.21327	17	90
gc19_pc.cds::gencode::TMEM134::ENSG00000172663.4	CDS	meta_Squamous	TMEM134	0.000438231	0.351847	Fisher_observed	0.394558	0.48031	6	5	TRUE	TRUE	TRUE	TRUE	TRUE	TRUE	TRUE	TRUE	TRUE	TRUE	0.842929	1.00434	3	104
gc19_pc.cds::gencode::TP53::ENSG00000141510.11	CDS	meta_Squamous	TP53	5.3936e-26	0.465292	Fisher_observed	1.088e-21	1.088e-21	77	68	TRUE	TRUE	TRUE	TRUE	TRUE	TRUE	TRUE	TRUE	TRUE	TRUE	0.326952	3.07706	59	48
gc19_pc.cds::gencode::ARID1A::ENSG00000117713.13	CDS	Stomach-AdenoCa	ARID1A	1.17302e-07	0.404185	Fisher_observed	0.000227939	0.000262913	11	9	TRUE	TRUE	TRUE	TRUE	TRUE	TRUE	TRUE	TRUE	TRUE	TRUE	0.867193	1.02095	8	21
gc19_pc.cds::gencode::CTNNB1::ENSG00000168036.12	CDS	Stomach-AdenoCa	CTNNB1	5.90587e-07	0.39678	Fisher_observed	0.00102954	0.00118568	10	7	TRUE	TRUE	TRUE	TRUE	TRUE	TRUE	TRUE	TRUE	TRUE	TRUE	0.129022	1.31337	5	24
gc19_pc.cds::gencode::IVL::ENSG00000163207.5	CDS	Stomach-AdenoCa	IVL	0.000221377	0.352203	Fisher_observed	0.222222	0.268319	8	7	TRUE	TRUE	TRUE	TRUE	TRUE	TRUE	TRUE	TRUE	TRUE	TRUE	0.518465	2.07617	4	25
gc19_pc.cds::gencode::KRAS::ENSG00000133703.7	CDS	Stomach-AdenoCa	KRAS	0.00034101	0.353345	Fisher_observed	0.319627	0.387322	3	3	TRUE	TRUE	TRUE	TRUE	TRUE	TRUE	TRUE	TRUE	TRUE	TRUE	0.171866	1.40519	3	26
gc19_pc.cds::gencode::PIK3CA::ENSG00000121879.3	CDS	Stomach-AdenoCa	PIK3CA	4.26917e-11	0.428126	Fisher_observed	1.32488e-07	1.4763e-07	15	11	TRUE	TRUE	TRUE	TRUE	TRUE	TRUE	TRUE	TRUE	TRUE	TRUE	0.871432	1.00917	9	20
gc19_pc.cds::gencode::PLK1::ENSG00000166851.10	CDS	Stomach-AdenoCa	PLK1	1.94467e-05	0.37508	Fisher_observed	0.0254254	0.030681	7	6	TRUE	TRUE	TRUE	TRUE	TRUE	TRUE	TRUE	TRUE	TRUE	TRUE	0.758301	1.18764	5	24
gc19_pc.cds::gencode::PTEN::ENSG00000171862.5	CDS	Stomach-AdenoCa	PTEN	0.00017642	0.354749	Fisher_observed	0.182946	0.221105	5	4	TRUE	TRUE	TRUE	TRUE	TRUE	TRUE	TRUE	TRUE	TRUE	TRUE	0.831123	0.937391	4	25
gc19_pc.cds::gencode::RELA::ENSG00000173039.14	CDS	Stomach-AdenoCa	RELA	1.45417e-05	0.377286	Fisher_observed	0.0193712	0.0233777	5	5	TRUE	TRUE	TRUE	TRUE	TRUE	TRUE	TRUE	TRUE	TRUE	TRUE	0.689655	1.15604	1	28
gc19_pc.cds::gencode::SMAD4::ENSG00000141646.9	CDS	Stomach-AdenoCa	SMAD4	2.20632e-07	0.401439	Fisher_observed	0.000404598	0.00046731	8	7	TRUE	TRUE	TRUE	TRUE	TRUE	TRUE	TRUE	TRUE	TRUE	TRUE	0.0474548	0.641597	6	23
gc19_pc.cds::gencode::TM9SF3::ENSG00000077147.10	CDS	Stomach-AdenoCa	TM9SF3	0.000580408	0.34012	Fisher_observed	0.499731	0.611611	6	5	TRUE	TRUE	TRUE	TRUE	TRUE	TRUE	TRUE	TRUE	TRUE	TRUE	0.269547	0.769281	5	24
gc19_pc.cds::gencode::TP53::ENSG00000141510.11	CDS	Stomach-AdenoCa	TP53	1.69351e-25	0.462556	Fisher_observed	3.18841e-21	3.18841e-21	28	28	TRUE	TRUE	TRUE	TRUE	TRUE	TRUE	TRUE	TRUE	TRUE	TRUE	0.12579	0.720592	10	19
gc19_pc.cds::gencode::AC022819.2::ENSG00000268730.1	CDS	Thy-AdenoCa	AC022819.2	0.000486288	0.358897	Fisher_observed	0.430506	1	1	1	TRUE	TRUE	TRUE	TRUE	FALSE	FALSE	FALSE	TRUE	TRUE	FALSE	NA	NA	1	46
gc19_pc.cds::gencode::BRAF::ENSG00000157764.8	CDS	Thy-AdenoCa	BRAF	1.75551e-22	0.457571	Fisher_observed	2.15551e-18	2.15551e-18	10	10	TRUE	TRUE	TRUE	TRUE	TRUE	TRUE	TRUE	TRUE	TRUE	TRUE	0.10496	1.08746	10	37
gc19_pc.cds::gencode::HYPK::ENSG00000242028.1	CDS	Thy-AdenoCa	HYPK	2.45095e-05	0.380047	Fisher_observed	0.0310389	1	2	2	TRUE	TRUE	TRUE	TRUE	TRUE	FALSE	FALSE	TRUE	TRUE	FALSE	0.416281	0.747541	2	45
gc19_pc.cds::gencode::LSAMP::ENSG00000185565.7	CDS	Thy-AdenoCa	LSAMP	0.000287335	0.353908	Fisher_observed	0.275693	1	2	2	TRUE	TRUE	TRUE	TRUE	TRUE	FALSE	FALSE	TRUE	TRUE	FALSE	0.312673	0.377844	2	45
gc19_pc.cds::gencode::NRAS::ENSG00000213281.4	CDS	Thy-AdenoCa	NRAS	6.13573e-06	0.384163	Fisher_observed	0.00876615	1	2	2	TRUE	TRUE	TRUE	TRUE	TRUE	FALSE	FALSE	TRUE	TRUE	FALSE	0.203515	0.714512	2	45
gc19_pc.cds::gencode::PDK3::ENSG00000067992.8	CDS	Thy-AdenoCa	PDK3	0.000223145	0.367735	Fisher_observed	0.223204	1	2	2	TRUE	TRUE	TRUE	TRUE	TRUE	FALSE	FALSE	TRUE	TRUE	FALSE	0.895467	1.06074	2	45
gc19_pc.cds::gencode::PITX2::ENSG00000164093.11	CDS	Thy-AdenoCa	PITX2	0.000163156	0.363438	Fisher_observed	0.170443	1	2	2	TRUE	TRUE	TRUE	TRUE	TRUE	FALSE	FALSE	TRUE	TRUE	FALSE	NA	NA	2	45
gc19_pc.cds::gencode::UGT2B7::ENSG00000171234.9	CDS	Thy-AdenoCa	UGT2B7	0.000447149	0.35217	Fisher_observed	0.401309	1	2	2	TRUE	TRUE	TRUE	TRUE	TRUE	FALSE	FALSE	TRUE	TRUE	FALSE	NA	NA	2	45
gc19_pc.cds::gencode::ARHGAP35::ENSG00000160007.13	CDS	Uterus-AdenoCa	ARHGAP35	8.16657e-08	0.411589	Fisher_observed	0.000163955	0.000189559	10	9	TRUE	TRUE	TRUE	TRUE	TRUE	TRUE	TRUE	TRUE	TRUE	TRUE	0.287099	0.847418	9	35
gc19_pc.cds::gencode::ARID1A::ENSG00000117713.13	CDS	Uterus-AdenoCa	ARID1A	1.46471e-07	0.409246	Fisher_observed	0.000281391	0.000324004	11	9	TRUE	TRUE	TRUE	TRUE	TRUE	TRUE	TRUE	TRUE	TRUE	TRUE	0.373417	0.893814	9	35
gc19_pc.cds::gencode::CHD4::ENSG00000111642.10	CDS	Uterus-AdenoCa	CHD4	0.000568736	0.348086	Fisher_observed	0.491178	0.601555	7	6	TRUE	TRUE	TRUE	TRUE	TRUE	TRUE	TRUE	TRUE	TRUE	TRUE	0.0473749	1.40794	6	38
gc19_pc.cds::gencode::CTNNB1::ENSG00000168036.12	CDS	Uterus-AdenoCa	CTNNB1	2.03581e-05	0.381689	Fisher_observed	0.0263546	0.0318492	5	5	TRUE	TRUE	TRUE	TRUE	TRUE	TRUE	TRUE	TRUE	TRUE	TRUE	0.471138	0.750041	5	39
gc19_pc.cds::gencode::FBXW7::ENSG00000109670.9	CDS	Uterus-AdenoCa	FBXW7	5.14431e-06	0.391164	Fisher_observed	0.0074375	0.00887653	6	6	TRUE	TRUE	TRUE	TRUE	TRUE	TRUE	TRUE	TRUE	TRUE	TRUE	0.321678	0.835963	6	38
gc19_pc.cds::gencode::FOXA2::ENSG00000125798.10	CDS	Uterus-AdenoCa	FOXA2	0.000188818	0.368128	Fisher_observed	0.19414	0.234219	3	3	TRUE	TRUE	TRUE	TRUE	TRUE	TRUE	TRUE	TRUE	TRUE	TRUE	0.792359	0.723513	3	41
gc19_pc.cds::gencode::KRAS::ENSG00000133703.7	CDS	Uterus-AdenoCa	KRAS	7.74469e-05	0.373713	Fisher_observed	0.0887887	0.107742	3	3	TRUE	TRUE	TRUE	TRUE	TRUE	TRUE	TRUE	TRUE	TRUE	TRUE	0.475838	0.844014	3	41
gc19_pc.cds::gencode::PIK3CA::ENSG00000121879.3	CDS	Uterus-AdenoCa	PIK3CA	4.86742e-19	0.456367	Fisher_observed	4.12379e-15	4.12379e-15	23	18	TRUE	TRUE	TRUE	TRUE	TRUE	TRUE	TRUE	TRUE	TRUE	TRUE	0.731955	1.10647	18	26
gc19_pc.cds::gencode::PIK3R1::ENSG00000145675.10	CDS	Uterus-AdenoCa	PIK3R1	1.58875e-14	0.44589	Fisher_observed	7.47792e-11	7.8715e-11	14	12	TRUE	TRUE	TRUE	TRUE	TRUE	TRUE	TRUE	TRUE	TRUE	TRUE	0.368199	1.47573	12	32
gc19_pc.cds::gencode::PPP2R1A::ENSG00000105568.13	CDS	Uterus-AdenoCa	PPP2R1A	9.02525e-10	0.425925	Fisher_observed	2.36731e-06	2.69239e-06	8	8	TRUE	TRUE	TRUE	TRUE	TRUE	TRUE	TRUE	TRUE	TRUE	TRUE	0.393016	0.949138	8	36
gc19_pc.cds::gencode::PTEN::ENSG00000171862.5	CDS	Uterus-AdenoCa	PTEN	2.18473e-21	0.460234	Fisher_observed	2.20352e-17	2.20352e-17	21	12	TRUE	TRUE	TRUE	TRUE	TRUE	TRUE	TRUE	TRUE	TRUE	TRUE	0.368199	0.976345	12	32
gc19_pc.cds::gencode::TP53::ENSG00000141510.11	CDS	Uterus-AdenoCa	TP53	1.5517e-22	0.461863	Fisher_observed	1.93328e-18	1.93328e-18	35	32	TRUE	TRUE	TRUE	TRUE	TRUE	TRUE	TRUE	TRUE	TRUE	TRUE	0.0426988	0.784968	32	12
gc19_pc.cds::gencode::ZBTB7B::ENSG00000160685.9	CDS	Uterus-AdenoCa	ZBTB7B	0.000112708	0.370029	Fisher_observed	0.124173	0.150614	5	5	TRUE	TRUE	TRUE	TRUE	TRUE	TRUE	TRUE	TRUE	TRUE	TRUE	0.857802	0.917351	5	39

## Sheet: Table 5 Non-coding point mut dr
ID	target	tissue	gene	Brown_observed	max_method_contr	max_method_id	Pre-filter q-value	Post-filter q-value	Mutations	Patients mutated	Mappability	AID	UV	APOBEC	Palindrome	More than two mutations	More than two patients mutated	Manual review	Overlap	Final filter judgement	Expression_p-value	Expression_Fold Difference	Mutated patients w. expression data	Wild-type patients with expression data
gc19_pc.promCore::gencode::CHMP4B::ENSG00000101421.3	promCore	meta_Adenocarcinoma	CHMP4B	0.000193827	0.37327	Fisher_observed	0.41395	1	8	8	TRUE	TRUE	TRUE	TRUE	TRUE	TRUE	TRUE	TRUE	TRUE	TRUE	0.702076	1.21613	4	765
gc19_pc.promCore::gencode::DYNLL1::ENSG00000088986.6	promCore	meta_Adenocarcinoma	DYNLL1	0.000248197	0.371018	Fisher_observed	0.489554	1	15	15	TRUE	TRUE	TRUE	TRUE	TRUE	TRUE	TRUE	TRUE	TRUE	TRUE	0.694475	0.991591	8	761
gc19_pc.promCore::gencode::HES1::ENSG00000114315.3	promCore	meta_Adenocarcinoma	HES1	0.000109236	0.378151	Fisher_observed	0.293439	1	9	9	TRUE	TRUE	TRUE	TRUE	TRUE	TRUE	TRUE	TRUE	FALSE	FALSE	0.242469	0.546071	6	763
gc19_pc.promCore::gencode::KB-1507C5.2::ENSG00000253320.1	promCore	meta_Adenocarcinoma	KB-1507C5.2	0.000174652	0.374191	Fisher_observed	0.388602	1	9	9	TRUE	TRUE	TRUE	TRUE	TRUE	TRUE	TRUE	TRUE	TRUE	TRUE	0.231362	1.83883	2	767
gc19_pc.promCore::gencode::LEPROTL1::ENSG00000104660.13	promCore	meta_Adenocarcinoma	LEPROTL1	0.000151215	0.37544	Fisher_observed	0.361455	1	9	9	TRUE	TRUE	TRUE	TRUE	FALSE	TRUE	TRUE	TRUE	TRUE	FALSE	0.0506799	1.20372	5	764
gc19_pc.promCore::gencode::SLC12A5::ENSG00000124140.8	promCore	meta_Adenocarcinoma	SLC12A5	9.59702e-05	0.379192	Fisher_observed	0.27251	1	15	15	TRUE	TRUE	TRUE	TRUE	TRUE	TRUE	TRUE	TRUE	FALSE	FALSE	0.819753	1.04212	6	763
gc19_pc.promCore::gencode::TBC1D12::ENSG00000108239.8	promCore	meta_Adenocarcinoma	TBC1D12	4.63899e-06	0.416902	Fisher_observed	0.0233655	1	9	9	TRUE	TRUE	TRUE	FALSE	FALSE	TRUE	TRUE	TRUE	TRUE	FALSE	0.146712	1.1123	5	764
gc19_pc.promCore::gencode::TERT::ENSG00000164362.14	promCore	meta_Adenocarcinoma	TERT	5.93472e-27	0.46666	Fisher_observed	1.15277e-21	1.15277e-21	32	31	TRUE	TRUE	TRUE	TRUE	TRUE	TRUE	TRUE	TRUE	TRUE	TRUE	1.47718e-08	7.23721	18	751
gc19_pc.promCore::gencode::WDR74::ENSG00000133316.11	promCore	meta_Adenocarcinoma	WDR74	9.56021e-15	0.447295	Fisher_observed	3.37068e-10	1	45	43	TRUE	TRUE	TRUE	TRUE	TRUE	TRUE	TRUE	TRUE	FALSE	FALSE	0.0864571	0.857884	22	747
gc19_pc.promCore::gencode::ZNF595::ENSG00000197701.7	promCore	meta_Adenocarcinoma	ZNF595	1.31958e-05	0.39288	Fisher_observed	0.0566802	0.360194	24	23	TRUE	TRUE	TRUE	TRUE	TRUE	TRUE	TRUE	TRUE	TRUE	TRUE	0.255099	0.738809	15	754
gc19_pc.promCore::gencode::IFI35::ENSG00000068079.3	promCore	Biliary-AdenoCa	IFI35	0.000239112	0.356686	Fisher_observed	0.476073	1	2	2	TRUE	TRUE	TRUE	TRUE	TRUE	FALSE	FALSE	TRUE	TRUE	FALSE	0.333333	0.449773	1	17
gc19_pc.promCore::gencode::UBALD1::ENSG00000153443.8	promCore	Biliary-AdenoCa	UBALD1	8.77699e-05	0.366578	Fisher_observed	0.254346	1	2	2	TRUE	TRUE	TRUE	TRUE	TRUE	FALSE	FALSE	TRUE	TRUE	FALSE	0.666667	1.18576	1	17
gc19_pc.promCore::gencode::CLIC5::ENSG00000112782.11	promCore	Bladder-TCC	CLIC5	0.000123035	0.368714	Fisher_observed	0.315441	1	3	3	TRUE	TRUE	TRUE	FALSE	TRUE	TRUE	TRUE	TRUE	TRUE	FALSE	0.354602	1.28985	3	20
gc19_pc.promCore::gencode::LEPROTL1::ENSG00000104660.13	promCore	Bladder-TCC	LEPROTL1	0.000117225	0.378915	Fisher_observed	0.308053	1	4	4	TRUE	TRUE	TRUE	TRUE	FALSE	TRUE	TRUE	TRUE	TRUE	FALSE	0.286166	1.28028	4	19
gc19_pc.promCore::gencode::PLEKHS1::ENSG00000148735.10	promCore	Bladder-TCC	PLEKHS1	2.45634e-10	0.435794	Fisher_observed	3.29921e-06	1	11	9	TRUE	TRUE	TRUE	TRUE	FALSE	TRUE	TRUE	TRUE	TRUE	FALSE	0.36858	0.4259	9	14
gc19_pc.promCore::gencode::TERT::ENSG00000164362.14	promCore	Bladder-TCC	TERT	7.48558e-21	0.45943	Fisher_observed	4.52438e-16	7.03792e-16	16	15	TRUE	TRUE	TRUE	TRUE	TRUE	TRUE	TRUE	TRUE	TRUE	TRUE	0.547857	0.474526	15	8
gc19_pc.promCore::gencode::WDR74::ENSG00000133316.11	promCore	Bladder-TCC	WDR74	4.17881e-06	0.394108	Fisher_observed	0.0218273	1	6	4	TRUE	TRUE	TRUE	TRUE	FALSE	TRUE	TRUE	TRUE	TRUE	FALSE	0.968718	1.06159	4	19
gc19_pc.promCore::gencode::C3orf27::ENSG00000198685.2	promCore	Bone-Leiomyo	C3orf27	3.13819e-05	0.376768	Fisher_observed	0.115553	1	2	2	TRUE	TRUE	TRUE	TRUE	FALSE	FALSE	FALSE	TRUE	TRUE	FALSE	NA	NA	2	32
gc19_pc.promCore::gencode::CCDC25::ENSG00000147419.12	promCore	Bone-Leiomyo	CCDC25	8.2978e-06	0.37247	Fisher_observed	0.0385792	1	2	2	TRUE	TRUE	TRUE	TRUE	TRUE	FALSE	FALSE	TRUE	TRUE	FALSE	0.969697	1.3289	2	32
gc19_pc.promCore::gencode::EXOC4::ENSG00000131558.10	promCore	Bone-Leiomyo	EXOC4	0.000118883	0.350831	Fisher_observed	0.309224	1	5	1	TRUE	TRUE	TRUE	TRUE	TRUE	TRUE	FALSE	TRUE	TRUE	FALSE	0.647059	1.13302	1	33
gc19_pc.promCore::gencode::MDM2::ENSG00000135679.17	promCore	Bone-Leiomyo	MDM2	8.166e-07	0.386167	Fisher_observed	0.00566385	1	8	2	TRUE	TRUE	TRUE	TRUE	TRUE	TRUE	FALSE	TRUE	TRUE	FALSE	0.0320856	7.15792	2	32
gc19_pc.promCore::gencode::METTL1::ENSG00000037897.12	promCore	Bone-Leiomyo	METTL1	0.000153205	0.348294	Fisher_observed	0.364155	1	3	2	TRUE	TRUE	TRUE	TRUE	TRUE	TRUE	FALSE	TRUE	TRUE	FALSE	0.513369	7.38126	2	32
gc19_pc.promCore::gencode::MORC1::ENSG00000114487.5	promCore	Bone-Leiomyo	MORC1	5.65697e-05	0.372128	Fisher_observed	0.182934	1	2	2	TRUE	TRUE	TRUE	TRUE	TRUE	FALSE	FALSE	TRUE	TRUE	FALSE	NA	NA	2	32
gc19_pc.promCore::gencode::MYO1A::ENSG00000166866.8	promCore	Bone-Leiomyo	MYO1A	0.000188743	0.346129	Fisher_observed	0.409512	1	5	2	TRUE	TRUE	TRUE	FALSE	TRUE	TRUE	FALSE	TRUE	TRUE	FALSE	0.392157	1.60601	2	32
gc19_pc.promCore::gencode::STRADA::ENSG00000266173.1	promCore	Bone-Leiomyo	STRADA	0.00010725	0.351832	Fisher_observed	0.289944	1	2	2	TRUE	TRUE	TRUE	TRUE	TRUE	FALSE	FALSE	TRUE	TRUE	FALSE	0.802139	1.12792	2	32
gc19_pc.promCore::gencode::STYXL1::ENSG00000127952.12	promCore	Bone-Leiomyo	STYXL1	0.000194354	0.345819	Fisher_observed	0.41395	1	2	2	TRUE	TRUE	TRUE	TRUE	TRUE	FALSE	FALSE	TRUE	TRUE	FALSE	0.356506	2.1939	2	32
gc19_pc.promCore::gencode::TOPORS::ENSG00000197579.3	promCore	Bone-Leiomyo	TOPORS	0.000190985	0.3611	Fisher_observed	0.412264	1	2	2	TRUE	TRUE	TRUE	TRUE	TRUE	FALSE	FALSE	TRUE	TRUE	FALSE	0.55615	0.893177	2	32
gc19_pc.promCore::gencode::ALG12::ENSG00000182858.9	promCore	Bone-Osteosarc	ALG12	1.85878e-05	0.382596	Fisher_observed	0.0748981	1	2	2	TRUE	TRUE	TRUE	TRUE	TRUE	FALSE	FALSE	TRUE	TRUE	FALSE	NA	NA	NA	NA
gc19_pc.promCore::gencode::BAG3::ENSG00000151929.5	promCore	Bone-Osteosarc	BAG3	7.22122e-05	0.357362	Fisher_observed	0.21823	1	2	2	TRUE	TRUE	TRUE	TRUE	TRUE	FALSE	FALSE	TRUE	TRUE	FALSE	NA	NA	NA	NA
gc19_pc.promCore::gencode::CRELD2::ENSG00000184164.10	promCore	Bone-Osteosarc	CRELD2	0.000191569	0.363207	Fisher_observed	0.41228	1	2	2	TRUE	TRUE	TRUE	TRUE	TRUE	FALSE	FALSE	TRUE	TRUE	FALSE	NA	NA	NA	NA
gc19_pc.promCore::gencode::HYAL4::ENSG00000106302.5	promCore	Bone-Osteosarc	HYAL4	0.000140835	0.350998	Fisher_observed	0.344427	1	3	3	TRUE	TRUE	TRUE	TRUE	TRUE	TRUE	TRUE	TRUE	TRUE	TRUE	NA	NA	NA	NA
gc19_pc.promCore::gencode::MTG2::ENSG00000101181.13	promCore	Bone-Osteosarc	MTG2	1.15037e-05	0.371976	Fisher_observed	0.0506987	1	2	2	TRUE	TRUE	TRUE	TRUE	TRUE	FALSE	FALSE	TRUE	TRUE	FALSE	NA	NA	NA	NA
gc19_pc.promCore::gencode::NCAPD3::ENSG00000151503.8	promCore	Bone-Osteosarc	NCAPD3	5.26579e-05	0.360153	Fisher_observed	0.175425	0.890959	4	3	TRUE	TRUE	TRUE	TRUE	TRUE	TRUE	TRUE	TRUE	TRUE	TRUE	NA	NA	NA	NA
gc19_pc.promCore::gencode::NKX2-3::ENSG00000119919.9	promCore	Bone-Osteosarc	NKX2-3	3.29906e-06	0.393341	Fisher_observed	0.0181272	1	2	2	TRUE	TRUE	TRUE	TRUE	TRUE	FALSE	FALSE	TRUE	TRUE	FALSE	NA	NA	NA	NA
gc19_pc.promCore::gencode::RUVBL2::ENSG00000183207.8	promCore	Bone-Osteosarc	RUVBL2	0.00017539	0.348757	Fisher_observed	0.388602	1	2	2	TRUE	TRUE	TRUE	TRUE	TRUE	FALSE	FALSE	TRUE	TRUE	FALSE	NA	NA	NA	NA
gc19_pc.promCore::gencode::STRA13::ENSG00000169689.10	promCore	Bone-Osteosarc	STRA13	0.000110643	0.353374	Fisher_observed	0.29572	1	2	2	TRUE	TRUE	TRUE	TRUE	TRUE	FALSE	FALSE	TRUE	TRUE	FALSE	NA	NA	NA	NA
gc19_pc.promCore::gencode::BPIFB2::ENSG00000078898.6	promCore	Breast-AdenoCa	BPIFB2	0.000178864	0.366796	Fisher_observed	0.394209	1	4	4	TRUE	TRUE	TRUE	TRUE	TRUE	TRUE	TRUE	TRUE	TRUE	TRUE	0.942667	1.54264	3	82
gc19_pc.promCore::gencode::HOXB5::ENSG00000120075.5	promCore	Breast-AdenoCa	HOXB5	9.95994e-05	0.372493	Fisher_observed	0.276324	1	5	3	TRUE	TRUE	TRUE	TRUE	TRUE	TRUE	TRUE	TRUE	TRUE	TRUE	0.0307766	37.8525	2	83
gc19_pc.promCore::gencode::PCF11::ENSG00000165494.6	promCore	Breast-AdenoCa	PCF11	5.87966e-05	0.377163	Fisher_observed	0.188456	1	4	4	TRUE	TRUE	TRUE	TRUE	TRUE	TRUE	TRUE	TRUE	FALSE	FALSE	0.983741	1.01057	1	84
gc19_pc.promCore::gencode::PLEKHS1::ENSG00000148735.10	promCore	Breast-AdenoCa	PLEKHS1	3.7301e-05	0.38089	Fisher_observed	0.133722	1	9	9	TRUE	TRUE	TRUE	FALSE	FALSE	TRUE	TRUE	TRUE	TRUE	FALSE	0.324261	0.507676	4	81
gc19_pc.promCore::gencode::TBC1D12::ENSG00000108239.8	promCore	Breast-AdenoCa	TBC1D12	8.68353e-07	0.41329	Fisher_observed	0.00592565	1	5	5	TRUE	TRUE	TRUE	FALSE	FALSE	TRUE	TRUE	TRUE	TRUE	FALSE	0.791071	1.11278	1	84
gc19_pc.promCore::gencode::BPIFB2::ENSG00000078898.6	promCore	meta_Breast	BPIFB2	0.000235912	0.372765	Fisher_observed	0.4712	1	4	4	TRUE	TRUE	TRUE	TRUE	TRUE	TRUE	TRUE	TRUE	TRUE	TRUE	0.946551	1.51457	3	88
gc19_pc.promCore::gencode::HOXB5::ENSG00000120075.5	promCore	meta_Breast	HOXB5	0.000249399	0.372205	Fisher_observed	0.490781	1	5	3	TRUE	TRUE	TRUE	TRUE	TRUE	TRUE	TRUE	TRUE	TRUE	TRUE	0.0313928	36.6868	2	89
gc19_pc.promCore::gencode::PCF11::ENSG00000165494.6	promCore	meta_Breast	PCF11	0.000110784	0.379861	Fisher_observed	0.29572	1	4	4	TRUE	TRUE	TRUE	TRUE	TRUE	TRUE	TRUE	TRUE	FALSE	FALSE	1	1.01056	1	90
gc19_pc.promCore::gencode::PLEKHS1::ENSG00000148735.10	promCore	meta_Breast	PLEKHS1	6.52512e-07	0.411471	Fisher_observed	0.00463984	1	12	11	TRUE	TRUE	TRUE	FALSE	FALSE	TRUE	TRUE	TRUE	TRUE	FALSE	0.139063	0.591968	6	85
gc19_pc.promCore::gencode::SLMO2::ENSG00000101166.11	promCore	meta_Breast	SLMO2	0.000130529	0.376803	Fisher_observed	0.327586	1	2	2	TRUE	TRUE	TRUE	FALSE	TRUE	FALSE	FALSE	TRUE	TRUE	FALSE	0.580945	1.15326	1	90
gc19_pc.promCore::gencode::TBC1D12::ENSG00000108239.8	promCore	meta_Breast	TBC1D12	4.23454e-08	0.433222	Fisher_observed	0.000398131	1	6	6	TRUE	TRUE	TRUE	FALSE	FALSE	TRUE	TRUE	TRUE	TRUE	FALSE	0.180258	1.61862	2	89
gc19_pc.promCore::gencode::VSTM2L::ENSG00000132821.7	promCore	meta_Breast	VSTM2L	0.000214922	0.373692	Fisher_observed	0.443566	1	4	3	TRUE	TRUE	TRUE	TRUE	TRUE	TRUE	TRUE	TRUE	TRUE	TRUE	0.524683	2.01623	2	89
gc19_pc.promCore::gencode::GALNTL5::ENSG00000106648.9	promCore	CNS-GBM	GALNTL5	1.80567e-05	0.377654	Fisher_observed	0.0738126	0.4439	3	3	TRUE	TRUE	TRUE	TRUE	TRUE	TRUE	TRUE	TRUE	TRUE	TRUE	0.263894	0.371821	3	25
gc19_pc.promCore::gencode::GBF1::ENSG00000107862.4	promCore	CNS-GBM	GBF1	0.000227297	0.356029	Fisher_observed	0.457937	1	2	2	TRUE	TRUE	TRUE	TRUE	TRUE	FALSE	FALSE	TRUE	TRUE	FALSE	0.142857	1.61834	1	27
gc19_pc.promCore::gencode::TERT::ENSG00000164362.14	promCore	CNS-GBM	TERT	6.81162e-27	0.462727	Fisher_observed	1.15277e-21	1.15277e-21	26	26	TRUE	TRUE	TRUE	TRUE	TRUE	TRUE	TRUE	TRUE	TRUE	TRUE	0.0452584	7.57568	23	5
gc19_pc.promCore::gencode::H3F3C::ENSG00000188375.3	promCore	CNS-Medullo	H3F3C	7.09744e-05	0.362055	Fisher_observed	0.215258	1	2	2	TRUE	TRUE	TRUE	TRUE	TRUE	FALSE	FALSE	TRUE	TRUE	FALSE	NA	NA	NA	NA
gc19_pc.promCore::gencode::IL1R1::ENSG00000115594.7	promCore	CNS-Medullo	IL1R1	2.89387e-05	0.369553	Fisher_observed	0.109395	0.628318	4	4	TRUE	TRUE	TRUE	TRUE	TRUE	TRUE	TRUE	TRUE	TRUE	TRUE	NA	NA	NA	NA
gc19_pc.promCore::gencode::KRT6C::ENSG00000170465.9	promCore	CNS-Medullo	KRT6C	9.44317e-05	0.373554	Fisher_observed	0.269953	1	2	2	TRUE	TRUE	TRUE	TRUE	TRUE	FALSE	FALSE	TRUE	TRUE	FALSE	NA	NA	NA	NA
gc19_pc.promCore::gencode::RRP7A::ENSG00000189306.6	promCore	CNS-Medullo	RRP7A	2.68792e-05	0.370128	Fisher_observed	0.103385	1	2	2	TRUE	TRUE	TRUE	TRUE	TRUE	FALSE	FALSE	TRUE	TRUE	FALSE	NA	NA	NA	NA
gc19_pc.promCore::gencode::TERT::ENSG00000164362.14	promCore	CNS-Medullo	TERT	2.2411e-18	0.448548	Fisher_observed	1.18523e-13	1.72397e-13	5	5	TRUE	TRUE	TRUE	TRUE	TRUE	TRUE	TRUE	TRUE	TRUE	TRUE	NA	NA	NA	NA
gc19_pc.promCore::gencode::ZNF595::ENSG00000197701.7	promCore	CNS-Medullo	ZNF595	0.000182699	0.352952	Fisher_observed	0.399473	1	2	2	TRUE	TRUE	TRUE	TRUE	TRUE	FALSE	FALSE	TRUE	TRUE	FALSE	NA	NA	NA	NA
gc19_pc.promCore::gencode::C18orf63::ENSG00000206043.6	promCore	CNS-PiloAstro	C18orf63	4.43685e-06	0.374747	Fisher_observed	0.0226167	1	2	2	TRUE	TRUE	TRUE	TRUE	TRUE	FALSE	FALSE	TRUE	TRUE	FALSE	NA	NA	NA	NA
gc19_pc.promCore::gencode::A4GNT::ENSG00000118017.3	promCore	meta_CNS	A4GNT	8.27886e-06	0.405949	Fisher_observed	0.0385792	0.250193	3	3	TRUE	TRUE	TRUE	TRUE	TRUE	TRUE	TRUE	TRUE	TRUE	TRUE	1	0.852857	2	44
gc19_pc.promCore::gencode::GALNTL5::ENSG00000106648.9	promCore	meta_CNS	GALNTL5	2.97223e-05	0.398153	Fisher_observed	0.111285	0.628758	3	3	TRUE	TRUE	TRUE	TRUE	TRUE	TRUE	TRUE	TRUE	TRUE	TRUE	0.373281	0.528932	3	43
gc19_pc.promCore::gencode::TERT::ENSG00000164362.14	promCore	meta_CNS	TERT	5.98261e-25	0.470302	Fisher_observed	7.23193e-20	7.23193e-20	42	42	TRUE	TRUE	TRUE	TRUE	TRUE	TRUE	TRUE	TRUE	TRUE	TRUE	0.000526684	7.64684	34	12
gc19_pc.promCore::gencode::CANX::ENSG00000127022.10	promCore	meta_Carcinoma	CANX	0.000195423	0.359807	Fisher_observed	0.41395	1	27	25	TRUE	TRUE	TRUE	TRUE	TRUE	TRUE	TRUE	TRUE	TRUE	TRUE	0.76501	0.967103	21	878
gc19_pc.promCore::gencode::CASC5::ENSG00000137812.15	promCore	meta_Carcinoma	CASC5	6.2681e-05	0.369866	Fisher_observed	0.199636	0.949342	16	15	TRUE	TRUE	TRUE	TRUE	TRUE	TRUE	TRUE	TRUE	TRUE	TRUE	0.828422	1.29892	11	888
gc19_pc.promCore::gencode::HDAC1::ENSG00000116478.7	promCore	meta_Carcinoma	HDAC1	5.37198e-05	0.371101	Fisher_observed	0.178023	0.890959	12	12	TRUE	TRUE	TRUE	TRUE	TRUE	TRUE	TRUE	TRUE	TRUE	TRUE	0.244666	0.842072	6	893
gc19_pc.promCore::gencode::HES1::ENSG00000114315.3	promCore	meta_Carcinoma	HES1	5.85519e-07	0.398119	Fisher_observed	0.00423465	0.0247727	12	12	TRUE	TRUE	TRUE	TRUE	TRUE	TRUE	TRUE	TRUE	TRUE	TRUE	0.453885	0.613471	9	890
gc19_pc.promCore::gencode::HIST1H2AC::ENSG00000180573.8	promCore	meta_Carcinoma	HIST1H2AC	0.000185308	0.360319	Fisher_observed	0.403093	1	12	12	TRUE	TRUE	TRUE	TRUE	TRUE	TRUE	TRUE	TRUE	FALSE	FALSE	0.131588	1.19098	8	891
gc19_pc.promCore::gencode::HIST1H2AM::ENSG00000233224.1	promCore	meta_Carcinoma	HIST1H2AM	2.95176e-07	0.401121	Fisher_observed	0.00225019	0.0138762	12	12	TRUE	TRUE	TRUE	TRUE	TRUE	TRUE	TRUE	TRUE	TRUE	TRUE	0.00108238	3.23104	7	892
gc19_pc.promCore::gencode::HIST1H2BO::ENSG00000196331.5	promCore	meta_Carcinoma	HIST1H2BO	0.000133829	0.363358	Fisher_observed	0.330154	1	13	13	TRUE	TRUE	TRUE	TRUE	TRUE	TRUE	TRUE	TRUE	FALSE	FALSE	0.00205492	3.6023	8	891
gc19_pc.promCore::gencode::LEPROTL1::ENSG00000104660.13	promCore	meta_Carcinoma	LEPROTL1	5.74779e-06	0.386329	Fisher_observed	0.0281136	1	16	16	TRUE	TRUE	TRUE	TRUE	FALSE	TRUE	TRUE	TRUE	TRUE	FALSE	0.0337867	1.20196	12	887
gc19_pc.promCore::gencode::NUCKS1::ENSG00000069275.12	promCore	meta_Carcinoma	NUCKS1	1.11873e-05	0.38225	Fisher_observed	0.0495624	0.326429	9	9	TRUE	TRUE	TRUE	TRUE	TRUE	TRUE	TRUE	TRUE	TRUE	TRUE	0.580324	1.0134	6	893
gc19_pc.promCore::gencode::PCF11::ENSG00000165494.6	promCore	meta_Carcinoma	PCF11	0.000145966	0.362563	Fisher_observed	0.353194	1	14	14	TRUE	TRUE	TRUE	TRUE	TRUE	TRUE	TRUE	TRUE	FALSE	FALSE	0.701661	0.960428	4	895
gc19_pc.promCore::gencode::PLEKHS1::ENSG00000148735.10	promCore	meta_Carcinoma	PLEKHS1	0.000182564	0.360462	Fisher_observed	0.399473	1	43	38	TRUE	TRUE	TRUE	TRUE	FALSE	TRUE	TRUE	TRUE	TRUE	FALSE	0.0166337	0.591968	30	869
gc19_pc.promCore::gencode::PLXDC1::ENSG00000161381.9	promCore	meta_Carcinoma	PLXDC1	0.000169926	0.379862	MutSig	0.385077	1	23	22	TRUE	TRUE	TRUE	TRUE	TRUE	TRUE	TRUE	TRUE	TRUE	TRUE	0.0976481	1.4578	10	889
gc19_pc.promCore::gencode::RAPSN::ENSG00000165917.5	promCore	meta_Carcinoma	RAPSN	5.68577e-05	0.37065	Fisher_observed	0.182934	0.890959	9	9	TRUE	TRUE	TRUE	TRUE	TRUE	TRUE	TRUE	TRUE	TRUE	TRUE	0.373112	1.20001	7	892
gc19_pc.promCore::gencode::SLC12A5::ENSG00000124140.8	promCore	meta_Carcinoma	SLC12A5	0.000147039	0.362495	Fisher_observed	0.354475	1	15	15	TRUE	TRUE	TRUE	TRUE	TRUE	TRUE	TRUE	TRUE	TRUE	TRUE	0.787958	1.04212	6	893
gc19_pc.promCore::gencode::SRSF9::ENSG00000111786.4	promCore	meta_Carcinoma	SRSF9	0.000165461	0.361395	Fisher_observed	0.380533	1	10	10	TRUE	TRUE	TRUE	TRUE	TRUE	TRUE	TRUE	TRUE	TRUE	TRUE	0.752357	0.945478	4	895
gc19_pc.promCore::gencode::TBC1D12::ENSG00000108239.8	promCore	meta_Carcinoma	TBC1D12	7.30275e-06	0.40065	Fisher_observed	0.0347159	1	11	11	TRUE	TRUE	TRUE	FALSE	FALSE	TRUE	TRUE	TRUE	TRUE	FALSE	0.129866	1.1123	7	892
gc19_pc.promCore::gencode::TERT::ENSG00000164362.14	promCore	meta_Carcinoma	TERT	2.02196e-31	0.466656	Fisher_observed	8.55468e-26	8.55468e-26	56	54	TRUE	TRUE	TRUE	TRUE	TRUE	TRUE	TRUE	TRUE	TRUE	TRUE	0.0249283	1.80172	38	861
gc19_pc.promCore::gencode::WDR74::ENSG00000133316.11	promCore	meta_Carcinoma	WDR74	4.80955e-21	0.45474	Fisher_observed	3.39144e-16	1	58	54	TRUE	TRUE	TRUE	TRUE	TRUE	TRUE	TRUE	TRUE	FALSE	FALSE	0.43879	1.01264	33	866
gc19_pc.promCore::gencode::ZNF503::ENSG00000165655.14	promCore	meta_Carcinoma	ZNF503	4.48702e-05	0.372507	Fisher_observed	0.155047	0.843737	11	11	TRUE	TRUE	TRUE	TRUE	TRUE	TRUE	TRUE	TRUE	TRUE	TRUE	0.226605	1.31903	6	893
gc19_pc.promCore::gencode::ZNF595::ENSG00000197701.7	promCore	meta_Carcinoma	ZNF595	0.000194766	0.35984	Fisher_observed	0.41395	1	29	27	TRUE	TRUE	TRUE	TRUE	TRUE	TRUE	TRUE	TRUE	TRUE	TRUE	0.359787	0.773714	19	880
gc19_pc.promCore::gencode::MLXIPL::ENSG00000009950.11	promCore	ColoRect-AdenoCa	MLXIPL	0.000215509	0.346031	Fisher_observed	0.443696	1	4	4	TRUE	TRUE	TRUE	TRUE	TRUE	TRUE	TRUE	TRUE	TRUE	TRUE	0.209652	0.528814	4	47
gc19_pc.promCore::gencode::C15orf62::ENSG00000188277.8	promCore	meta_Digestive_tract	C15orf62	0.000206495	0.362522	Fisher_observed	0.428264	1	5	5	TRUE	TRUE	TRUE	TRUE	TRUE	TRUE	TRUE	TRUE	TRUE	TRUE	0.351376	1.50981	3	277
gc19_pc.promCore::gencode::HIST1H2AM::ENSG00000233224.1	promCore	meta_Digestive_tract	HIST1H2AM	8.55957e-05	0.370482	Fisher_observed	0.25062	1	7	7	TRUE	TRUE	TRUE	TRUE	TRUE	TRUE	TRUE	TRUE	TRUE	TRUE	0.0214172	4.53696	2	278
gc19_pc.promCore::gencode::IFI44L::ENSG00000137959.11	promCore	meta_Digestive_tract	IFI44L	0.000105838	0.368665	Fisher_observed	0.287045	1	30	17	TRUE	TRUE	TRUE	TRUE	TRUE	TRUE	TRUE	TRUE	TRUE	TRUE	0.455388	0.613848	8	272
gc19_pc.promCore::gencode::SLC12A5::ENSG00000124140.8	promCore	meta_Digestive_tract	SLC12A5	0.000108885	0.368417	Fisher_observed	0.293427	1	8	8	TRUE	TRUE	TRUE	TRUE	TRUE	TRUE	TRUE	TRUE	FALSE	FALSE	0.544368	0.929982	1	279
gc19_pc.promCore::gencode::TERT::ENSG00000164362.14	promCore	meta_Digestive_tract	TERT	6.94202e-19	0.460314	Fisher_observed	3.91612e-14	5.87419e-14	15	15	TRUE	TRUE	TRUE	TRUE	TRUE	TRUE	TRUE	TRUE	TRUE	TRUE	0.10789	2.08137	4	276
gc19_pc.promCore::gencode::WDR74::ENSG00000133316.11	promCore	meta_Digestive_tract	WDR74	1.17421e-10	0.427453	Fisher_observed	1.71309e-06	6.20995e-06	29	27	TRUE	TRUE	TRUE	TRUE	TRUE	TRUE	TRUE	TRUE	TRUE	TRUE	0.0488857	0.823493	12	268
gc19_pc.promCore::gencode::IQGAP1::ENSG00000140575.8	promCore	Eso-AdenoCa	IQGAP1	4.31294e-05	0.388764	Fisher_observed	0.150806	0.829436	5	5	TRUE	TRUE	TRUE	TRUE	TRUE	TRUE	TRUE	TRUE	TRUE	TRUE	1	1.0242	1	6
gc19_pc.promCore::gencode::SAP30::ENSG00000164105.3	promCore	Eso-AdenoCa	SAP30	0.000168888	0.3773	Fisher_observed	0.385077	1	3	3	TRUE	TRUE	TRUE	TRUE	TRUE	TRUE	TRUE	TRUE	TRUE	TRUE	NA	NA	0	7
gc19_pc.promCore::gencode::SDCCAG8::ENSG00000054282.11	promCore	Eso-AdenoCa	SDCCAG8	1.27962e-06	0.394861	Fisher_observed	0.00832912	0.0451161	7	7	TRUE	TRUE	TRUE	TRUE	TRUE	TRUE	TRUE	TRUE	TRUE	TRUE	NA	NA	0	7
gc19_pc.promCore::gencode::TYW1B::ENSG00000254184.3	promCore	Eso-AdenoCa	TYW1B	7.6773e-05	0.384235	Fisher_observed	0.229553	1	6	6	TRUE	TRUE	TRUE	TRUE	TRUE	TRUE	TRUE	TRUE	TRUE	TRUE	0.857143	1.07475	1	6
gc19_pc.promCore::gencode::PLEKHS1::ENSG00000148735.10	promCore	meta_Female_reproductive_tract	PLEKHS1	2.19182e-05	0.388462	Fisher_observed	0.0862635	1	14	13	TRUE	TRUE	TRUE	TRUE	FALSE	TRUE	TRUE	TRUE	TRUE	FALSE	0.0544198	0.597514	7	237
gc19_pc.promCore::gencode::POLR3E::ENSG00000058600.11	promCore	meta_Female_reproductive_tract	POLR3E	4.72929e-05	0.382823	Fisher_observed	0.160716	0.859472	6	6	TRUE	TRUE	TRUE	TRUE	TRUE	TRUE	TRUE	TRUE	TRUE	TRUE	0.74404	1.34668	5	239
gc19_pc.promCore::gencode::TBC1D12::ENSG00000108239.8	promCore	meta_Female_reproductive_tract	TBC1D12	1.1107e-07	0.427949	Fisher_observed	0.000959033	1	7	7	TRUE	TRUE	TRUE	FALSE	FALSE	TRUE	TRUE	TRUE	TRUE	FALSE	0.360921	1.1123	3	241
gc19_pc.promCore::gencode::GALNTL5::ENSG00000106648.9	promCore	meta_Glioma	GALNTL5	2.98494e-06	0.407517	Fisher_observed	0.0167271	0.0971457	3	3	TRUE	TRUE	TRUE	TRUE	TRUE	TRUE	TRUE	TRUE	TRUE	TRUE	0.373281	0.528932	3	43
gc19_pc.promCore::gencode::GBF1::ENSG00000107862.4	promCore	meta_Glioma	GBF1	0.000155358	0.381282	Fisher_observed	0.367208	1	2	2	TRUE	TRUE	TRUE	TRUE	TRUE	FALSE	FALSE	TRUE	TRUE	FALSE	0.0869565	1.61768	1	45
gc19_pc.promCore::gencode::GZMK::ENSG00000113088.5	promCore	meta_Glioma	GZMK	0.000222977	0.377967	Fisher_observed	0.452466	1	2	2	TRUE	TRUE	TRUE	TRUE	TRUE	FALSE	FALSE	TRUE	TRUE	FALSE	0.152371	0.352085	1	45
gc19_pc.promCore::gencode::MTG2::ENSG00000101181.13	promCore	meta_Glioma	MTG2	0.0001186	0.383626	Fisher_observed	0.309224	1	2	2	TRUE	TRUE	TRUE	TRUE	TRUE	FALSE	FALSE	TRUE	TRUE	FALSE	0.935266	1.06769	2	44
gc19_pc.promCore::gencode::TERT::ENSG00000164362.14	promCore	meta_Glioma	TERT	2.91323e-26	0.469864	Fisher_observed	4.10852e-21	4.10852e-21	37	37	TRUE	TRUE	TRUE	TRUE	TRUE	TRUE	TRUE	TRUE	TRUE	TRUE	0.000526684	7.64684	34	12
gc19_pc.promCore::gencode::CASC5::ENSG00000137812.15	promCore	Head-SCC	CASC5	2.89589e-05	0.382784	Fisher_observed	0.109395	0.628318	4	3	TRUE	TRUE	TRUE	TRUE	TRUE	TRUE	TRUE	TRUE	TRUE	TRUE	0.0623693	0.515583	3	39
gc19_pc.promCore::gencode::HDAC1::ENSG00000116478.7	promCore	Head-SCC	HDAC1	2.88417e-05	0.382815	Fisher_observed	0.109395	0.628318	3	3	TRUE	TRUE	TRUE	TRUE	TRUE	TRUE	TRUE	TRUE	TRUE	TRUE	0.232288	0.824685	2	40
gc19_pc.promCore::gencode::TAS2R9::ENSG00000121381.2	promCore	Head-SCC	TAS2R9	0.000140489	0.377242	Fisher_observed	0.344427	1	3	3	TRUE	TRUE	TRUE	FALSE	TRUE	TRUE	TRUE	TRUE	TRUE	FALSE	NA	NA	1	41
gc19_pc.promCore::gencode::TERT::ENSG00000164362.14	promCore	Head-SCC	TERT	3.15421e-11	0.435216	Fisher_observed	5.13274e-07	1.77935e-06	7	7	TRUE	TRUE	TRUE	TRUE	TRUE	TRUE	TRUE	TRUE	TRUE	TRUE	0.605235	0.597668	4	38
gc19_pc.promCore::gencode::BCL2::ENSG00000171791.10	promCore	meta_Hematopoietic_system	BCL2	1.70333e-11	0.43747	Fisher_observed	2.94146e-07	1	456	47	TRUE	FALSE	TRUE	TRUE	TRUE	TRUE	TRUE	TRUE	TRUE	FALSE	2.39466e-15	5.30467	46	128
gc19_pc.promCore::gencode::BIRC3::ENSG00000023445.9	promCore	meta_Hematopoietic_system	BIRC3	6.02837e-08	0.416931	Fisher_observed	0.000554465	1	15	10	TRUE	FALSE	TRUE	TRUE	TRUE	TRUE	TRUE	TRUE	TRUE	FALSE	0.317781	1.06007	10	164
gc19_pc.promCore::gencode::BTG1::ENSG00000133639.3	promCore	meta_Hematopoietic_system	BTG1	1.00428e-07	0.417913	Fisher_observed	0.000885209	1	28	11	TRUE	FALSE	TRUE	TRUE	TRUE	TRUE	TRUE	TRUE	TRUE	FALSE	0.305808	1.12559	11	163
gc19_pc.promCore::gencode::CIITA::ENSG00000179583.13	promCore	meta_Hematopoietic_system	CIITA	4.43507e-13	0.443409	Fisher_observed	1.07225e-08	1	106	23	TRUE	FALSE	TRUE	TRUE	TRUE	TRUE	TRUE	TRUE	TRUE	FALSE	0.0175049	1.35021	22	152
gc19_pc.promCore::gencode::DNMT1::ENSG00000130816.10	promCore	meta_Hematopoietic_system	DNMT1	0.000242959	0.367816	Fisher_observed	0.481111	1	21	10	TRUE	FALSE	TRUE	TRUE	TRUE	TRUE	TRUE	TRUE	TRUE	FALSE	0.312107	1.34343	10	164
gc19_pc.promCore::gencode::DTX1::ENSG00000135144.3	promCore	meta_Hematopoietic_system	DTX1	6.83092e-13	0.444521	Fisher_observed	1.56221e-08	1	44	15	TRUE	FALSE	TRUE	TRUE	TRUE	TRUE	TRUE	TRUE	TRUE	FALSE	0.703424	0.897987	15	159
gc19_pc.promCore::gencode::IGLL5::ENSG00000254709.2	promCore	meta_Hematopoietic_system	IGLL5	1.67437e-08	0.423701	Fisher_observed	0.000172783	1	78	38	TRUE	FALSE	TRUE	TRUE	TRUE	TRUE	TRUE	TRUE	TRUE	FALSE	0.347673	1.38712	37	137
gc19_pc.promCore::gencode::MYBL1::ENSG00000185697.12	promCore	meta_Hematopoietic_system	MYBL1	9.74483e-05	0.38091	Fisher_observed	0.275515	1	4	4	TRUE	FALSE	TRUE	TRUE	TRUE	TRUE	TRUE	TRUE	TRUE	FALSE	0.517176	1.02855	4	170
gc19_pc.promCore::gencode::PAX5::ENSG00000196092.8	promCore	meta_Hematopoietic_system	PAX5	3.41062e-11	0.438164	Fisher_observed	5.44527e-07	1	25	18	TRUE	FALSE	TRUE	TRUE	TRUE	TRUE	TRUE	TRUE	TRUE	FALSE	0.265131	1.11751	18	156
gc19_pc.promCore::gencode::RFTN1::ENSG00000131378.9	promCore	meta_Hematopoietic_system	RFTN1	2.46596e-08	0.419917	Fisher_observed	0.000245487	1	44	22	TRUE	FALSE	TRUE	TRUE	TRUE	TRUE	TRUE	TRUE	TRUE	FALSE	0.00676908	1.22224	22	152
gc19_pc.promCore::gencode::SEL1L3::ENSG00000091490.6	promCore	meta_Hematopoietic_system	SEL1L3	0.000133392	0.378227	Fisher_observed	0.33004	1	16	10	TRUE	FALSE	TRUE	TRUE	TRUE	TRUE	TRUE	TRUE	TRUE	FALSE	0.201927	1.38765	9	165
gc19_pc.promCore::gencode::SERPINA9::ENSG00000170054.10	promCore	meta_Hematopoietic_system	SERPINA9	2.08689e-10	0.434615	Fisher_observed	2.89489e-06	1	19	15	TRUE	FALSE	TRUE	TRUE	TRUE	TRUE	TRUE	TRUE	TRUE	FALSE	0.293519	4.01205	14	160
gc19_pc.promCore::gencode::TMSB4X::ENSG00000205542.6	promCore	meta_Hematopoietic_system	TMSB4X	6.37994e-21	0.46188	Fisher_observed	4.15274e-16	1	151	33	TRUE	FALSE	TRUE	TRUE	TRUE	TRUE	TRUE	TRUE	TRUE	FALSE	0.0611654	1.12708	32	142
gc19_pc.promCore::gencode::WDR74::ENSG00000133316.11	promCore	meta_Hematopoietic_system	WDR74	9.63951e-16	0.450987	Fisher_observed	3.70761e-11	1	21	19	TRUE	TRUE	TRUE	TRUE	TRUE	TRUE	TRUE	TRUE	FALSE	FALSE	0.845419	0.96705	18	156
gc19_pc.promCore::gencode::XBP1::ENSG00000100219.12	promCore	meta_Hematopoietic_system	XBP1	7.84638e-09	0.42588	Fisher_observed	8.7361e-05	1	23	8	TRUE	FALSE	TRUE	TRUE	TRUE	TRUE	TRUE	TRUE	TRUE	FALSE	0.444103	1.0684	8	166
gc19_pc.promCore::gencode::ABCC3::ENSG00000108846.11	promCore	Kidney-ChRCC	ABCC3	6.497e-05	0.355731	Fisher_observed	0.202118	1	1	1	TRUE	TRUE	TRUE	TRUE	TRUE	FALSE	FALSE	TRUE	TRUE	FALSE	0.232558	4.96491	1	42
gc19_pc.promCore::gencode::ANKMY2::ENSG00000106524.4	promCore	Kidney-ChRCC	ANKMY2	0.000112166	0.3669	Fisher_observed	0.297532	1	2	1	TRUE	TRUE	TRUE	TRUE	TRUE	FALSE	FALSE	TRUE	TRUE	FALSE	0.139535	0.54035	1	42
gc19_pc.promCore::gencode::CPNE8::ENSG00000139117.9	promCore	Kidney-ChRCC	CPNE8	0.000170239	0.363099	Fisher_observed	0.385077	1	2	1	TRUE	TRUE	TRUE	TRUE	TRUE	FALSE	FALSE	TRUE	TRUE	FALSE	0.697674	1.48462	1	42
gc19_pc.promCore::gencode::DAGLB::ENSG00000164535.10	promCore	Kidney-ChRCC	DAGLB	0.000133025	0.349153	Fisher_observed	0.33004	1	1	1	TRUE	TRUE	TRUE	TRUE	TRUE	FALSE	FALSE	TRUE	TRUE	FALSE	0.372093	0.726197	1	42
gc19_pc.promCore::gencode::EIF5A2::ENSG00000163577.3	promCore	Kidney-ChRCC	EIF5A2	0.000115425	0.322611	Fisher_observed	0.304269	1	1	1	TRUE	TRUE	TRUE	TRUE	TRUE	FALSE	FALSE	TRUE	TRUE	FALSE	0.930233	0.789465	1	42
gc19_pc.promCore::gencode::FGF4::ENSG00000075388.2	promCore	Kidney-ChRCC	FGF4	8.29839e-05	0.353563	Fisher_observed	0.245522	1	1	1	TRUE	TRUE	TRUE	TRUE	TRUE	FALSE	FALSE	TRUE	TRUE	FALSE	NA	NA	1	42
gc19_pc.promCore::gencode::IRF6::ENSG00000117595.6	promCore	Kidney-ChRCC	IRF6	2.59184e-06	0.392598	Fisher_observed	0.0152303	1	2	2	TRUE	TRUE	TRUE	TRUE	TRUE	FALSE	FALSE	TRUE	TRUE	FALSE	0.199336	0.627688	2	41
gc19_pc.promCore::gencode::PARK7::ENSG00000116288.8	promCore	Kidney-ChRCC	PARK7	1.49647e-05	0.382236	Fisher_observed	0.0623785	1	2	2	TRUE	TRUE	TRUE	TRUE	TRUE	FALSE	FALSE	TRUE	TRUE	FALSE	0.930233	1.01509	2	41
gc19_pc.promCore::gencode::PPP6R1::ENSG00000105063.14	promCore	Kidney-ChRCC	PPP6R1	1.08487e-05	0.36953	Fisher_observed	0.0483153	1	2	2	TRUE	TRUE	TRUE	TRUE	TRUE	FALSE	FALSE	TRUE	TRUE	FALSE	0.267996	1.349	2	41
gc19_pc.promCore::gencode::RAD9A::ENSG00000172613.3	promCore	Kidney-ChRCC	RAD9A	0.000235378	0.315066	Fisher_observed	0.4712	1	1	1	TRUE	TRUE	TRUE	TRUE	TRUE	FALSE	FALSE	TRUE	TRUE	FALSE	0.325581	1.52138	1	42
gc19_pc.promCore::gencode::TNFRSF11B::ENSG00000164761.4	promCore	Kidney-ChRCC	TNFRSF11B	4.50194e-06	0.389572	Fisher_observed	0.0228111	1	2	2	TRUE	TRUE	TRUE	TRUE	TRUE	FALSE	FALSE	TRUE	TRUE	FALSE	0.124031	9.35744	2	41
gc19_pc.promCore::gencode::YPEL2::ENSG00000175155.4	promCore	Kidney-ChRCC	YPEL2	0.000121688	0.322077	Fisher_observed	0.312978	1	1	1	TRUE	TRUE	TRUE	TRUE	TRUE	FALSE	FALSE	TRUE	TRUE	FALSE	0.0465116	0.259454	1	42
gc19_pc.promCore::gencode::OSBPL8::ENSG00000091039.12	promCore	Kidney-RCC	OSBPL8	0.00019568	0.362946	Fisher_observed	0.41395	1	5	5	TRUE	TRUE	TRUE	TRUE	TRUE	TRUE	TRUE	TRUE	TRUE	TRUE	0.834546	1.20911	5	112
gc19_pc.promCore::gencode::TERT::ENSG00000164362.14	promCore	Kidney-RCC	TERT	5.5538e-05	0.386045	Fisher_observed	0.182142	0.890959	3	3	TRUE	TRUE	TRUE	TRUE	TRUE	TRUE	TRUE	TRUE	TRUE	TRUE	NA	NA	1	116
gc19_pc.promCore::gencode::PTGIR::ENSG00000160013.4	promCore	meta_Kidney	PTGIR	4.87541e-05	0.373937	Fisher_observed	0.163709	0.859472	3	3	TRUE	TRUE	TRUE	TRUE	TRUE	TRUE	TRUE	TRUE	TRUE	TRUE	0.0360499	0.283293	2	158
gc19_pc.promCore::gencode::TERT::ENSG00000164362.14	promCore	meta_Kidney	TERT	0.00016374	0.390731	Fisher_observed	0.380103	1	3	3	TRUE	TRUE	TRUE	TRUE	TRUE	TRUE	TRUE	TRUE	TRUE	TRUE	0.218135	0.676247	1	159
gc19_pc.promCore::gencode::IER3::ENSG00000137331.11	promCore	Liver-HCC	IER3	3.67099e-05	0.376683	Fisher_observed	0.132183	0.744091	4	4	TRUE	TRUE	TRUE	TRUE	TRUE	TRUE	TRUE	TRUE	TRUE	TRUE	0.53291	1.5237	1	99
gc19_pc.promCore::gencode::IFI44L::ENSG00000137959.11	promCore	Liver-HCC	IFI44L	7.46415e-07	0.40089	Fisher_observed	0.00521983	0.0300762	21	8	TRUE	TRUE	TRUE	TRUE	TRUE	TRUE	TRUE	TRUE	TRUE	TRUE	0.530115	0.608613	2	98
gc19_pc.promCore::gencode::TERT::ENSG00000164362.14	promCore	Liver-HCC	TERT	5.25566e-18	0.459959	Fisher_observed	2.61602e-13	3.70602e-13	12	12	TRUE	TRUE	TRUE	TRUE	TRUE	TRUE	TRUE	TRUE	TRUE	TRUE	0.482845	0.32919	2	98
gc19_pc.promCore::gencode::WDR74::ENSG00000133316.11	promCore	Liver-HCC	WDR74	9.70963e-09	0.417812	Fisher_observed	0.000105334	0.000483299	13	12	TRUE	TRUE	TRUE	TRUE	TRUE	TRUE	TRUE	TRUE	TRUE	TRUE	0.352639	0.83453	3	97
gc19_pc.promCore::gencode::ATP6V0D1::ENSG00000159720.7	promCore	Lung-AdenoCa	ATP6V0D1	1.88854e-05	0.368915	Fisher_observed	0.0757365	0.4439	4	3	TRUE	TRUE	TRUE	TRUE	TRUE	TRUE	TRUE	TRUE	TRUE	TRUE	0.89601	0.838679	3	34
gc19_pc.promCore::gencode::DTL::ENSG00000143476.13	promCore	Lung-AdenoCa	DTL	5.40613e-06	0.385648	Fisher_observed	0.0265962	1	3	3	TRUE	TRUE	TRUE	TRUE	TRUE	TRUE	TRUE	TRUE	FALSE	FALSE	0.813642	0.558149	3	34
gc19_pc.promCore::gencode::EIF1::ENSG00000173812.6	promCore	Lung-AdenoCa	EIF1	4.82167e-05	0.369709	Fisher_observed	0.162549	0.859472	4	3	TRUE	TRUE	TRUE	TRUE	TRUE	TRUE	TRUE	TRUE	TRUE	TRUE	0.438867	1.36227	3	34
gc19_pc.promCore::gencode::IRF9::ENSG00000213928.4	promCore	Lung-AdenoCa	IRF9	0.000213728	0.346355	Fisher_observed	0.442181	1	4	3	TRUE	TRUE	TRUE	TRUE	TRUE	TRUE	TRUE	TRUE	TRUE	TRUE	0.376062	0.654144	3	34
gc19_pc.promCore::gencode::KLF12::ENSG00000118922.12	promCore	Lung-AdenoCa	KLF12	0.000250643	0.353702	Fisher_observed	0.491379	1	4	4	TRUE	TRUE	TRUE	FALSE	TRUE	TRUE	TRUE	TRUE	TRUE	FALSE	0.654069	0.953913	4	33
gc19_pc.promCore::gencode::RNF121::ENSG00000137522.13	promCore	Lung-AdenoCa	RNF121	9.82906e-05	0.354524	Fisher_observed	0.275515	1	4	4	TRUE	TRUE	TRUE	TRUE	TRUE	TRUE	TRUE	TRUE	TRUE	TRUE	0.154349	1.27154	4	33
gc19_pc.promCore::gencode::EIF1::ENSG00000173812.6	promCore	meta_Lung	EIF1	8.4369e-05	0.375118	Fisher_observed	0.247886	1	6	5	TRUE	TRUE	TRUE	TRUE	TRUE	TRUE	TRUE	TRUE	TRUE	TRUE	0.5452	1.36224	5	79
gc19_pc.promCore::gencode::ARID5B::ENSG00000150347.10	promCore	Lymph-BNHL	ARID5B	9.87304e-05	0.36801	Fisher_observed	0.275721	1	12	6	TRUE	FALSE	TRUE	TRUE	TRUE	TRUE	TRUE	TRUE	TRUE	FALSE	0.680873	1.10754	6	98
gc19_pc.promCore::gencode::BCL2::ENSG00000171791.10	promCore	Lymph-BNHL	BCL2	2.6439e-12	0.436178	Fisher_observed	5.20282e-08	1	443	43	TRUE	FALSE	TRUE	TRUE	TRUE	TRUE	TRUE	TRUE	TRUE	FALSE	1.58648e-13	5.64043	43	61
gc19_pc.promCore::gencode::BIRC3::ENSG00000023445.9	promCore	Lymph-BNHL	BIRC3	2.49773e-06	0.393612	Fisher_observed	0.014884	1	15	10	TRUE	FALSE	TRUE	TRUE	TRUE	TRUE	TRUE	TRUE	TRUE	FALSE	0.374744	1.06008	10	94
gc19_pc.promCore::gencode::BTG1::ENSG00000133639.3	promCore	Lymph-BNHL	BTG1	4.01116e-06	0.39142	Fisher_observed	0.0213469	1	26	10	TRUE	FALSE	TRUE	TRUE	TRUE	TRUE	TRUE	TRUE	TRUE	FALSE	0.443479	1.11957	10	94
gc19_pc.promCore::gencode::CIITA::ENSG00000179583.13	promCore	Lymph-BNHL	CIITA	4.23354e-13	0.439196	Fisher_observed	1.05743e-08	1	105	22	TRUE	FALSE	TRUE	TRUE	TRUE	TRUE	TRUE	TRUE	TRUE	FALSE	0.0176659	1.33775	21	83
gc19_pc.promCore::gencode::DMD::ENSG00000198947.10	promCore	Lymph-BNHL	DMD	0.000104561	0.368786	Fisher_observed	0.284493	1	50	10	TRUE	FALSE	TRUE	TRUE	TRUE	TRUE	TRUE	TRUE	TRUE	FALSE	0.0174929	1.99705	10	94
gc19_pc.promCore::gencode::DTX1::ENSG00000135144.3	promCore	Lymph-BNHL	DTX1	1.00195e-10	0.42906	Fisher_observed	1.48742e-06	1	43	14	TRUE	FALSE	TRUE	TRUE	TRUE	TRUE	TRUE	TRUE	TRUE	FALSE	0.610385	0.914783	14	90
gc19_pc.promCore::gencode::ICAM1::ENSG00000090339.4	promCore	Lymph-BNHL	ICAM1	3.74532e-05	0.376267	Fisher_observed	0.133722	0.744091	9	5	TRUE	TRUE	TRUE	TRUE	TRUE	TRUE	TRUE	TRUE	TRUE	TRUE	0.378158	1.22075	5	99
gc19_pc.promCore::gencode::IGLL5::ENSG00000254709.2	promCore	Lymph-BNHL	IGLL5	6.248e-07	0.401143	Fisher_observed	0.00448044	1	72	33	TRUE	FALSE	TRUE	TRUE	TRUE	TRUE	TRUE	TRUE	TRUE	FALSE	0.186837	1.38721	33	71
gc19_pc.promCore::gencode::IRF1::ENSG00000125347.9	promCore	Lymph-BNHL	IRF1	0.000100577	0.367839	Fisher_observed	0.278125	1	35	8	TRUE	FALSE	TRUE	TRUE	TRUE	TRUE	TRUE	TRUE	TRUE	FALSE	0.0102335	2.24915	8	96
gc19_pc.promCore::gencode::MYBL1::ENSG00000185697.12	promCore	Lymph-BNHL	MYBL1	4.48918e-05	0.374816	Fisher_observed	0.155047	1	4	4	TRUE	FALSE	TRUE	TRUE	TRUE	TRUE	TRUE	TRUE	TRUE	FALSE	0.559788	1.02851	4	100
gc19_pc.promCore::gencode::MYC::ENSG00000136997.10	promCore	Lymph-BNHL	MYC	5.57944e-05	0.373021	Fisher_observed	0.182142	1	21	11	TRUE	FALSE	TRUE	TRUE	TRUE	TRUE	TRUE	TRUE	TRUE	FALSE	0.00854386	6.95437	10	94
gc19_pc.promCore::gencode::OSBPL10::ENSG00000144645.9	promCore	Lymph-BNHL	OSBPL10	0.000111224	0.366904	Fisher_observed	0.29596	1	11	6	TRUE	FALSE	TRUE	TRUE	TRUE	TRUE	TRUE	TRUE	TRUE	FALSE	0.601111	0.987006	6	98
gc19_pc.promCore::gencode::PAX5::ENSG00000196092.8	promCore	Lymph-BNHL	PAX5	3.27306e-09	0.420339	Fisher_observed	3.90083e-05	1	24	17	TRUE	FALSE	TRUE	TRUE	TRUE	TRUE	TRUE	TRUE	TRUE	FALSE	0.211941	1.15832	17	87
gc19_pc.promCore::gencode::RFTN1::ENSG00000131378.9	promCore	Lymph-BNHL	RFTN1	5.79523e-09	0.418542	Fisher_observed	6.71753e-05	1	43	21	TRUE	FALSE	TRUE	TRUE	TRUE	TRUE	TRUE	TRUE	TRUE	FALSE	0.0299984	1.24256	21	83
gc19_pc.promCore::gencode::SERPINA9::ENSG00000170054.10	promCore	Lymph-BNHL	SERPINA9	6.84229e-08	0.410406	Fisher_observed	0.000615935	1	14	11	TRUE	FALSE	TRUE	TRUE	TRUE	TRUE	TRUE	TRUE	TRUE	FALSE	0.136132	5.77871	11	93
gc19_pc.promCore::gencode::SGK1::ENSG00000118515.7	promCore	Lymph-BNHL	SGK1	1.48567e-05	0.383103	Fisher_observed	0.0622346	1	24	8	TRUE	FALSE	TRUE	TRUE	TRUE	TRUE	TRUE	TRUE	TRUE	FALSE	0.000359532	4.63728	8	96
gc19_pc.promCore::gencode::TMSB4X::ENSG00000205542.6	promCore	Lymph-BNHL	TMSB4X	4.5242e-21	0.457621	Fisher_observed	3.39144e-16	1	146	31	TRUE	FALSE	TRUE	TRUE	TRUE	TRUE	TRUE	TRUE	TRUE	FALSE	0.0907721	1.11228	31	73
gc19_pc.promCore::gencode::WDR74::ENSG00000133316.11	promCore	Lymph-BNHL	WDR74	9.1486e-09	0.41713	Fisher_observed	0.000100537	1	15	13	TRUE	TRUE	TRUE	TRUE	TRUE	TRUE	TRUE	TRUE	FALSE	FALSE	0.392489	0.930548	13	91
gc19_pc.promCore::gencode::XBP1::ENSG00000100219.12	promCore	Lymph-BNHL	XBP1	4.78407e-07	0.402378	Fisher_observed	0.00352015	1	23	8	TRUE	FALSE	TRUE	TRUE	TRUE	TRUE	TRUE	TRUE	TRUE	FALSE	0.490679	1.06842	8	96
gc19_pc.promCore::gencode::AMIGO3::ENSG00000176020.7	promCore	Lymph-CLL	AMIGO3	0.00015769	0.35559	Fisher_observed	0.370649	1	2	2	TRUE	TRUE	TRUE	TRUE	TRUE	FALSE	FALSE	TRUE	TRUE	FALSE	0.318096	0.436775	2	66
gc19_pc.promCore::gencode::BCL2::ENSG00000171791.10	promCore	Lymph-CLL	BCL2	5.26434e-06	0.381859	Fisher_observed	0.0261362	1	13	4	TRUE	FALSE	TRUE	TRUE	TRUE	TRUE	TRUE	TRUE	TRUE	FALSE	0.143375	1.15687	3	65
gc19_pc.promCore::gencode::WDR74::ENSG00000133316.11	promCore	Lymph-CLL	WDR74	4.24883e-13	0.432908	Fisher_observed	1.05743e-08	1	5	5	TRUE	TRUE	TRUE	TRUE	TRUE	TRUE	TRUE	TRUE	FALSE	FALSE	0.0700683	1.57673	4	64
gc19_pc.promCore::gencode::ARID5B::ENSG00000150347.10	promCore	meta_Lymphatic_system	ARID5B	5.28173e-06	0.401851	Fisher_observed	0.0261362	1	13	7	TRUE	FALSE	TRUE	TRUE	TRUE	TRUE	TRUE	TRUE	TRUE	FALSE	0.667356	1.2711	7	167
gc19_pc.promCore::gencode::BCL2::ENSG00000171791.10	promCore	meta_Lymphatic_system	BCL2	1.44957e-11	0.438035	Fisher_observed	2.5554e-07	1	456	47	TRUE	FALSE	TRUE	TRUE	TRUE	TRUE	TRUE	TRUE	TRUE	FALSE	2.39466e-15	5.30467	46	128
gc19_pc.promCore::gencode::BIRC3::ENSG00000023445.9	promCore	meta_Lymphatic_system	BIRC3	1.38861e-08	0.421813	Fisher_observed	0.000146877	1	15	10	TRUE	FALSE	TRUE	TRUE	TRUE	TRUE	TRUE	TRUE	TRUE	FALSE	0.317781	1.06007	10	164
gc19_pc.promCore::gencode::BTG1::ENSG00000133639.3	promCore	meta_Lymphatic_system	BTG1	1.41891e-10	0.436997	Fisher_observed	2.035e-06	1	28	11	TRUE	FALSE	TRUE	TRUE	TRUE	TRUE	TRUE	TRUE	TRUE	FALSE	0.305808	1.12559	11	163
gc19_pc.promCore::gencode::CIITA::ENSG00000179583.13	promCore	meta_Lymphatic_system	CIITA	1.70439e-14	0.448074	Fisher_observed	5.54699e-10	1	106	23	TRUE	FALSE	TRUE	TRUE	TRUE	TRUE	TRUE	TRUE	TRUE	FALSE	0.0175049	1.35021	22	152
gc19_pc.promCore::gencode::DNMT1::ENSG00000130816.10	promCore	meta_Lymphatic_system	DNMT1	3.6821e-06	0.398737	Fisher_observed	0.0197197	1	21	10	TRUE	FALSE	TRUE	TRUE	TRUE	TRUE	TRUE	TRUE	TRUE	FALSE	0.312107	1.34343	10	164
gc19_pc.promCore::gencode::DTX1::ENSG00000135144.3	promCore	meta_Lymphatic_system	DTX1	5.15495e-15	0.452156	Fisher_observed	1.89652e-10	1	44	15	TRUE	FALSE	TRUE	TRUE	TRUE	TRUE	TRUE	TRUE	TRUE	FALSE	0.703424	0.897987	15	159
gc19_pc.promCore::gencode::ICAM1::ENSG00000090339.4	promCore	meta_Lymphatic_system	ICAM1	5.66573e-05	0.386173	Fisher_observed	0.182934	0.890959	9	5	TRUE	TRUE	TRUE	TRUE	TRUE	TRUE	TRUE	TRUE	TRUE	TRUE	0.339638	1.22066	5	169
gc19_pc.promCore::gencode::IGLL5::ENSG00000254709.2	promCore	meta_Lymphatic_system	IGLL5	2.25182e-09	0.430762	Fisher_observed	2.81792e-05	1	78	38	TRUE	FALSE	TRUE	TRUE	TRUE	TRUE	TRUE	TRUE	TRUE	FALSE	0.347673	1.38712	37	137
gc19_pc.promCore::gencode::IRF1::ENSG00000125347.9	promCore	meta_Lymphatic_system	IRF1	1.04015e-05	0.397898	Fisher_observed	0.0470671	1	35	8	TRUE	FALSE	TRUE	TRUE	TRUE	TRUE	TRUE	TRUE	TRUE	FALSE	0.0088134	2.24831	8	166
gc19_pc.promCore::gencode::LPP::ENSG00000145012.8	promCore	meta_Lymphatic_system	LPP	1.31246e-05	0.396455	Fisher_observed	0.0566621	1	21	14	TRUE	FALSE	TRUE	TRUE	TRUE	TRUE	TRUE	TRUE	TRUE	FALSE	0.590065	1.33076	14	160
gc19_pc.promCore::gencode::MYBL1::ENSG00000185697.12	promCore	meta_Lymphatic_system	MYBL1	1.82794e-05	0.394317	Fisher_observed	0.0743637	1	4	4	TRUE	FALSE	TRUE	TRUE	TRUE	TRUE	TRUE	TRUE	TRUE	FALSE	0.517176	1.02855	4	170
gc19_pc.promCore::gencode::MYC::ENSG00000136997.10	promCore	meta_Lymphatic_system	MYC	2.10666e-07	0.416714	Fisher_observed	0.00174557	1	21	11	TRUE	FALSE	TRUE	TRUE	TRUE	TRUE	TRUE	TRUE	TRUE	FALSE	0.0168822	6.95196	10	164
gc19_pc.promCore::gencode::OSBPL10::ENSG00000144645.9	promCore	meta_Lymphatic_system	OSBPL10	2.94773e-05	0.391046	Fisher_observed	0.110858	1	11	6	TRUE	FALSE	TRUE	TRUE	TRUE	TRUE	TRUE	TRUE	TRUE	FALSE	0.788657	0.98702	6	168
gc19_pc.promCore::gencode::PAX5::ENSG00000196092.8	promCore	meta_Lymphatic_system	PAX5	1.39819e-12	0.445021	Fisher_observed	2.9578e-08	1	25	18	TRUE	FALSE	TRUE	TRUE	TRUE	TRUE	TRUE	TRUE	TRUE	FALSE	0.265131	1.11751	18	156
gc19_pc.promCore::gencode::RFTN1::ENSG00000131378.9	promCore	meta_Lymphatic_system	RFTN1	7.93229e-12	0.43911	Fisher_observed	1.49158e-07	1	44	22	TRUE	FALSE	TRUE	TRUE	TRUE	TRUE	TRUE	TRUE	TRUE	FALSE	0.00676908	1.22224	22	152
gc19_pc.promCore::gencode::RHOH::ENSG00000168421.8	promCore	meta_Lymphatic_system	RHOH	1.42786e-05	0.442564	ncdDetect	0.0608113	1	32	15	TRUE	FALSE	TRUE	TRUE	TRUE	TRUE	TRUE	TRUE	TRUE	FALSE	0.11995	1.28081	15	159
gc19_pc.promCore::gencode::SEL1L3::ENSG00000091490.6	promCore	meta_Lymphatic_system	SEL1L3	3.83934e-05	0.389134	Fisher_observed	0.135931	1	16	10	TRUE	FALSE	TRUE	TRUE	TRUE	TRUE	TRUE	TRUE	TRUE	FALSE	0.201927	1.38765	9	165
gc19_pc.promCore::gencode::SERPINA9::ENSG00000170054.10	promCore	meta_Lymphatic_system	SERPINA9	2.22819e-12	0.444316	Fisher_observed	4.59865e-08	1	19	15	TRUE	FALSE	TRUE	TRUE	TRUE	TRUE	TRUE	TRUE	TRUE	FALSE	0.293519	4.01205	14	160
gc19_pc.promCore::gencode::SGK1::ENSG00000118515.7	promCore	meta_Lymphatic_system	SGK1	9.32026e-06	0.398563	Fisher_observed	0.0426303	1	24	8	TRUE	FALSE	TRUE	TRUE	TRUE	TRUE	TRUE	TRUE	TRUE	FALSE	0.000183884	4.63397	8	166
gc19_pc.promCore::gencode::ST6GAL1::ENSG00000073849.10	promCore	meta_Lymphatic_system	ST6GAL1	0.00014609	0.378132	Fisher_observed	0.353194	1	21	16	TRUE	FALSE	TRUE	TRUE	TRUE	TRUE	TRUE	TRUE	TRUE	FALSE	0.489126	1.1575	15	159
gc19_pc.promCore::gencode::TMSB4X::ENSG00000205542.6	promCore	meta_Lymphatic_system	TMSB4X	3.67704e-21	0.462331	Fisher_observed	3.11143e-16	1	151	33	TRUE	FALSE	TRUE	TRUE	TRUE	TRUE	TRUE	TRUE	TRUE	FALSE	0.0611654	1.12708	32	142
gc19_pc.promCore::gencode::WDR74::ENSG00000133316.11	promCore	meta_Lymphatic_system	WDR74	2.05741e-17	0.455045	Fisher_observed	9.67188e-13	1.33918e-12	21	19	TRUE	TRUE	TRUE	TRUE	TRUE	TRUE	TRUE	TRUE	TRUE	TRUE	0.845419	0.96705	18	156
gc19_pc.promCore::gencode::XBP1::ENSG00000100219.12	promCore	meta_Lymphatic_system	XBP1	2.26452e-09	0.430748	Fisher_observed	2.81792e-05	1	23	8	TRUE	FALSE	TRUE	TRUE	TRUE	TRUE	TRUE	TRUE	TRUE	FALSE	0.444103	1.0684	8	166
gc19_pc.promCore::gencode::BCL11A::ENSG00000119866.16	promCore	Myeloid-MPN	BCL11A	0.000159293	0.305938	Fisher_observed	0.37338	1	1	1	TRUE	TRUE	TRUE	TRUE	TRUE	FALSE	FALSE	TRUE	TRUE	FALSE	NA	NA	NA	NA
gc19_pc.promCore::gencode::CACNB1::ENSG00000067191.11	promCore	Myeloid-MPN	CACNB1	9.8331e-05	0.310845	Fisher_observed	0.275515	1	1	1	TRUE	TRUE	TRUE	TRUE	TRUE	FALSE	FALSE	TRUE	TRUE	FALSE	NA	NA	NA	NA
gc19_pc.promCore::gencode::CDA::ENSG00000158825.5	promCore	Myeloid-MPN	CDA	8.33385e-05	0.312456	Fisher_observed	0.245712	1	1	1	TRUE	TRUE	TRUE	TRUE	TRUE	FALSE	FALSE	TRUE	TRUE	FALSE	NA	NA	NA	NA
gc19_pc.promCore::gencode::CHST13::ENSG00000180767.5	promCore	Myeloid-MPN	CHST13	0.00018956	0.304088	Fisher_observed	0.410233	1	1	1	TRUE	TRUE	TRUE	TRUE	TRUE	FALSE	FALSE	TRUE	TRUE	FALSE	NA	NA	NA	NA
gc19_pc.promCore::gencode::COPB1::ENSG00000129083.8	promCore	Myeloid-MPN	COPB1	6.99172e-05	0.314129	Fisher_observed	0.213583	1	1	1	TRUE	TRUE	TRUE	TRUE	TRUE	FALSE	FALSE	TRUE	TRUE	FALSE	NA	NA	NA	NA
gc19_pc.promCore::gencode::CYP24A1::ENSG00000019186.5	promCore	Myeloid-MPN	CYP24A1	6.43111e-05	0.314912	Fisher_observed	0.201922	1	1	1	TRUE	TRUE	TRUE	TRUE	TRUE	FALSE	FALSE	TRUE	TRUE	FALSE	NA	NA	NA	NA
gc19_pc.promCore::gencode::ECI2::ENSG00000198721.8	promCore	Myeloid-MPN	ECI2	4.11088e-06	0.353097	Fisher_observed	0.0216058	1	1	1	TRUE	TRUE	TRUE	TRUE	TRUE	FALSE	FALSE	TRUE	TRUE	FALSE	NA	NA	NA	NA
gc19_pc.promCore::gencode::ENPP2::ENSG00000136960.8	promCore	Myeloid-MPN	ENPP2	0.000183372	0.304444	Fisher_observed	0.39991	1	1	1	TRUE	TRUE	TRUE	TRUE	TRUE	FALSE	FALSE	TRUE	TRUE	FALSE	NA	NA	NA	NA
gc19_pc.promCore::gencode::FAM20B::ENSG00000116199.7	promCore	Myeloid-MPN	FAM20B	0.000118808	0.325547	Fisher_observed	0.309224	1	1	1	TRUE	TRUE	TRUE	TRUE	TRUE	FALSE	FALSE	TRUE	TRUE	FALSE	NA	NA	NA	NA
gc19_pc.promCore::gencode::IDH3B::ENSG00000101365.16	promCore	Myeloid-MPN	IDH3B	1.04592e-05	0.330109	Fisher_observed	0.0470763	1	1	1	TRUE	TRUE	TRUE	TRUE	TRUE	FALSE	FALSE	TRUE	TRUE	FALSE	NA	NA	NA	NA
gc19_pc.promCore::gencode::KRT5::ENSG00000186081.7	promCore	Myeloid-MPN	KRT5	9.91052e-05	0.310767	Fisher_observed	0.275857	1	1	1	TRUE	TRUE	TRUE	TRUE	TRUE	FALSE	FALSE	TRUE	TRUE	FALSE	NA	NA	NA	NA
gc19_pc.promCore::gencode::MACF1::ENSG00000127603.19	promCore	Myeloid-MPN	MACF1	2.66243e-05	0.344669	Fisher_observed	0.102872	1	2	2	TRUE	TRUE	TRUE	TRUE	TRUE	FALSE	FALSE	TRUE	TRUE	FALSE	NA	NA	NA	NA
gc19_pc.promCore::gencode::MBNL2::ENSG00000139793.14	promCore	Myeloid-MPN	MBNL2	4.8047e-05	0.317581	Fisher_observed	0.162549	1	1	1	TRUE	TRUE	TRUE	TRUE	TRUE	FALSE	FALSE	TRUE	TRUE	FALSE	NA	NA	NA	NA
gc19_pc.promCore::gencode::MOS::ENSG00000172680.1	promCore	Myeloid-MPN	MOS	0.000217042	0.302617	Fisher_observed	0.443696	1	1	1	TRUE	TRUE	TRUE	TRUE	TRUE	FALSE	FALSE	TRUE	TRUE	FALSE	NA	NA	NA	NA
gc19_pc.promCore::gencode::MYL7::ENSG00000106631.4	promCore	Myeloid-MPN	MYL7	0.000196696	0.303689	Fisher_observed	0.414098	1	1	1	TRUE	TRUE	TRUE	TRUE	FALSE	FALSE	FALSE	TRUE	TRUE	FALSE	NA	NA	NA	NA
gc19_pc.promCore::gencode::N6AMT1::ENSG00000156239.7	promCore	Myeloid-MPN	N6AMT1	1.62111e-05	0.326732	Fisher_observed	0.0669147	1	1	1	TRUE	TRUE	TRUE	TRUE	TRUE	FALSE	FALSE	TRUE	TRUE	FALSE	NA	NA	NA	NA
gc19_pc.promCore::gencode::NAT8::ENSG00000144035.3	promCore	Myeloid-MPN	NAT8	8.22633e-05	0.312581	Fisher_observed	0.244243	1	1	1	TRUE	TRUE	TRUE	TRUE	FALSE	FALSE	FALSE	TRUE	TRUE	FALSE	NA	NA	NA	NA
gc19_pc.promCore::gencode::NOC4L::ENSG00000184967.2	promCore	Myeloid-MPN	NOC4L	3.14084e-05	0.321303	Fisher_observed	0.115553	1	1	1	TRUE	TRUE	TRUE	TRUE	TRUE	FALSE	FALSE	TRUE	TRUE	FALSE	NA	NA	NA	NA
gc19_pc.promCore::gencode::SENP1::ENSG00000079387.9	promCore	Myeloid-MPN	SENP1	9.50794e-05	0.333681	Fisher_observed	0.270889	1	1	1	TRUE	TRUE	TRUE	TRUE	TRUE	FALSE	FALSE	TRUE	TRUE	FALSE	NA	NA	NA	NA
gc19_pc.promCore::gencode::SPACA4::ENSG00000177202.1	promCore	Myeloid-MPN	SPACA4	6.41269e-05	0.314939	Fisher_observed	0.201922	1	1	1	TRUE	TRUE	TRUE	TRUE	TRUE	FALSE	FALSE	TRUE	TRUE	FALSE	NA	NA	NA	NA
gc19_pc.promCore::gencode::SPESP1::ENSG00000258484.3	promCore	Myeloid-MPN	SPESP1	0.000170119	0.327983	Fisher_observed	0.385077	1	1	1	TRUE	TRUE	TRUE	TRUE	TRUE	FALSE	FALSE	TRUE	TRUE	FALSE	NA	NA	NA	NA
gc19_pc.promCore::gencode::SYNE3::ENSG00000176438.8	promCore	Myeloid-MPN	SYNE3	7.62132e-06	0.332448	Fisher_observed	0.0358277	1	1	1	TRUE	TRUE	TRUE	TRUE	TRUE	FALSE	FALSE	TRUE	TRUE	FALSE	NA	NA	NA	NA
gc19_pc.promCore::gencode::TEX29::ENSG00000153495.6	promCore	Myeloid-MPN	TEX29	8.61719e-05	0.312133	Fisher_observed	0.251437	1	1	1	TRUE	TRUE	TRUE	TRUE	TRUE	FALSE	FALSE	TRUE	TRUE	FALSE	NA	NA	NA	NA
gc19_pc.promCore::gencode::TSR1::ENSG00000167721.6	promCore	Myeloid-MPN	TSR1	6.69815e-05	0.336893	Fisher_observed	0.206855	1	1	1	TRUE	TRUE	TRUE	TRUE	TRUE	FALSE	FALSE	TRUE	TRUE	FALSE	NA	NA	NA	NA
gc19_pc.promCore::gencode::ZBTB12::ENSG00000204366.3	promCore	Myeloid-MPN	ZBTB12	0.000217082	0.302615	Fisher_observed	0.443696	1	1	1	TRUE	TRUE	TRUE	TRUE	TRUE	FALSE	FALSE	TRUE	TRUE	FALSE	NA	NA	NA	NA
gc19_pc.promCore::gencode::AKR1B10::ENSG00000198074.5	promCore	meta_Myeloid	AKR1B10	0.000175431	0.351232	Fisher_observed	0.388602	1	1	1	TRUE	TRUE	TRUE	TRUE	TRUE	FALSE	FALSE	TRUE	TRUE	FALSE	NA	NA	NA	NA
gc19_pc.promCore::gencode::ECI2::ENSG00000198721.8	promCore	meta_Myeloid	ECI2	0.000166705	0.368013	Fisher_observed	0.382281	1	1	1	TRUE	TRUE	TRUE	TRUE	TRUE	FALSE	FALSE	TRUE	TRUE	FALSE	NA	NA	NA	NA
gc19_pc.promCore::gencode::HOXA13::ENSG00000106031.6	promCore	meta_Myeloid	HOXA13	0.000192051	0.350354	Fisher_observed	0.41228	1	1	1	TRUE	TRUE	TRUE	TRUE	TRUE	FALSE	FALSE	TRUE	TRUE	FALSE	NA	NA	NA	NA
gc19_pc.promCore::gencode::NOC4L::ENSG00000184967.2	promCore	meta_Myeloid	NOC4L	1.63897e-06	0.384372	Fisher_observed	0.0104275	1	2	2	TRUE	TRUE	TRUE	TRUE	TRUE	FALSE	FALSE	TRUE	TRUE	FALSE	NA	NA	NA	NA
gc19_pc.promCore::gencode::OR5H15::ENSG00000233412.2	promCore	meta_Myeloid	OR5H15	0.000170652	0.351498	Fisher_observed	0.385077	1	1	1	FALSE	TRUE	TRUE	TRUE	TRUE	FALSE	FALSE	TRUE	TRUE	FALSE	NA	NA	NA	NA
gc19_pc.promCore::gencode::SYNE3::ENSG00000176438.8	promCore	meta_Myeloid	SYNE3	0.000228383	0.348637	Fisher_observed	0.459032	1	1	1	TRUE	TRUE	TRUE	TRUE	TRUE	FALSE	FALSE	TRUE	TRUE	FALSE	NA	NA	NA	NA
gc19_pc.promCore::gencode::ING3::ENSG00000071243.11	promCore	Ovary-AdenoCa	ING3	0.000123391	0.361541	Fisher_observed	0.315441	1	4	4	TRUE	TRUE	TRUE	TRUE	TRUE	TRUE	TRUE	TRUE	TRUE	TRUE	0.411178	0.86529	4	85
gc19_pc.promCore::gencode::INTS4::ENSG00000149262.12	promCore	Ovary-AdenoCa	INTS4	0.000104352	0.363167	Fisher_observed	0.284493	1	4	4	TRUE	TRUE	TRUE	TRUE	TRUE	TRUE	TRUE	TRUE	TRUE	TRUE	0.829015	1.14951	3	86
gc19_pc.promCore::gencode::POLR3E::ENSG00000058600.11	promCore	Ovary-AdenoCa	POLR3E	9.11891e-07	0.396035	Fisher_observed	0.00617298	0.0350737	5	5	TRUE	TRUE	TRUE	TRUE	TRUE	TRUE	TRUE	TRUE	TRUE	TRUE	0.254841	1.39215	4	85
gc19_pc.promCore::gencode::SH3BGRL3::ENSG00000142669.9	promCore	Ovary-AdenoCa	SH3BGRL3	8.93152e-05	0.364638	Fisher_observed	0.257941	1	4	4	TRUE	TRUE	TRUE	TRUE	TRUE	TRUE	TRUE	TRUE	TRUE	TRUE	0.65591	1.2366	4	85
gc19_pc.promCore::gencode::ALOXE3::ENSG00000179148.5	promCore	Pancan-no-skin-melanoma-lymph	ALOXE3	0.000203699	0.35855	Fisher_observed	0.424438	1	11	10	TRUE	TRUE	TRUE	TRUE	TRUE	TRUE	TRUE	TRUE	TRUE	TRUE	0.380497	1.01571	6	973
gc19_pc.promCore::gencode::CASC5::ENSG00000137812.15	promCore	Pancan-no-skin-melanoma-lymph	CASC5	0.000127099	0.362978	Fisher_observed	0.320085	1	16	15	TRUE	TRUE	TRUE	TRUE	TRUE	TRUE	TRUE	TRUE	TRUE	TRUE	0.823077	1.29892	11	968
gc19_pc.promCore::gencode::EN1::ENSG00000163064.6	promCore	Pancan-no-skin-melanoma-lymph	EN1	6.44298e-05	0.368806	Fisher_observed	0.201922	0.956474	13	12	TRUE	TRUE	TRUE	TRUE	TRUE	TRUE	TRUE	TRUE	TRUE	TRUE	0.0672372	11.2817	9	970
gc19_pc.promCore::gencode::HDAC1::ENSG00000116478.7	promCore	Pancan-no-skin-melanoma-lymph	HDAC1	1.1749e-05	0.381128	Fisher_observed	0.0515117	0.331392	14	14	TRUE	TRUE	TRUE	TRUE	TRUE	TRUE	TRUE	TRUE	TRUE	TRUE	0.275131	0.852322	7	972
gc19_pc.promCore::gencode::HES1::ENSG00000114315.3	promCore	Pancan-no-skin-melanoma-lymph	HES1	2.69721e-06	0.389795	Fisher_observed	0.0157402	0.091293	12	12	TRUE	TRUE	TRUE	TRUE	TRUE	TRUE	TRUE	TRUE	TRUE	TRUE	0.443171	0.613471	9	970
gc19_pc.promCore::gencode::HIST1H2AC::ENSG00000180573.8	promCore	Pancan-no-skin-melanoma-lymph	HIST1H2AC	0.000216747	0.357942	Fisher_observed	0.443696	1	12	12	TRUE	TRUE	TRUE	TRUE	TRUE	TRUE	TRUE	TRUE	FALSE	FALSE	0.12856	1.19098	8	971
gc19_pc.promCore::gencode::HIST1H2AE::ENSG00000168274.3	promCore	Pancan-no-skin-melanoma-lymph	HIST1H2AE	0.000243348	0.35679	Fisher_observed	0.481111	1	10	10	TRUE	TRUE	TRUE	TRUE	TRUE	TRUE	TRUE	TRUE	TRUE	TRUE	0.0385962	2.71876	8	971
gc19_pc.promCore::gencode::HIST1H2AM::ENSG00000233224.1	promCore	Pancan-no-skin-melanoma-lymph	HIST1H2AM	1.08441e-06	0.39446	Fisher_observed	0.00728256	0.0398958	12	12	TRUE	TRUE	TRUE	TRUE	TRUE	TRUE	TRUE	TRUE	TRUE	TRUE	0.00109628	3.23104	7	972
gc19_pc.promCore::gencode::KDM5D::ENSG00000012817.11	promCore	Pancan-no-skin-melanoma-lymph	KDM5D	0.000119132	0.573662	MutSig	0.309224	1	2	2	TRUE	TRUE	TRUE	TRUE	TRUE	FALSE	FALSE	TRUE	TRUE	FALSE	0.0541252	28.3543	2	977
gc19_pc.promCore::gencode::LEPROTL1::ENSG00000104660.13	promCore	Pancan-no-skin-melanoma-lymph	LEPROTL1	8.66293e-06	0.383054	Fisher_observed	0.039839	1	16	16	TRUE	TRUE	TRUE	TRUE	FALSE	TRUE	TRUE	TRUE	TRUE	FALSE	0.0329188	1.20196	12	967
gc19_pc.promCore::gencode::MTG2::ENSG00000101181.13	promCore	Pancan-no-skin-melanoma-lymph	MTG2	4.12021e-09	0.415369	Fisher_observed	4.84226e-05	1	15	15	TRUE	TRUE	TRUE	TRUE	TRUE	TRUE	TRUE	TRUE	FALSE	FALSE	0.0394836	0.795352	12	967
gc19_pc.promCore::gencode::NUCKS1::ENSG00000069275.12	promCore	Pancan-no-skin-melanoma-lymph	NUCKS1	5.10644e-05	0.370667	Fisher_observed	0.170789	0.881828	9	9	TRUE	TRUE	TRUE	TRUE	TRUE	TRUE	TRUE	TRUE	TRUE	TRUE	0.587562	1.0134	6	973
gc19_pc.promCore::gencode::PCF11::ENSG00000165494.6	promCore	Pancan-no-skin-melanoma-lymph	PCF11	0.000250864	0.356484	Fisher_observed	0.491379	1	15	15	TRUE	TRUE	TRUE	TRUE	TRUE	TRUE	TRUE	TRUE	FALSE	FALSE	0.875884	0.912785	5	974
gc19_pc.promCore::gencode::RAPSN::ENSG00000165917.5	promCore	Pancan-no-skin-melanoma-lymph	RAPSN	0.000170654	0.360252	Fisher_observed	0.385077	1	9	9	TRUE	TRUE	TRUE	TRUE	TRUE	TRUE	TRUE	TRUE	TRUE	TRUE	0.352889	1.20001	7	972
gc19_pc.promCore::gencode::SRSF9::ENSG00000111786.4	promCore	Pancan-no-skin-melanoma-lymph	SRSF9	1.84553e-05	0.378131	Fisher_observed	0.0747199	0.4439	11	11	TRUE	TRUE	TRUE	TRUE	TRUE	TRUE	TRUE	TRUE	TRUE	TRUE	0.909733	1.00302	5	974
gc19_pc.promCore::gencode::TBC1D12::ENSG00000108239.8	promCore	Pancan-no-skin-melanoma-lymph	TBC1D12	9.82592e-06	0.398249	Fisher_observed	0.0447015	1	11	11	TRUE	TRUE	TRUE	FALSE	FALSE	TRUE	TRUE	TRUE	TRUE	FALSE	0.117612	1.1123	7	972
gc19_pc.promCore::gencode::TERT::ENSG00000164362.14	promCore	Pancan-no-skin-melanoma-lymph	TERT	1.60728e-32	0.467193	Fisher_observed	1.36005e-26	1.36005e-26	100	98	TRUE	TRUE	TRUE	TRUE	TRUE	TRUE	TRUE	TRUE	TRUE	TRUE	6.44984e-10	4.36963	72	907
gc19_pc.promCore::gencode::WDR74::ENSG00000133316.11	promCore	Pancan-no-skin-melanoma-lymph	WDR74	4.91024e-23	0.457314	Fisher_observed	5.19367e-18	1	63	59	TRUE	TRUE	TRUE	TRUE	TRUE	TRUE	TRUE	TRUE	FALSE	FALSE	0.492848	1.01264	35	944
gc19_pc.promCore::gencode::ZNF503::ENSG00000165655.14	promCore	Pancan-no-skin-melanoma-lymph	ZNF503	0.000182601	0.359607	Fisher_observed	0.399473	1	11	11	TRUE	TRUE	TRUE	TRUE	TRUE	TRUE	TRUE	TRUE	TRUE	TRUE	0.228502	1.31903	6	973
gc19_pc.promCore::gencode::ZNF595::ENSG00000197701.7	promCore	Pancan-no-skin-melanoma-lymph	ZNF595	3.78123e-05	0.372982	Fisher_observed	0.134437	0.744091	31	29	TRUE	TRUE	TRUE	TRUE	TRUE	TRUE	TRUE	TRUE	TRUE	TRUE	0.36116	0.773714	19	960
gc19_pc.promCore::gencode::PIK3CA::ENSG00000121879.3	promCore	Panc-AdenoCa	PIK3CA	4.72447e-06	0.388814	Fisher_observed	0.0236553	0.148064	6	6	TRUE	TRUE	TRUE	TRUE	TRUE	TRUE	TRUE	TRUE	TRUE	TRUE	0.188014	0.66053	1	74
gc19_pc.promCore::gencode::MYH1::ENSG00000109061.9	promCore	Panc-Endocrine	MYH1	7.65045e-05	0.380566	Fisher_observed	0.229553	1	2	2	TRUE	TRUE	TRUE	TRUE	TRUE	FALSE	FALSE	TRUE	TRUE	FALSE	NA	NA	NA	NA
gc19_pc.promCore::gencode::NUCKS1::ENSG00000069275.12	promCore	Panc-Endocrine	NUCKS1	4.70507e-05	0.371794	Fisher_observed	0.160537	1	2	2	TRUE	TRUE	TRUE	TRUE	FALSE	FALSE	FALSE	TRUE	TRUE	FALSE	NA	NA	NA	NA
gc19_pc.promCore::gencode::SLC1A5::ENSG00000105281.8	promCore	Panc-Endocrine	SLC1A5	0.000121438	0.363371	Fisher_observed	0.312978	1	2	2	TRUE	TRUE	TRUE	TRUE	TRUE	FALSE	FALSE	TRUE	TRUE	FALSE	NA	NA	NA	NA
gc19_pc.promCore::gencode::WASF1::ENSG00000112290.8	promCore	Panc-Endocrine	WASF1	0.000242247	0.356362	Fisher_observed	0.481111	1	2	2	TRUE	TRUE	TRUE	TRUE	FALSE	FALSE	FALSE	TRUE	TRUE	FALSE	NA	NA	NA	NA
gc19_pc.promCore::gencode::WDR74::ENSG00000133316.11	promCore	Prost-AdenoCa	WDR74	2.59657e-05	0.386284	Fisher_observed	0.100787	1	4	4	TRUE	TRUE	TRUE	TRUE	TRUE	TRUE	TRUE	TRUE	FALSE	FALSE	NA	NA	0	19
gc19_pc.promCore::gencode::ALG12::ENSG00000182858.9	promCore	meta_Sarcoma	ALG12	0.000220443	0.375901	Fisher_observed	0.448399	1	2	2	TRUE	TRUE	TRUE	TRUE	TRUE	FALSE	FALSE	TRUE	TRUE	FALSE	NA	NA	0	34
gc19_pc.promCore::gencode::MTG2::ENSG00000101181.13	promCore	meta_Sarcoma	MTG2	1.42875e-06	0.409147	Fisher_observed	0.0091589	1	3	3	TRUE	TRUE	TRUE	TRUE	TRUE	TRUE	TRUE	TRUE	FALSE	FALSE	0.294118	0.691843	1	33
gc19_pc.promCore::gencode::NKX2-3::ENSG00000119919.9	promCore	meta_Sarcoma	NKX2-3	0.000114841	0.381762	Fisher_observed	0.303675	1	2	2	TRUE	TRUE	TRUE	TRUE	TRUE	FALSE	FALSE	TRUE	TRUE	FALSE	NA	NA	0	34
gc19_pc.promCore::gencode::TERT::ENSG00000164362.14	promCore	meta_Sarcoma	TERT	3.10484e-05	0.391783	Fisher_observed	0.115553	1	2	2	TRUE	TRUE	TRUE	TRUE	TRUE	FALSE	FALSE	TRUE	TRUE	FALSE	NA	NA	0	34
gc19_pc.promCore::gencode::AC007390.5::ENSG00000218739.5	promCore	Skin-Melanoma	AC007390.5	6.48952e-05	0.374197	Fisher_observed	0.202118	1	8	7	TRUE	TRUE	FALSE	TRUE	TRUE	TRUE	TRUE	TRUE	TRUE	FALSE	0.486486	1.44412	1	36
gc19_pc.promCore::gencode::AC040160.1::ENSG00000237102.2	promCore	Skin-Melanoma	AC040160.1	2.16581e-13	0.442349	Fisher_observed	6.31518e-09	1	29	24	TRUE	TRUE	FALSE	TRUE	TRUE	TRUE	TRUE	TRUE	TRUE	FALSE	NA	NA	12	25
gc19_pc.promCore::gencode::ACSS2::ENSG00000131069.15	promCore	Skin-Melanoma	ACSS2	0.000226226	0.361145	Fisher_observed	0.456867	1	19	17	TRUE	TRUE	FALSE	TRUE	TRUE	TRUE	TRUE	TRUE	TRUE	FALSE	0.160302	1.71597	7	30
gc19_pc.promCore::gencode::AIMP2::ENSG00000106305.5	promCore	Skin-Melanoma	AIMP2	0.000126649	0.36806	Fisher_observed	0.320085	1	12	8	TRUE	TRUE	FALSE	TRUE	TRUE	TRUE	TRUE	TRUE	TRUE	FALSE	0.831918	0.857916	4	33
gc19_pc.promCore::gencode::ALG10::ENSG00000139133.2	promCore	Skin-Melanoma	ALG10	2.86915e-06	0.395495	Fisher_observed	0.016259	1	16	13	TRUE	TRUE	FALSE	TRUE	TRUE	TRUE	TRUE	TRUE	TRUE	FALSE	0.385216	0.766027	6	31
gc19_pc.promCore::gencode::ALKBH4::ENSG00000160993.3	promCore	Skin-Melanoma	ALKBH4	7.56322e-12	0.436532	Fisher_observed	1.45451e-07	1	13	13	TRUE	TRUE	FALSE	TRUE	TRUE	TRUE	TRUE	TRUE	TRUE	FALSE	0.140313	0.734883	5	32
gc19_pc.promCore::gencode::ALYREF::ENSG00000183684.6	promCore	Skin-Melanoma	ALYREF	4.09113e-06	0.393894	Fisher_observed	0.0216058	1	12	12	TRUE	TRUE	FALSE	TRUE	TRUE	TRUE	TRUE	TRUE	TRUE	FALSE	0.985577	0.788154	8	29
gc19_pc.promCore::gencode::ARHGEF18::ENSG00000104880.13	promCore	Skin-Melanoma	ARHGEF18	3.24523e-09	0.42284	Fisher_observed	3.90083e-05	1	31	25	TRUE	TRUE	FALSE	TRUE	TRUE	TRUE	TRUE	TRUE	TRUE	FALSE	0.755857	0.977018	11	26
gc19_pc.promCore::gencode::ARPC5L::ENSG00000136950.9	promCore	Skin-Melanoma	ARPC5L	2.58851e-08	0.416233	Fisher_observed	0.000254691	1	9	9	TRUE	TRUE	FALSE	TRUE	TRUE	TRUE	TRUE	TRUE	TRUE	FALSE	0.507508	0.874359	2	35
gc19_pc.promCore::gencode::ASPSCR1::ENSG00000169696.11	promCore	Skin-Melanoma	ASPSCR1	0.000130852	0.366854	Fisher_observed	0.327586	1	15	11	TRUE	TRUE	FALSE	TRUE	TRUE	TRUE	TRUE	TRUE	TRUE	FALSE	0.795397	1.03368	4	33
gc19_pc.promCore::gencode::ASXL2::ENSG00000143970.12	promCore	Skin-Melanoma	ASXL2	6.1652e-09	0.42084	Fisher_observed	7.04981e-05	1	20	18	TRUE	TRUE	FALSE	TRUE	TRUE	TRUE	TRUE	TRUE	TRUE	FALSE	0.84235	1.05243	8	29
gc19_pc.promCore::gencode::C14orf142::ENSG00000170270.4	promCore	Skin-Melanoma	C14orf142	0.000164331	0.364545	Fisher_observed	0.380103	1	7	7	TRUE	TRUE	FALSE	TRUE	TRUE	TRUE	TRUE	TRUE	TRUE	FALSE	0.267954	0.787416	3	34
gc19_pc.promCore::gencode::C16orf59::ENSG00000162062.10	promCore	Skin-Melanoma	C16orf59	8.99939e-17	0.451715	Fisher_observed	4.00794e-12	1	30	26	TRUE	TRUE	FALSE	TRUE	FALSE	TRUE	TRUE	TRUE	TRUE	FALSE	0.392402	1.22616	9	28
gc19_pc.promCore::gencode::C16orf91::ENSG00000174109.3	promCore	Skin-Melanoma	C16orf91	8.51173e-07	0.402263	Fisher_observed	0.00585564	1	20	16	TRUE	TRUE	FALSE	TRUE	TRUE	TRUE	TRUE	TRUE	TRUE	FALSE	0.422742	0.879637	5	32
gc19_pc.promCore::gencode::C17orf100::ENSG00000212734.4	promCore	Skin-Melanoma	C17orf100	3.9406e-05	0.378364	Fisher_observed	0.138935	1	9	8	TRUE	TRUE	FALSE	TRUE	TRUE	TRUE	TRUE	TRUE	TRUE	FALSE	0.354334	1.18527	4	33
gc19_pc.promCore::gencode::C17orf89::ENSG00000224877.3	promCore	Skin-Melanoma	C17orf89	6.83384e-09	0.420529	Fisher_observed	7.7102e-05	1	15	14	TRUE	TRUE	FALSE	TRUE	TRUE	TRUE	TRUE	TRUE	TRUE	FALSE	0.732775	0.975579	6	31
gc19_pc.promCore::gencode::C20orf24::ENSG00000101084.12	promCore	Skin-Melanoma	C20orf24	0.000203024	0.36329	Fisher_observed	0.424438	1	7	7	TRUE	TRUE	FALSE	TRUE	TRUE	TRUE	TRUE	TRUE	TRUE	FALSE	0.972973	0.987689	2	35
gc19_pc.promCore::gencode::C21orf119::ENSG00000256073.2	promCore	Skin-Melanoma	C21orf119	2.55897e-12	0.438442	Fisher_observed	5.15559e-08	1	34	27	TRUE	TRUE	FALSE	TRUE	TRUE	TRUE	TRUE	TRUE	TRUE	FALSE	0.413913	0.635619	8	29
gc19_pc.promCore::gencode::CALCOCO1::ENSG00000012822.11	promCore	Skin-Melanoma	CALCOCO1	3.13242e-05	0.379504	Fisher_observed	0.115553	1	11	11	TRUE	TRUE	FALSE	TRUE	TRUE	TRUE	TRUE	TRUE	TRUE	FALSE	0.378378	1.23069	1	36
gc19_pc.promCore::gencode::CAMTA1::ENSG00000171735.14	promCore	Skin-Melanoma	CAMTA1	1.9727e-06	0.397575	Fisher_observed	0.012096	1	26	19	TRUE	TRUE	FALSE	TRUE	TRUE	TRUE	TRUE	TRUE	TRUE	FALSE	0.76325	1.04635	6	31
gc19_pc.promCore::gencode::CCDC51::ENSG00000164051.9	promCore	Skin-Melanoma	CCDC51	0.000126808	0.378295	Fisher_observed	0.320085	1	7	7	TRUE	TRUE	FALSE	TRUE	TRUE	TRUE	TRUE	TRUE	TRUE	FALSE	0.507508	1.15468	2	35
gc19_pc.promCore::gencode::CCDC61::ENSG00000104983.4	promCore	Skin-Melanoma	CCDC61	2.88219e-06	0.395469	Fisher_observed	0.016259	1	20	18	TRUE	TRUE	FALSE	TRUE	TRUE	TRUE	TRUE	TRUE	TRUE	FALSE	0.84235	0.909356	8	29
gc19_pc.promCore::gencode::CCDC94::ENSG00000105248.11	promCore	Skin-Melanoma	CCDC94	4.01954e-07	0.405753	Fisher_observed	0.00303683	1	19	17	TRUE	TRUE	FALSE	TRUE	TRUE	TRUE	TRUE	TRUE	TRUE	FALSE	0.559797	0.879945	5	32
gc19_pc.promCore::gencode::CD2BP2::ENSG00000169217.4	promCore	Skin-Melanoma	CD2BP2	0.000131907	0.366774	Fisher_observed	0.329253	1	8	8	TRUE	TRUE	FALSE	TRUE	TRUE	TRUE	TRUE	TRUE	TRUE	FALSE	0.816817	0.938146	2	35
gc19_pc.promCore::gencode::CDC20::ENSG00000117399.9	promCore	Skin-Melanoma	CDC20	6.88068e-16	0.44961	Fisher_observed	2.77252e-11	1	28	26	TRUE	TRUE	FALSE	TRUE	TRUE	TRUE	TRUE	TRUE	TRUE	FALSE	0.147554	1.60286	8	29
gc19_pc.promCore::gencode::CDC37::ENSG00000105401.2	promCore	Skin-Melanoma	CDC37	3.21968e-10	0.428729	Fisher_observed	4.25691e-06	1	15	14	TRUE	TRUE	FALSE	TRUE	TRUE	TRUE	TRUE	TRUE	TRUE	FALSE	0.854569	0.924711	3	34
gc19_pc.promCore::gencode::CDK2AP2::ENSG00000167797.3	promCore	Skin-Melanoma	CDK2AP2	1.68912e-05	0.392733	Fisher_observed	0.0693833	1	8	8	TRUE	TRUE	FALSE	TRUE	TRUE	TRUE	TRUE	TRUE	TRUE	FALSE	0.854569	1.01557	3	34
gc19_pc.promCore::gencode::CENPH::ENSG00000153044.5	promCore	Skin-Melanoma	CENPH	1.59696e-07	0.409419	Fisher_observed	0.00135131	1	13	13	TRUE	TRUE	FALSE	TRUE	TRUE	TRUE	TRUE	TRUE	TRUE	FALSE	0.214866	1.4794	6	31
gc19_pc.promCore::gencode::CEP68::ENSG00000011523.9	promCore	Skin-Melanoma	CEP68	3.6356e-05	0.378316	Fisher_observed	0.132033	1	15	13	TRUE	TRUE	FALSE	TRUE	TRUE	TRUE	TRUE	TRUE	TRUE	FALSE	0.772973	0.918052	3	34
gc19_pc.promCore::gencode::CHAF1B::ENSG00000159259.7	promCore	Skin-Melanoma	CHAF1B	1.29464e-05	0.386038	Fisher_observed	0.0561793	1	9	8	TRUE	TRUE	FALSE	TRUE	FALSE	TRUE	TRUE	TRUE	TRUE	FALSE	0.438867	1.33868	3	34
gc19_pc.promCore::gencode::CHCHD2::ENSG00000106153.12	promCore	Skin-Melanoma	CHCHD2	2.58518e-06	0.396083	Fisher_observed	0.0152303	1	14	13	TRUE	TRUE	FALSE	TRUE	TRUE	TRUE	TRUE	TRUE	TRUE	FALSE	0.854569	0.675287	3	34
gc19_pc.promCore::gencode::CLIC1::ENSG00000213719.4	promCore	Skin-Melanoma	CLIC1	3.52114e-06	0.394316	Fisher_observed	0.0189778	1	12	10	TRUE	TRUE	FALSE	TRUE	TRUE	TRUE	TRUE	TRUE	TRUE	FALSE	1	0.746256	5	32
gc19_pc.promCore::gencode::COQ10B::ENSG00000115520.4	promCore	Skin-Melanoma	COQ10B	0.000154454	0.366101	Fisher_observed	0.366095	1	15	14	TRUE	TRUE	FALSE	TRUE	TRUE	TRUE	TRUE	TRUE	TRUE	FALSE	0.406874	1.21537	4	33
gc19_pc.promCore::gencode::CSNK2A1::ENSG00000101266.12	promCore	Skin-Melanoma	CSNK2A1	3.56048e-05	0.378484	Fisher_observed	0.129862	1	16	15	TRUE	TRUE	FALSE	TRUE	TRUE	TRUE	TRUE	TRUE	TRUE	FALSE	0.448569	0.911092	5	32
gc19_pc.promCore::gencode::DACT3::ENSG00000197380.6	promCore	Skin-Melanoma	DACT3	1.60095e-05	0.385135	Fisher_observed	0.0664062	1	10	10	TRUE	TRUE	FALSE	TRUE	TRUE	TRUE	TRUE	TRUE	TRUE	FALSE	0.222651	0.519957	3	34
gc19_pc.promCore::gencode::DCAF7::ENSG00000136485.10	promCore	Skin-Melanoma	DCAF7	0.000204149	0.363231	Fisher_observed	0.424438	1	12	9	TRUE	TRUE	FALSE	TRUE	TRUE	TRUE	TRUE	TRUE	TRUE	FALSE	0.918919	0.943308	2	35
gc19_pc.promCore::gencode::DDIT3::ENSG00000175197.6	promCore	Skin-Melanoma	DDIT3	0.000161518	0.364723	Fisher_observed	0.377549	1	14	11	TRUE	TRUE	FALSE	TRUE	TRUE	TRUE	TRUE	TRUE	TRUE	FALSE	0.153128	1.64133	5	32
gc19_pc.promCore::gencode::DEPDC4::ENSG00000166153.12	promCore	Skin-Melanoma	DEPDC4	2.71656e-06	0.395805	Fisher_observed	0.0157444	1	17	14	TRUE	TRUE	FALSE	TRUE	TRUE	TRUE	TRUE	TRUE	TRUE	FALSE	0.779533	0.83475	5	32
gc19_pc.promCore::gencode::DERL1::ENSG00000136986.5	promCore	Skin-Melanoma	DERL1	1.10089e-06	0.400632	Fisher_observed	0.00733505	1	13	12	TRUE	TRUE	FALSE	TRUE	TRUE	TRUE	TRUE	TRUE	TRUE	FALSE	0.199785	0.749412	6	31
gc19_pc.promCore::gencode::DHX16::ENSG00000204560.5	promCore	Skin-Melanoma	DHX16	1.05881e-05	0.387413	Fisher_observed	0.0474045	1	13	13	TRUE	TRUE	FALSE	TRUE	TRUE	TRUE	TRUE	TRUE	TRUE	FALSE	0.481597	0.813369	7	30
gc19_pc.promCore::gencode::DIAPH3::ENSG00000139734.13	promCore	Skin-Melanoma	DIAPH3	4.53849e-05	0.376495	Fisher_observed	0.156113	1	17	15	TRUE	TRUE	FALSE	TRUE	TRUE	TRUE	TRUE	TRUE	TRUE	FALSE	0.58707	0.757379	6	31
gc19_pc.promCore::gencode::DIDO1::ENSG00000101191.12	promCore	Skin-Melanoma	DIDO1	9.12873e-05	0.370323	Fisher_observed	0.261848	1	9	9	TRUE	TRUE	FALSE	TRUE	TRUE	TRUE	TRUE	TRUE	TRUE	FALSE	0.981149	0.989409	4	33
gc19_pc.promCore::gencode::DPH3::ENSG00000154813.5	promCore	Skin-Melanoma	DPH3	2.23895e-13	0.4423	Fisher_observed	6.31518e-09	1	27	26	TRUE	TRUE	FALSE	TRUE	TRUE	TRUE	TRUE	TRUE	TRUE	FALSE	0.0017959	1.59102	8	29
gc19_pc.promCore::gencode::DPM2::ENSG00000136908.13	promCore	Skin-Melanoma	DPM2	0.000219106	0.361494	Fisher_observed	0.446753	1	8	8	TRUE	TRUE	FALSE	TRUE	TRUE	TRUE	TRUE	TRUE	TRUE	FALSE	0.267954	0.801846	3	34
gc19_pc.promCore::gencode::EEF2::ENSG00000167658.11	promCore	Skin-Melanoma	EEF2	0.000192454	0.362889	Fisher_observed	0.41228	1	8	8	TRUE	TRUE	FALSE	TRUE	TRUE	TRUE	TRUE	TRUE	TRUE	FALSE	0.216216	0.427696	1	36
gc19_pc.promCore::gencode::EIF3G::ENSG00000130811.6	promCore	Skin-Melanoma	EIF3G	0.000152502	0.366229	Fisher_observed	0.363505	1	12	12	TRUE	TRUE	FALSE	TRUE	TRUE	TRUE	TRUE	TRUE	TRUE	FALSE	0.981149	1.05474	4	33
gc19_pc.promCore::gencode::EIF3H::ENSG00000147677.6	promCore	Skin-Melanoma	EIF3H	0.000236107	0.361678	Fisher_observed	0.4712	1	13	11	TRUE	TRUE	FALSE	TRUE	TRUE	TRUE	TRUE	TRUE	TRUE	FALSE	0.68847	0.94541	4	33
gc19_pc.promCore::gencode::EMG1::ENSG00000126749.10	promCore	Skin-Melanoma	EMG1	8.65126e-05	0.371641	Fisher_observed	0.251564	1	9	9	TRUE	TRUE	FALSE	TRUE	TRUE	TRUE	TRUE	TRUE	TRUE	FALSE	0.486486	1.42884	1	36
gc19_pc.promCore::gencode::ERGIC3::ENSG00000125991.14	promCore	Skin-Melanoma	ERGIC3	2.09152e-11	0.434612	Fisher_observed	3.5396e-07	1	19	17	TRUE	TRUE	FALSE	TRUE	TRUE	TRUE	TRUE	TRUE	TRUE	FALSE	0.0290642	0.695167	7	30
gc19_pc.promCore::gencode::ERN1::ENSG00000178607.11	promCore	Skin-Melanoma	ERN1	3.361e-06	0.394587	Fisher_observed	0.0182308	1	19	15	TRUE	TRUE	FALSE	TRUE	TRUE	TRUE	TRUE	TRUE	TRUE	FALSE	0.2473	1.21193	6	31
gc19_pc.promCore::gencode::ERP44::ENSG00000023318.7	promCore	Skin-Melanoma	ERP44	0.000123799	0.36828	Fisher_observed	0.315531	1	8	8	TRUE	TRUE	FALSE	TRUE	TRUE	TRUE	TRUE	TRUE	TRUE	FALSE	0.937452	1.12677	3	34
gc19_pc.promCore::gencode::ETF1::ENSG00000120705.8	promCore	Skin-Melanoma	ETF1	2.59723e-07	0.407657	Fisher_observed	0.00207332	1	15	14	TRUE	TRUE	FALSE	TRUE	TRUE	TRUE	TRUE	TRUE	TRUE	FALSE	0.455744	0.856394	6	31
gc19_pc.promCore::gencode::EXOC4::ENSG00000131558.10	promCore	Skin-Melanoma	EXOC4	5.38584e-05	0.375047	Fisher_observed	0.178023	1	15	14	TRUE	TRUE	FALSE	TRUE	TRUE	TRUE	TRUE	TRUE	TRUE	FALSE	0.024437	0.661477	5	32
gc19_pc.promCore::gencode::EXOC8::ENSG00000116903.6	promCore	Skin-Melanoma	EXOC8	0.000226022	0.361155	Fisher_observed	0.456867	1	10	8	TRUE	TRUE	FALSE	TRUE	TRUE	TRUE	TRUE	TRUE	TRUE	FALSE	0.305913	1.29881	4	33
gc19_pc.promCore::gencode::FAM126A::ENSG00000122591.7	promCore	Skin-Melanoma	FAM126A	7.06469e-05	0.373454	Fisher_observed	0.215035	1	9	9	TRUE	TRUE	FALSE	TRUE	TRUE	TRUE	TRUE	TRUE	TRUE	FALSE	0.723598	0.865805	4	33
gc19_pc.promCore::gencode::FBXL18::ENSG00000155034.14	promCore	Skin-Melanoma	FBXL18	2.71457e-07	0.414497	Fisher_observed	0.00208819	1	10	9	TRUE	TRUE	FALSE	TRUE	TRUE	TRUE	TRUE	TRUE	TRUE	FALSE	0.714137	0.941806	5	32
gc19_pc.promCore::gencode::FEM1A::ENSG00000141965.3	promCore	Skin-Melanoma	FEM1A	4.58514e-07	0.405161	Fisher_observed	0.00343349	1	15	13	TRUE	TRUE	FALSE	TRUE	TRUE	TRUE	TRUE	TRUE	TRUE	FALSE	0.619734	1.03682	5	32
gc19_pc.promCore::gencode::FOPNL::ENSG00000133393.8	promCore	Skin-Melanoma	FOPNL	8.25913e-08	0.41203	Fisher_observed	0.000735652	1	12	12	TRUE	TRUE	FALSE	TRUE	TRUE	TRUE	TRUE	TRUE	TRUE	FALSE	0.154349	1.26043	4	33
gc19_pc.promCore::gencode::FRG1::ENSG00000109536.7	promCore	Skin-Melanoma	FRG1	0.000132972	0.366694	Fisher_observed	0.33004	1	8	8	TRUE	TRUE	FALSE	TRUE	TRUE	TRUE	TRUE	TRUE	TRUE	FALSE	0.772973	0.986363	3	34
gc19_pc.promCore::gencode::FTH1::ENSG00000167996.11	promCore	Skin-Melanoma	FTH1	3.96271e-11	0.433337	Fisher_observed	6.20955e-07	1	19	19	TRUE	TRUE	FALSE	TRUE	TRUE	TRUE	TRUE	TRUE	TRUE	FALSE	0.677246	0.945409	8	29
gc19_pc.promCore::gencode::FUBP3::ENSG00000107164.15	promCore	Skin-Melanoma	FUBP3	1.01637e-07	0.411464	Fisher_observed	0.000886626	1	13	12	TRUE	TRUE	FALSE	TRUE	TRUE	TRUE	TRUE	TRUE	TRUE	FALSE	0.643853	1.07137	6	31
gc19_pc.promCore::gencode::GDAP1::ENSG00000104381.8	promCore	Skin-Melanoma	GDAP1	2.44144e-07	0.415858	Fisher_observed	0.00196752	1	12	12	TRUE	TRUE	FALSE	TRUE	TRUE	TRUE	TRUE	TRUE	TRUE	FALSE	0.825233	0.992133	6	31
gc19_pc.promCore::gencode::GLTSCR2::ENSG00000105373.14	promCore	Skin-Melanoma	GLTSCR2	4.37448e-06	0.393033	Fisher_observed	0.0224339	1	23	16	TRUE	TRUE	FALSE	TRUE	TRUE	TRUE	TRUE	TRUE	TRUE	FALSE	0.14682	0.550783	6	31
gc19_pc.promCore::gencode::GMCL1::ENSG00000087338.4	promCore	Skin-Melanoma	GMCL1	2.0761e-09	0.423971	Fisher_observed	2.66175e-05	1	20	19	TRUE	TRUE	FALSE	TRUE	TRUE	TRUE	TRUE	TRUE	TRUE	FALSE	0.619734	0.995659	5	32
gc19_pc.promCore::gencode::GOLGA2::ENSG00000167110.12	promCore	Skin-Melanoma	GOLGA2	2.44721e-05	0.381415	Fisher_observed	0.0954276	1	14	14	TRUE	TRUE	FALSE	TRUE	TRUE	TRUE	TRUE	TRUE	TRUE	FALSE	0.63848	0.854669	9	28
gc19_pc.promCore::gencode::HINFP::ENSG00000172273.8	promCore	Skin-Melanoma	HINFP	2.34485e-08	0.41657	Fisher_observed	0.00023621	1	12	11	TRUE	TRUE	FALSE	TRUE	TRUE	TRUE	TRUE	TRUE	TRUE	FALSE	0.759179	1.06887	4	33
gc19_pc.promCore::gencode::HIST1H2BB::ENSG00000196226.2	promCore	Skin-Melanoma	HIST1H2BB	5.85167e-06	0.391748	Fisher_observed	0.0284572	1	10	10	TRUE	TRUE	FALSE	TRUE	TRUE	TRUE	TRUE	TRUE	TRUE	FALSE	0.672372	1.39826	1	36
gc19_pc.promCore::gencode::HIST1H2BJ::ENSG00000124635.7	promCore	Skin-Melanoma	HIST1H2BJ	4.62175e-05	0.376343	Fisher_observed	0.158333	1	11	11	TRUE	TRUE	FALSE	TRUE	TRUE	TRUE	TRUE	TRUE	TRUE	FALSE	0.690325	0.760985	7	30
gc19_pc.promCore::gencode::HJURP::ENSG00000123485.7	promCore	Skin-Melanoma	HJURP	9.79219e-05	0.370502	Fisher_observed	0.275515	1	16	15	TRUE	TRUE	FALSE	TRUE	TRUE	TRUE	TRUE	TRUE	TRUE	FALSE	0.559539	1.02662	6	31
gc19_pc.promCore::gencode::ID2::ENSG00000115738.5	promCore	Skin-Melanoma	ID2	1.25735e-05	0.386807	Fisher_observed	0.0548423	1	13	12	TRUE	TRUE	FALSE	TRUE	TRUE	TRUE	TRUE	TRUE	TRUE	FALSE	0.117889	1.87626	3	34
gc19_pc.promCore::gencode::ING4::ENSG00000111653.15	promCore	Skin-Melanoma	ING4	1.73127e-06	0.398278	Fisher_observed	0.0108516	1	20	16	TRUE	TRUE	FALSE	TRUE	TRUE	TRUE	TRUE	TRUE	TRUE	FALSE	0.104822	0.750597	6	31
gc19_pc.promCore::gencode::IQGAP1::ENSG00000140575.8	promCore	Skin-Melanoma	IQGAP1	5.2914e-11	0.432777	Fisher_observed	7.99547e-07	1	27	22	TRUE	TRUE	FALSE	TRUE	TRUE	TRUE	TRUE	TRUE	TRUE	FALSE	0.393279	0.808122	8	29
gc19_pc.promCore::gencode::ISY1::ENSG00000240682.5	promCore	Skin-Melanoma	ISY1	7.47974e-06	0.389702	Fisher_observed	0.0353586	1	11	10	TRUE	TRUE	FALSE	TRUE	TRUE	TRUE	TRUE	TRUE	TRUE	FALSE	0.948545	1.08101	5	32
gc19_pc.promCore::gencode::JRKL::ENSG00000183340.5	promCore	Skin-Melanoma	JRKL	6.29923e-05	0.374455	Fisher_observed	0.199636	1	15	12	TRUE	TRUE	FALSE	TRUE	TRUE	TRUE	TRUE	TRUE	TRUE	FALSE	0.65064	0.965939	5	32
gc19_pc.promCore::gencode::KATNB1::ENSG00000140854.8	promCore	Skin-Melanoma	KATNB1	3.12714e-06	0.395003	Fisher_observed	0.0172949	1	21	19	TRUE	TRUE	FALSE	TRUE	TRUE	TRUE	TRUE	TRUE	TRUE	FALSE	0.435109	1.31287	7	30
gc19_pc.promCore::gencode::KDM5A::ENSG00000073614.7	promCore	Skin-Melanoma	KDM5A	2.35462e-09	0.430585	Fisher_observed	2.88757e-05	1	18	18	TRUE	TRUE	FALSE	TRUE	TRUE	TRUE	TRUE	TRUE	TRUE	FALSE	0.555883	1.0454	7	30
gc19_pc.promCore::gencode::KIAA0907::ENSG00000132680.6	promCore	Skin-Melanoma	KIAA0907	3.09556e-06	0.395061	Fisher_observed	0.0172329	1	14	14	TRUE	TRUE	FALSE	TRUE	TRUE	TRUE	TRUE	TRUE	TRUE	FALSE	0.203286	1.43535	4	33
gc19_pc.promCore::gencode::LRRC29::ENSG00000125122.10	promCore	Skin-Melanoma	LRRC29	2.32657e-14	0.448106	Fisher_observed	7.29146e-10	1	29	24	TRUE	TRUE	FALSE	TRUE	TRUE	TRUE	TRUE	TRUE	TRUE	FALSE	0.101883	1.67233	12	25
gc19_pc.promCore::gencode::LRWD1::ENSG00000161036.6	promCore	Skin-Melanoma	LRWD1	2.84801e-06	0.400208	Fisher_observed	0.016259	1	13	13	TRUE	TRUE	FALSE	TRUE	TRUE	TRUE	TRUE	TRUE	TRUE	FALSE	0.53085	0.661502	5	32
gc19_pc.promCore::gencode::MED31::ENSG00000108590.6	promCore	Skin-Melanoma	MED31	4.78327e-07	0.408989	Fisher_observed	0.00352015	1	9	8	TRUE	TRUE	FALSE	TRUE	TRUE	TRUE	TRUE	TRUE	TRUE	FALSE	0.620244	0.981625	4	33
gc19_pc.promCore::gencode::MGAT2::ENSG00000168282.4	promCore	Skin-Melanoma	MGAT2	0.000147869	0.366537	Fisher_observed	0.355465	1	11	10	TRUE	TRUE	FALSE	TRUE	TRUE	TRUE	TRUE	TRUE	TRUE	FALSE	0.813642	1.00848	3	34
gc19_pc.promCore::gencode::MRPS31::ENSG00000102738.6	promCore	Skin-Melanoma	MRPS31	1.78686e-06	0.398109	Fisher_observed	0.0111125	1	12	11	TRUE	TRUE	FALSE	TRUE	TRUE	TRUE	TRUE	TRUE	TRUE	FALSE	0.153128	0.788638	5	32
gc19_pc.promCore::gencode::MTF1::ENSG00000188786.9	promCore	Skin-Melanoma	MTF1	1.39184e-06	0.399428	Fisher_observed	0.00899042	1	17	15	TRUE	TRUE	FALSE	TRUE	FALSE	TRUE	TRUE	TRUE	TRUE	FALSE	0.182754	1.25857	3	34
gc19_pc.promCore::gencode::MTRF1::ENSG00000120662.11	promCore	Skin-Melanoma	MTRF1	2.33617e-10	0.429481	Fisher_observed	3.18841e-06	1	15	15	TRUE	TRUE	FALSE	TRUE	TRUE	TRUE	TRUE	TRUE	TRUE	FALSE	0.982833	1.01371	5	32
gc19_pc.promCore::gencode::NDUFB9::ENSG00000147684.3	promCore	Skin-Melanoma	NDUFB9	5.59656e-05	0.374716	Fisher_observed	0.182142	1	7	7	TRUE	TRUE	FALSE	TRUE	TRUE	TRUE	TRUE	TRUE	TRUE	FALSE	0.759179	1.27417	4	33
gc19_pc.promCore::gencode::NOC2L::ENSG00000188976.6	promCore	Skin-Melanoma	NOC2L	1.86746e-10	0.429995	Fisher_observed	2.63367e-06	1	16	14	TRUE	TRUE	FALSE	TRUE	TRUE	TRUE	TRUE	TRUE	TRUE	FALSE	0.746631	1.05561	5	32
gc19_pc.promCore::gencode::NOL7::ENSG00000225921.2	promCore	Skin-Melanoma	NOL7	0.000134567	0.366575	Fisher_observed	0.331012	1	7	7	TRUE	TRUE	FALSE	TRUE	TRUE	TRUE	TRUE	TRUE	TRUE	FALSE	0.438867	0.957886	3	34
gc19_pc.promCore::gencode::PCF11::ENSG00000165494.6	promCore	Skin-Melanoma	PCF11	9.08935e-05	0.371189	Fisher_observed	0.261606	1	17	15	TRUE	TRUE	FALSE	TRUE	TRUE	TRUE	TRUE	TRUE	TRUE	FALSE	0.85665	0.990031	6	31
gc19_pc.promCore::gencode::PDCD11::ENSG00000148843.9	promCore	Skin-Melanoma	PDCD11	4.01597e-08	0.414896	Fisher_observed	0.000381824	1	17	17	TRUE	TRUE	FALSE	TRUE	TRUE	TRUE	TRUE	TRUE	TRUE	FALSE	0.124523	1.23215	6	31
gc19_pc.promCore::gencode::PELI3::ENSG00000174516.10	promCore	Skin-Melanoma	PELI3	5.56786e-05	0.374761	Fisher_observed	0.182142	1	16	12	TRUE	TRUE	FALSE	TRUE	TRUE	TRUE	TRUE	TRUE	TRUE	FALSE	0.264667	0.74093	6	31
gc19_pc.promCore::gencode::PMM1::ENSG00000100417.7	promCore	Skin-Melanoma	PMM1	1.12126e-06	0.400904	Fisher_observed	0.0074124	1	16	13	TRUE	TRUE	FALSE	TRUE	TRUE	TRUE	TRUE	TRUE	TRUE	FALSE	0.759179	0.799929	4	33
gc19_pc.promCore::gencode::POFUT2::ENSG00000186866.12	promCore	Skin-Melanoma	POFUT2	2.12478e-07	0.408232	Fisher_observed	0.00174557	1	19	15	TRUE	TRUE	FALSE	TRUE	TRUE	TRUE	TRUE	TRUE	TRUE	FALSE	0.376062	0.971877	3	34
gc19_pc.promCore::gencode::POLDIP3::ENSG00000100227.13	promCore	Skin-Melanoma	POLDIP3	0.000198884	0.362539	Fisher_observed	0.417595	1	13	13	TRUE	TRUE	FALSE	TRUE	TRUE	TRUE	TRUE	TRUE	TRUE	FALSE	0.346718	0.931256	3	34
gc19_pc.promCore::gencode::POLR2D::ENSG00000144231.6	promCore	Skin-Melanoma	POLR2D	4.20787e-05	0.377123	Fisher_observed	0.147743	1	12	11	TRUE	TRUE	FALSE	TRUE	TRUE	TRUE	TRUE	TRUE	TRUE	FALSE	0.185462	0.780429	6	31
gc19_pc.promCore::gencode::PPP1R10::ENSG00000204569.5	promCore	Skin-Melanoma	PPP1R10	6.88306e-05	0.372901	Fisher_observed	0.211025	1	13	10	TRUE	TRUE	FALSE	TRUE	TRUE	TRUE	TRUE	TRUE	TRUE	FALSE	0.831918	0.879744	4	33
gc19_pc.promCore::gencode::PRIM2::ENSG00000146143.13	promCore	Skin-Melanoma	PRIM2	0.000103526	0.369135	Fisher_observed	0.283499	1	9	8	TRUE	TRUE	FALSE	TRUE	TRUE	TRUE	TRUE	TRUE	TRUE	FALSE	0.3003	1.2202	2	35
gc19_pc.promCore::gencode::PSMC3::ENSG00000165916.4	promCore	Skin-Melanoma	PSMC3	2.65888e-07	0.407275	Fisher_observed	0.00208819	1	24	21	TRUE	TRUE	FALSE	TRUE	TRUE	TRUE	TRUE	TRUE	TRUE	FALSE	0.172429	1.36795	7	30
gc19_pc.promCore::gencode::PSMC6::ENSG00000100519.7	promCore	Skin-Melanoma	PSMC6	1.15762e-06	0.400744	Fisher_observed	0.00759344	1	10	10	TRUE	TRUE	FALSE	TRUE	TRUE	TRUE	TRUE	TRUE	TRUE	FALSE	0.406692	1.11212	3	34
gc19_pc.promCore::gencode::PTPN1::ENSG00000196396.5	promCore	Skin-Melanoma	PTPN1	5.13119e-08	0.413811	Fisher_observed	0.000477132	1	16	13	TRUE	TRUE	FALSE	TRUE	TRUE	TRUE	TRUE	TRUE	TRUE	FALSE	0.779533	0.982454	5	32
gc19_pc.promCore::gencode::RABEPK::ENSG00000136933.12	promCore	Skin-Melanoma	RABEPK	1.43013e-05	0.385343	Fisher_observed	0.0608113	1	9	7	TRUE	TRUE	FALSE	TRUE	TRUE	TRUE	TRUE	TRUE	TRUE	FALSE	0.937452	1.04283	3	34
gc19_pc.promCore::gencode::RNF185::ENSG00000138942.11	promCore	Skin-Melanoma	RNF185	1.70691e-06	0.398354	Fisher_observed	0.0107787	1	12	12	TRUE	TRUE	FALSE	TRUE	FALSE	TRUE	TRUE	TRUE	TRUE	FALSE	0.350413	0.785091	5	32
gc19_pc.promCore::gencode::RNGTT::ENSG00000111880.11	promCore	Skin-Melanoma	RNGTT	2.1143e-05	0.391172	Fisher_observed	0.0836397	1	6	6	TRUE	TRUE	FALSE	TRUE	TRUE	TRUE	TRUE	TRUE	TRUE	FALSE	0.588589	1.16104	2	35
gc19_pc.promCore::gencode::RP11-286N22.8::ENSG00000256591.1	promCore	Skin-Melanoma	RP11-286N22.8	0.000163812	0.372626	Fisher_observed	0.380103	1	10	10	TRUE	TRUE	FALSE	TRUE	TRUE	TRUE	TRUE	TRUE	TRUE	FALSE	0.89601	1.75512	3	34
gc19_pc.promCore::gencode::RPE::ENSG00000197713.10	promCore	Skin-Melanoma	RPE	6.74196e-05	0.373085	Fisher_observed	0.207451	1	15	12	TRUE	TRUE	FALSE	TRUE	TRUE	TRUE	TRUE	TRUE	TRUE	FALSE	0.68847	0.92559	4	33
gc19_pc.promCore::gencode::RPIA::ENSG00000153574.8	promCore	Skin-Melanoma	RPIA	8.6494e-06	0.389287	Fisher_observed	0.039839	1	13	11	TRUE	TRUE	FALSE	TRUE	TRUE	TRUE	TRUE	TRUE	TRUE	FALSE	0.68847	1.01428	4	33
gc19_pc.promCore::gencode::RPL13A::ENSG00000142541.12	promCore	Skin-Melanoma	RPL13A	1.55205e-14	0.44595	Fisher_observed	5.25324e-10	1	52	38	TRUE	TRUE	FALSE	TRUE	FALSE	TRUE	TRUE	TRUE	TRUE	FALSE	0.55095	0.881001	15	22
gc19_pc.promCore::gencode::RPL18A::ENSG00000105640.8	promCore	Skin-Melanoma	RPL18A	2.00964e-05	0.383509	Fisher_observed	0.0802128	1	25	21	TRUE	TRUE	FALSE	TRUE	TRUE	TRUE	TRUE	TRUE	TRUE	FALSE	0.80533	1.55981	7	30
gc19_pc.promCore::gencode::RPL29::ENSG00000162244.6	promCore	Skin-Melanoma	RPL29	0.000204074	0.362262	Fisher_observed	0.424438	1	11	11	TRUE	TRUE	FALSE	TRUE	TRUE	TRUE	TRUE	TRUE	TRUE	FALSE	0.341941	1.16572	6	31
gc19_pc.promCore::gencode::RPL34::ENSG00000109475.12	promCore	Skin-Melanoma	RPL34	1.05587e-11	0.435916	Fisher_observed	1.94229e-07	1	22	15	TRUE	TRUE	FALSE	TRUE	TRUE	TRUE	TRUE	TRUE	TRUE	FALSE	0.373254	0.799743	8	29
gc19_pc.promCore::gencode::RPL8::ENSG00000161016.11	promCore	Skin-Melanoma	RPL8	4.21272e-06	0.393722	Fisher_observed	0.0218694	1	15	14	TRUE	TRUE	FALSE	TRUE	TRUE	TRUE	TRUE	TRUE	TRUE	FALSE	0.0316818	0.381344	5	32
gc19_pc.promCore::gencode::RPS18::ENSG00000231500.2	promCore	Skin-Melanoma	RPS18	1.65538e-08	0.4179	Fisher_observed	0.000172783	1	20	15	TRUE	TRUE	FALSE	TRUE	TRUE	TRUE	TRUE	TRUE	TRUE	FALSE	0.0966513	0.573916	5	32
gc19_pc.promCore::gencode::RPS20::ENSG00000008988.5	promCore	Skin-Melanoma	RPS20	3.1421e-13	0.441771	Fisher_observed	8.5767e-09	1	28	23	TRUE	TRUE	FALSE	TRUE	TRUE	TRUE	TRUE	TRUE	TRUE	FALSE	0.502651	0.769724	5	32
gc19_pc.promCore::gencode::RPS27::ENSG00000177954.7	promCore	Skin-Melanoma	RPS27	1.21215e-12	0.439686	Fisher_observed	2.62999e-08	1	21	19	TRUE	TRUE	FALSE	TRUE	TRUE	TRUE	TRUE	TRUE	TRUE	FALSE	0.0218188	0.626954	6	31
gc19_pc.promCore::gencode::SASS6::ENSG00000156876.8	promCore	Skin-Melanoma	SASS6	6.83132e-08	0.41297	Fisher_observed	0.000615935	1	19	17	TRUE	TRUE	FALSE	TRUE	TRUE	TRUE	TRUE	TRUE	TRUE	FALSE	0.985577	0.924908	8	29
gc19_pc.promCore::gencode::SCYL2::ENSG00000136021.13	promCore	Skin-Melanoma	SCYL2	0.000150279	0.37346	Fisher_observed	0.360236	1	15	13	TRUE	TRUE	FALSE	TRUE	TRUE	TRUE	TRUE	TRUE	TRUE	FALSE	0.589428	0.883579	5	32
gc19_pc.promCore::gencode::SDF4::ENSG00000078808.12	promCore	Skin-Melanoma	SDF4	7.07143e-06	0.390062	Fisher_observed	0.0338062	1	7	7	TRUE	TRUE	FALSE	TRUE	TRUE	TRUE	TRUE	TRUE	TRUE	FALSE	0.154349	1.72107	4	33
gc19_pc.promCore::gencode::SESN2::ENSG00000130766.4	promCore	Skin-Melanoma	SESN2	6.08454e-06	0.391012	Fisher_observed	0.0294206	1	16	12	TRUE	TRUE	FALSE	TRUE	TRUE	TRUE	TRUE	TRUE	TRUE	FALSE	0.920078	0.926406	6	31
gc19_pc.promCore::gencode::SLC30A6::ENSG00000152683.10	promCore	Skin-Melanoma	SLC30A6	3.36031e-13	0.441695	Fisher_observed	8.88569e-09	1	20	19	TRUE	TRUE	FALSE	TRUE	TRUE	TRUE	TRUE	TRUE	TRUE	FALSE	0.266343	1.24112	5	32
gc19_pc.promCore::gencode::SMIM20::ENSG00000250317.4	promCore	Skin-Melanoma	SMIM20	0.000120194	0.368565	Fisher_observed	0.311026	1	13	13	TRUE	TRUE	FALSE	TRUE	TRUE	TRUE	TRUE	TRUE	TRUE	FALSE	0.50577	1.02582	7	30
gc19_pc.promCore::gencode::SMUG1::ENSG00000123415.10	promCore	Skin-Melanoma	SMUG1	2.26412e-11	0.434456	Fisher_observed	3.75656e-07	1	27	23	TRUE	TRUE	FALSE	TRUE	TRUE	TRUE	TRUE	TRUE	TRUE	FALSE	0.634869	0.93569	11	26
gc19_pc.promCore::gencode::SNRNP200::ENSG00000144028.10	promCore	Skin-Melanoma	SNRNP200	2.8727e-06	0.395921	Fisher_observed	0.016259	1	14	11	TRUE	TRUE	FALSE	TRUE	TRUE	TRUE	TRUE	TRUE	TRUE	FALSE	0.185964	0.891557	4	33
gc19_pc.promCore::gencode::SP2::ENSG00000167182.11	promCore	Skin-Melanoma	SP2	2.41448e-06	0.396884	Fisher_observed	0.0145934	1	14	11	TRUE	TRUE	FALSE	TRUE	TRUE	TRUE	TRUE	TRUE	TRUE	FALSE	0.492967	1.05166	4	33
gc19_pc.promCore::gencode::STRA13::ENSG00000169689.10	promCore	Skin-Melanoma	STRA13	3.35232e-06	0.395047	Fisher_observed	0.0182308	1	21	17	TRUE	TRUE	FALSE	TRUE	TRUE	TRUE	TRUE	TRUE	TRUE	FALSE	0.555883	1.32999	7	30
gc19_pc.promCore::gencode::SYF2::ENSG00000117614.5	promCore	Skin-Melanoma	SYF2	4.26666e-06	0.393183	Fisher_observed	0.0220143	1	13	12	TRUE	TRUE	FALSE	TRUE	FALSE	TRUE	TRUE	TRUE	TRUE	FALSE	0.455744	1.09993	6	31
gc19_pc.promCore::gencode::TATDN1::ENSG00000147687.12	promCore	Skin-Melanoma	TATDN1	2.1281e-06	0.401773	Fisher_observed	0.012955	1	7	7	TRUE	TRUE	FALSE	TRUE	TRUE	TRUE	TRUE	TRUE	TRUE	FALSE	0.554955	1.19598	4	33
gc19_pc.promCore::gencode::TAX1BP1::ENSG00000106052.9	promCore	Skin-Melanoma	TAX1BP1	2.67257e-07	0.407253	Fisher_observed	0.00208819	1	19	17	TRUE	TRUE	FALSE	TRUE	TRUE	TRUE	TRUE	TRUE	TRUE	FALSE	0.0875161	0.589701	5	32
gc19_pc.promCore::gencode::TBC1D22A::ENSG00000054611.9	promCore	Skin-Melanoma	TBC1D22A	1.93507e-07	0.408625	Fisher_observed	0.0016212	1	10	10	TRUE	TRUE	FALSE	TRUE	FALSE	TRUE	TRUE	TRUE	TRUE	FALSE	0.854569	0.952351	3	34
gc19_pc.promCore::gencode::TERT::ENSG00000164362.14	promCore	Skin-Melanoma	TERT	9.97155e-22	0.460561	Fisher_observed	9.37523e-17	1.05471e-16	59	54	TRUE	TRUE	TRUE	TRUE	TRUE	TRUE	TRUE	TRUE	TRUE	TRUE	0.95765	0.617283	28	9
gc19_pc.promCore::gencode::TIMM8B::ENSG00000150779.7	promCore	Skin-Melanoma	TIMM8B	2.11526e-05	0.38953	Fisher_observed	0.0836397	1	10	8	TRUE	TRUE	FALSE	TRUE	TRUE	TRUE	TRUE	TRUE	TRUE	FALSE	0.920078	1.04513	6	31
gc19_pc.promCore::gencode::TMEM102::ENSG00000181284.2	promCore	Skin-Melanoma	TMEM102	2.18039e-08	0.416816	Fisher_observed	0.000222289	1	15	15	TRUE	TRUE	FALSE	TRUE	TRUE	TRUE	TRUE	TRUE	TRUE	FALSE	0.102839	0.389924	4	33
gc19_pc.promCore::gencode::TMEM203::ENSG00000187713.5	promCore	Skin-Melanoma	TMEM203	6.63943e-05	0.378668	Fisher_observed	0.205793	1	6	6	TRUE	TRUE	FALSE	TRUE	FALSE	TRUE	TRUE	TRUE	TRUE	FALSE	0.972973	1.00656	1	36
gc19_pc.promCore::gencode::TMEM208::ENSG00000168701.14	promCore	Skin-Melanoma	TMEM208	1.03627e-13	0.446174	Fisher_observed	3.13168e-09	1	29	24	TRUE	TRUE	FALSE	TRUE	TRUE	TRUE	TRUE	TRUE	TRUE	FALSE	0.0155387	1.37414	12	25
gc19_pc.promCore::gencode::TMEM258::ENSG00000134825.9	promCore	Skin-Melanoma	TMEM258	0.000165493	0.372527	Fisher_observed	0.380533	1	12	11	TRUE	TRUE	FALSE	TRUE	TRUE	TRUE	TRUE	TRUE	TRUE	FALSE	0.542085	1.02085	3	34
gc19_pc.promCore::gencode::TOLLIP::ENSG00000078902.11	promCore	Skin-Melanoma	TOLLIP	0.000101594	0.369314	Fisher_observed	0.279112	1	13	12	TRUE	TRUE	FALSE	TRUE	TRUE	TRUE	TRUE	TRUE	TRUE	FALSE	0.247554	1.3849	5	32
gc19_pc.promCore::gencode::TOMM40::ENSG00000130204.8	promCore	Skin-Melanoma	TOMM40	1.18665e-08	0.418811	Fisher_observed	0.000127104	1	27	19	TRUE	TRUE	FALSE	TRUE	TRUE	TRUE	TRUE	TRUE	TRUE	FALSE	0.475204	0.914206	5	32
gc19_pc.promCore::gencode::TOR1AIP2::ENSG00000169905.8	promCore	Skin-Melanoma	TOR1AIP2	3.44552e-08	0.422867	Fisher_observed	0.000335118	1	12	12	TRUE	TRUE	FALSE	TRUE	TRUE	TRUE	TRUE	TRUE	TRUE	FALSE	0.33033	0.746721	2	35
gc19_pc.promCore::gencode::TOR1B::ENSG00000136816.11	promCore	Skin-Melanoma	TOR1B	2.69697e-07	0.407213	Fisher_observed	0.00208819	1	11	11	TRUE	TRUE	FALSE	TRUE	TRUE	TRUE	TRUE	TRUE	TRUE	FALSE	0.673036	1.00529	6	31
gc19_pc.promCore::gencode::TPD52L2::ENSG00000101150.13	promCore	Skin-Melanoma	TPD52L2	0.000174001	0.364893	Fisher_observed	0.388602	1	6	6	TRUE	TRUE	FALSE	TRUE	TRUE	TRUE	TRUE	TRUE	TRUE	FALSE	0.981149	1.06848	4	33
gc19_pc.promCore::gencode::TPRG1L::ENSG00000158109.10	promCore	Skin-Melanoma	TPRG1L	2.75828e-05	0.380498	Fisher_observed	0.105611	1	14	13	TRUE	TRUE	FALSE	TRUE	TRUE	TRUE	TRUE	TRUE	TRUE	FALSE	0.321462	1.18533	6	31
gc19_pc.promCore::gencode::TRAIP::ENSG00000183763.4	promCore	Skin-Melanoma	TRAIP	2.20579e-05	0.382828	Fisher_observed	0.0864117	1	13	12	TRUE	TRUE	FALSE	TRUE	TRUE	TRUE	TRUE	TRUE	TRUE	FALSE	0.615195	0.905043	6	31
gc19_pc.promCore::gencode::TRAPPC13::ENSG00000113597.13	promCore	Skin-Melanoma	TRAPPC13	3.33198e-05	0.379694	Fisher_observed	0.122054	1	10	10	TRUE	TRUE	FALSE	TRUE	TRUE	TRUE	TRUE	TRUE	TRUE	FALSE	0.472072	0.691155	3	34
gc19_pc.promCore::gencode::TRMT10C::ENSG00000174173.6	promCore	Skin-Melanoma	TRMT10C	8.44394e-13	0.440268	Fisher_observed	1.88028e-08	1	27	26	TRUE	TRUE	FALSE	TRUE	TRUE	TRUE	TRUE	TRUE	TRUE	FALSE	0.549893	1.05236	8	29
gc19_pc.promCore::gencode::TRMT13::ENSG00000122435.5	promCore	Skin-Melanoma	TRMT13	1.34102e-07	0.415538	Fisher_observed	0.0011462	1	18	16	TRUE	TRUE	FALSE	TRUE	TRUE	TRUE	TRUE	TRUE	TRUE	FALSE	0.316915	1.09099	8	29
gc19_pc.promCore::gencode::TTC13::ENSG00000143643.8	promCore	Skin-Melanoma	TTC13	0.0001748	0.37199	Fisher_observed	0.388602	1	9	8	TRUE	TRUE	FALSE	TRUE	TRUE	TRUE	TRUE	TRUE	TRUE	FALSE	0.354334	1.12804	4	33
gc19_pc.promCore::gencode::TTC4::ENSG00000243725.2	promCore	Skin-Melanoma	TTC4	4.42424e-05	0.377425	Fisher_observed	0.154062	1	11	11	TRUE	TRUE	FALSE	TRUE	TRUE	TRUE	TRUE	TRUE	TRUE	FALSE	0.027027	0.696305	2	35
gc19_pc.promCore::gencode::TYW1B::ENSG00000254184.3	promCore	Skin-Melanoma	TYW1B	2.46132e-06	0.396779	Fisher_observed	0.014771	1	22	21	TRUE	TRUE	FALSE	TRUE	TRUE	TRUE	TRUE	TRUE	TRUE	FALSE	0.353849	0.718698	8	29
gc19_pc.promCore::gencode::TYW1::ENSG00000198874.8	promCore	Skin-Melanoma	TYW1	6.56709e-13	0.440665	Fisher_observed	1.54359e-08	1	26	19	FALSE	TRUE	FALSE	TRUE	TRUE	TRUE	TRUE	TRUE	TRUE	FALSE	0.305913	0.875646	4	33
gc19_pc.promCore::gencode::URB1::ENSG00000142207.5	promCore	Skin-Melanoma	URB1	2.33538e-16	0.453195	Fisher_observed	9.88072e-12	1	34	27	TRUE	TRUE	FALSE	TRUE	TRUE	TRUE	TRUE	TRUE	TRUE	FALSE	0.235618	0.62114	8	29
gc19_pc.promCore::gencode::USMG5::ENSG00000173915.8	promCore	Skin-Melanoma	USMG5	3.52204e-08	0.420277	Fisher_observed	0.000338667	1	17	17	TRUE	TRUE	FALSE	TRUE	TRUE	TRUE	TRUE	TRUE	TRUE	FALSE	0.07977	1.25273	6	31
gc19_pc.promCore::gencode::UTP11L::ENSG00000183520.7	promCore	Skin-Melanoma	UTP11L	1.79917e-06	0.39847	Fisher_observed	0.0111125	1	11	11	TRUE	TRUE	FALSE	TRUE	TRUE	TRUE	TRUE	TRUE	TRUE	FALSE	0.199785	1.38599	6	31
gc19_pc.promCore::gencode::VIPAS39::ENSG00000151445.11	promCore	Skin-Melanoma	VIPAS39	8.03e-05	0.371509	Fisher_observed	0.239254	1	14	10	TRUE	TRUE	FALSE	TRUE	TRUE	TRUE	TRUE	TRUE	TRUE	FALSE	0.854569	1.15461	3	34
gc19_pc.promCore::gencode::VPS52::ENSG00000223501.4	promCore	Skin-Melanoma	VPS52	6.33396e-06	0.397301	Fisher_observed	0.0304526	1	20	15	TRUE	TRUE	FALSE	TRUE	TRUE	TRUE	TRUE	TRUE	TRUE	FALSE	0.53085	1.30365	5	32
gc19_pc.promCore::gencode::WDR5B::ENSG00000196981.2	promCore	Skin-Melanoma	WDR5B	2.41046e-07	0.407696	Fisher_observed	0.00196123	1	14	13	TRUE	TRUE	FALSE	TRUE	TRUE	TRUE	TRUE	TRUE	TRUE	FALSE	0.350413	1.18441	5	32
gc19_pc.promCore::gencode::YAE1D1::ENSG00000241127.3	promCore	Skin-Melanoma	YAE1D1	8.22064e-10	0.426423	Fisher_observed	1.07017e-05	1	14	14	TRUE	TRUE	FALSE	TRUE	TRUE	TRUE	TRUE	TRUE	TRUE	FALSE	0.154349	0.552315	4	33
gc19_pc.promCore::gencode::ZFPL1::ENSG00000162300.7	promCore	Skin-Melanoma	ZFPL1	0.000174822	0.371989	Fisher_observed	0.388602	1	10	10	TRUE	TRUE	FALSE	TRUE	TRUE	TRUE	TRUE	TRUE	TRUE	FALSE	0.542085	0.899657	3	34
gc19_pc.promCore::gencode::ZNF324::ENSG00000083812.7	promCore	Skin-Melanoma	ZNF324	4.61218e-11	0.433025	Fisher_observed	7.09586e-07	1	25	22	TRUE	TRUE	FALSE	TRUE	TRUE	TRUE	TRUE	TRUE	TRUE	FALSE	0.776091	0.907169	7	30
gc19_pc.promCore::gencode::ZNF77::ENSG00000175691.8	promCore	Skin-Melanoma	ZNF77	0.000125042	0.368184	Fisher_observed	0.317741	1	13	13	TRUE	TRUE	FALSE	TRUE	TRUE	TRUE	TRUE	TRUE	TRUE	FALSE	0.523582	0.916109	4	33
gc19_pc.promCore::gencode::ZSWIM6::ENSG00000130449.5	promCore	Skin-Melanoma	ZSWIM6	4.91987e-07	0.404526	Fisher_observed	0.00358887	0.021911	12	11	TRUE	TRUE	TRUE	TRUE	TRUE	TRUE	TRUE	TRUE	TRUE	TRUE	0.982833	0.798004	5	32
gc19_pc.promCore::gencode::HDAC1::ENSG00000116478.7	promCore	meta_Squamous	HDAC1	0.000164407	0.374563	Fisher_observed	0.380103	1	3	3	TRUE	TRUE	TRUE	TRUE	TRUE	TRUE	TRUE	TRUE	TRUE	TRUE	0.104877	0.824719	2	105
gc19_pc.promCore::gencode::HES1::ENSG00000114315.3	promCore	meta_Squamous	HES1	0.000142597	0.375892	Fisher_observed	0.34773	1	3	3	TRUE	TRUE	TRUE	TRUE	TRUE	TRUE	TRUE	TRUE	TRUE	TRUE	0.712881	1.1187	3	104
gc19_pc.promCore::gencode::HIST1H2AE::ENSG00000168274.3	promCore	meta_Squamous	HIST1H2AE	0.000196729	0.372839	Fisher_observed	0.414098	1	4	4	TRUE	TRUE	TRUE	TRUE	TRUE	TRUE	TRUE	TRUE	TRUE	TRUE	0.454938	1.59588	4	103
gc19_pc.promCore::gencode::TERT::ENSG00000164362.14	promCore	meta_Squamous	TERT	1.3179e-11	0.43983	Fisher_observed	2.37272e-07	7.96556e-07	8	8	TRUE	TRUE	TRUE	TRUE	TRUE	TRUE	TRUE	TRUE	TRUE	TRUE	0.695689	0.661845	5	102
gc19_pc.promCore::gencode::WDR74::ENSG00000133316.11	promCore	meta_Squamous	WDR74	6.28274e-05	0.382952	Fisher_observed	0.199636	0.949342	7	7	TRUE	TRUE	TRUE	TRUE	TRUE	TRUE	TRUE	TRUE	TRUE	TRUE	0.259491	1.22347	7	100
gc19_pc.promCore::gencode::CHMP4B::ENSG00000101421.3	promCore	Stomach-AdenoCa	CHMP4B	0.000173256	0.372175	Fisher_observed	0.388602	1	3	3	TRUE	TRUE	TRUE	TRUE	TRUE	TRUE	TRUE	TRUE	TRUE	TRUE	0.137931	1.78776	1	28
gc19_pc.promCore::gencode::GOLGA5::ENSG00000066455.8	promCore	Stomach-AdenoCa	GOLGA5	0.000157081	0.348604	Fisher_observed	0.370247	1	4	4	TRUE	TRUE	TRUE	TRUE	TRUE	TRUE	TRUE	TRUE	TRUE	TRUE	0.0125889	1.30381	3	26
gc19_pc.promCore::gencode::HIST1H2AM::ENSG00000233224.1	promCore	Stomach-AdenoCa	HIST1H2AM	1.46756e-05	0.392116	Fisher_observed	0.0617818	0.376307	3	3	TRUE	TRUE	TRUE	TRUE	TRUE	TRUE	TRUE	TRUE	TRUE	TRUE	0.137931	3.25308	1	28
gc19_pc.promCore::gencode::ZNF436::ENSG00000125945.10	promCore	Stomach-AdenoCa	ZNF436	1.45028e-05	0.392195	Fisher_observed	0.0613597	0.376307	3	3	TRUE	TRUE	TRUE	TRUE	TRUE	TRUE	TRUE	TRUE	TRUE	TRUE	NA	NA	0	29
gc19_pc.promCore::gencode::ERC2::ENSG00000187672.8	promCore	Thy-AdenoCa	ERC2	0.000101163	0.351601	Fisher_observed	0.278835	1	2	2	TRUE	TRUE	TRUE	TRUE	TRUE	FALSE	FALSE	TRUE	TRUE	FALSE	0.362627	1.30071	2	45
gc19_pc.promCore::gencode::FBXL7::ENSG00000183580.8	promCore	Thy-AdenoCa	FBXL7	0.000144028	0.360284	Fisher_observed	0.35021	1	2	2	TRUE	TRUE	TRUE	TRUE	TRUE	FALSE	FALSE	TRUE	TRUE	FALSE	0.312673	1.4305	2	45
gc19_pc.promCore::gencode::PLEKHS1::ENSG00000148735.10	promCore	Thy-AdenoCa	PLEKHS1	7.14228e-07	0.396122	Fisher_observed	0.00503637	1	4	2	TRUE	TRUE	TRUE	TRUE	FALSE	TRUE	FALSE	TRUE	TRUE	FALSE	0.654124	1.87304	2	45
gc19_pc.promCore::gencode::PTPRC::ENSG00000081237.14	promCore	Thy-AdenoCa	PTPRC	3.65978e-05	0.372133	Fisher_observed	0.132183	1	2	2	TRUE	TRUE	TRUE	TRUE	TRUE	FALSE	FALSE	TRUE	TRUE	FALSE	0.0462535	0.164797	2	45
gc19_pc.promCore::gencode::TERT::ENSG00000164362.14	promCore	Thy-AdenoCa	TERT	8.8943e-31	0.462349	Fisher_observed	2.50872e-25	2.50872e-25	12	11	TRUE	TRUE	TRUE	TRUE	TRUE	TRUE	TRUE	TRUE	TRUE	TRUE	NA	NA	11	36
gc19_pc.promCore::gencode::ZNF575::ENSG00000176472.6	promCore	Thy-AdenoCa	ZNF575	7.53567e-05	0.366197	Fisher_observed	0.226922	1	2	2	TRUE	TRUE	TRUE	TRUE	TRUE	FALSE	FALSE	TRUE	TRUE	FALSE	0.599445	0.888212	2	45
gc19_pc.promCore::gencode::RNF113A::ENSG00000125352.4	promCore	Uterus-AdenoCa	RNF113A	0.000178894	0.452175	regDriver	0.394209	1	3	1	TRUE	TRUE	TRUE	TRUE	TRUE	TRUE	FALSE	TRUE	TRUE	FALSE	0.227273	1.52585	1	43
enhancers::chr6:142705600-142706400::NA::NA	enhancer	meta_Adenocarcinoma	GPR126	1.87543e-08	0.411433	Fisher_observed	0.00121366	1	17	17	TRUE	TRUE	TRUE	FALSE	FALSE	TRUE	TRUE	TRUE	TRUE	FALSE	NA	NA	NA	NA
enhancers::chr7:107821400-107823000::NA::NA	enhancer	meta_Adenocarcinoma	LAMB1	7.906e-07	0.396417	Fisher_observed	0.0378982	0.127906	13	13	TRUE	TRUE	TRUE	TRUE	TRUE	TRUE	TRUE	TRUE	TRUE	TRUE	NA	NA	NA	NA
enhancers::chr7:86865600-86866400::NA::NA	enhancer	meta_Adenocarcinoma	TP53TG1	6.31575e-12	0.431365	Fisher_observed	8.1743e-07	1.63486e-06	14	13	TRUE	TRUE	TRUE	TRUE	TRUE	TRUE	TRUE	TRUE	TRUE	TRUE	NA	NA	NA	NA
enhancers::chr6:142705600-142706400::NA::NA	enhancer	Bladder-TCC	GPR126	1.22683e-22	0.459494	Fisher_observed	7.93925e-17	1	15	14	TRUE	TRUE	TRUE	FALSE	FALSE	TRUE	TRUE	TRUE	TRUE	FALSE	NA	NA	NA	NA
enhancers::chr12:102295400-102297000::NA::NA	enhancer	Bone-Leiomyo	DRAM1	2.17704e-05	0.352611	Fisher_observed	0.447251	1	4	1	TRUE	TRUE	TRUE	FALSE	TRUE	TRUE	FALSE	TRUE	TRUE	FALSE	NA	NA	NA	NA
enhancers::chr12:54261400-54263800::NA::NA	enhancer	Bone-Leiomyo	AAAS;CBX5;KRT18;COPZ1;HOXC13;ATP5G2;HNRNPA1;KRT8;ATF7;HOXC10;MFSD5;SP1;PCBP2	1.89129e-05	0.353712	Fisher_observed	0.407974	1	2	2	TRUE	TRUE	TRUE	TRUE	TRUE	FALSE	FALSE	TRUE	TRUE	FALSE	NA	NA	NA	NA
enhancers::chr12:64417800-64419200::NA::NA	enhancer	Bone-Leiomyo	SRGAP1	7.75995e-06	0.36025	Fisher_observed	0.223189	1	2	2	TRUE	TRUE	TRUE	TRUE	TRUE	FALSE	FALSE	TRUE	TRUE	FALSE	NA	NA	NA	NA
enhancers::chr13:54362200-54363000::NA::NA	enhancer	Bone-Leiomyo	LINC00458	1.50679e-06	0.381894	Fisher_observed	0.067248	0.216688	3	3	TRUE	TRUE	TRUE	TRUE	TRUE	TRUE	TRUE	TRUE	TRUE	TRUE	NA	NA	NA	NA
enhancers::chr7:25671800-25672600::NA::NA	enhancer	Bone-Leiomyo	HNRNPA2B1	3.97776e-06	0.364715	Fisher_observed	0.147095	1	2	2	TRUE	TRUE	TRUE	TRUE	FALSE	FALSE	FALSE	TRUE	TRUE	FALSE	NA	NA	NA	NA
enhancers::chr2:150587400-150592000::NA::NA	enhancer	Bone-Osteosarc	RND3;MMADHC	2.49128e-05	0.352208	Fisher_observed	0.489281	1	2	1	TRUE	TRUE	TRUE	TRUE	TRUE	FALSE	FALSE	TRUE	TRUE	FALSE	NA	NA	NA	NA
enhancers::chr3:108552000-108554600::NA::NA	enhancer	Bone-Osteosarc	TRAT1	2.49503e-05	0.352196	Fisher_observed	0.489281	1	2	2	TRUE	TRUE	TRUE	TRUE	TRUE	FALSE	FALSE	TRUE	TRUE	FALSE	NA	NA	NA	NA
enhancers::chr6:142705600-142706400::NA::NA	enhancer	Breast-AdenoCa	GPR126	2.73499e-10	0.430714	Fisher_observed	2.72294e-05	1	8	8	TRUE	TRUE	TRUE	FALSE	FALSE	TRUE	TRUE	TRUE	TRUE	FALSE	NA	NA	NA	NA
enhancers::chr6:142705600-142706400::NA::NA	enhancer	meta_Breast	GPR126	6.29161e-10	0.43978	Fisher_observed	5.76202e-05	1	9	9	TRUE	TRUE	TRUE	FALSE	FALSE	TRUE	TRUE	TRUE	TRUE	FALSE	NA	NA	NA	NA
enhancers::chr2:66248400-66249600::NA::NA	enhancer	CNS-Medullo		5.27832e-06	0.368821	Fisher_observed	0.166624	1	2	2	TRUE	TRUE	TRUE	TRUE	TRUE	FALSE	FALSE	TRUE	TRUE	FALSE	NA	NA	NA	NA
enhancers::chr2:69077200-69081400::NA::NA	enhancer	CNS-Medullo	BMP10;ANTXR1	2.31125e-06	0.373962	Fisher_observed	0.0964963	1	3	2	TRUE	TRUE	TRUE	TRUE	TRUE	TRUE	FALSE	TRUE	TRUE	FALSE	NA	NA	NA	NA
enhancers::chr10:54205800-54213400::NA::NA	enhancer	CNS-PiloAstro	DKK1	8.29473e-08	0.388531	Fisher_observed	0.00511221	1	2	2	TRUE	TRUE	TRUE	TRUE	TRUE	FALSE	FALSE	TRUE	TRUE	FALSE	NA	NA	NA	NA
enhancers::chr16:88654200-88656800::NA::NA	enhancer	CNS-PiloAstro	CYBA;ZC3H18;MVD;APRT	1.97075e-05	0.336831	Fisher_observed	0.418145	1	1	1	TRUE	TRUE	TRUE	TRUE	TRUE	FALSE	FALSE	TRUE	TRUE	FALSE	NA	NA	NA	NA
enhancers::chr5:54953200-54953800::NA::NA	enhancer	CNS-PiloAstro	IL6ST;GPX8	1.03737e-05	0.341615	Fisher_observed	0.291879	1	1	1	TRUE	TRUE	TRUE	TRUE	TRUE	FALSE	FALSE	TRUE	TRUE	FALSE	NA	NA	NA	NA
enhancers::chr6:142705600-142706400::NA::NA	enhancer	meta_Carcinoma	GPR126	4.10692e-23	0.457569	Fisher_observed	5.31547e-17	1	34	33	TRUE	TRUE	TRUE	FALSE	FALSE	TRUE	TRUE	TRUE	TRUE	FALSE	NA	NA	NA	NA
enhancers::chr7:107821400-107823000::NA::NA	enhancer	meta_Carcinoma	LAMB1	5.03743e-07	0.397	Fisher_observed	0.0271659	0.108663	14	14	TRUE	TRUE	TRUE	TRUE	TRUE	TRUE	TRUE	TRUE	TRUE	TRUE	NA	NA	NA	NA
enhancers::chr7:86865600-86866400::NA::NA	enhancer	meta_Carcinoma	TP53TG1	3.48896e-13	0.435175	Fisher_observed	6.45095e-08	1.50522e-07	16	15	TRUE	TRUE	TRUE	TRUE	TRUE	TRUE	TRUE	TRUE	TRUE	TRUE	NA	NA	NA	NA
enhancers::chr7:107821400-107823000::NA::NA	enhancer	meta_Digestive_tract	LAMB1	1.3887e-05	0.383194	Fisher_observed	0.339125	1	8	8	TRUE	TRUE	TRUE	TRUE	TRUE	TRUE	TRUE	TRUE	TRUE	TRUE	NA	NA	NA	NA
enhancers::chr7:86865600-86866400::NA::NA	enhancer	meta_Digestive_tract	TP53TG1	2.96309e-13	0.438725	Fisher_observed	6.39175e-08	1.50522e-07	13	12	TRUE	TRUE	TRUE	TRUE	TRUE	TRUE	TRUE	TRUE	TRUE	TRUE	NA	NA	NA	NA
enhancers::chr12:120889400-120892200::NA::NA	enhancer	Eso-AdenoCa	RNF10;DYNLL1;GCN1L1;PXN;COQ5;COX6A1;;SRSF9;TRIAP1;GATC	4.75183e-06	0.393873	Fisher_observed	0.161372	1	2	2	TRUE	TRUE	TRUE	TRUE	TRUE	FALSE	FALSE	TRUE	TRUE	FALSE	NA	NA	NA	NA
enhancers::chr7:86865600-86866400::NA::NA	enhancer	Eso-AdenoCa	TP53TG1	1.62175e-14	0.441773	Fisher_observed	4.19797e-09	2.09898e-08	10	9	TRUE	TRUE	TRUE	TRUE	TRUE	TRUE	TRUE	TRUE	TRUE	TRUE	NA	NA	NA	NA
enhancers::chr6:142705600-142706400::NA::NA	enhancer	meta_Female_reproductive_tract	GPR126	1.72235e-07	0.426224	Fisher_observed	0.00969215	1	9	9	TRUE	TRUE	TRUE	FALSE	FALSE	TRUE	TRUE	TRUE	TRUE	FALSE	NA	NA	NA	NA
enhancers::chr14:106321400-106328800::NA::NA	enhancer	meta_Hematopoietic_system	IGHA2;IGHG2;IGHA1;IGHD;IGHM;IGHJ6;IGHJ1;;KIAA0125;IGHD7-27;IGHJ3P;IGHJ2P;IGHJ4;IGHJ5;IGHJ3	4.59459e-12	0.445649	Fisher_observed	6.60738e-07	1	109	43	TRUE	FALSE	TRUE	TRUE	TRUE	TRUE	TRUE	TRUE	TRUE	FALSE	NA	NA	NA	NA
enhancers::chr14:106877800-106878600::NA::NA	enhancer	meta_Hematopoietic_system	IGHA2;IGHA1;IGHM;IGHV3-23;IGHV3-30;IGHV3-33;IGHV4-39;IGHV3-48;IGHV5-51;IGHV4-31	9.30297e-10	0.442835	Fisher_observed	7.08269e-05	1	8	4	TRUE	FALSE	TRUE	TRUE	FALSE	TRUE	TRUE	TRUE	TRUE	FALSE	NA	NA	NA	NA
enhancers::chr10:61366200-61366800::NA::NA	enhancer	Kidney-ChRCC	CCDC6;PHYHIPL;LINC00948	1.32942e-05	0.352581	Fisher_observed	0.330891	1	1	1	TRUE	TRUE	TRUE	TRUE	TRUE	FALSE	FALSE	TRUE	TRUE	FALSE	NA	NA	NA	NA
enhancers::chr11:102757200-102758200::NA::NA	enhancer	Kidney-ChRCC	MMP1	1.28451e-05	0.35283	Fisher_observed	0.325981	1	1	1	TRUE	TRUE	TRUE	TRUE	TRUE	FALSE	FALSE	TRUE	TRUE	FALSE	NA	NA	NA	NA
enhancers::chr11:71946400-71950400::NA::NA	enhancer	Kidney-ChRCC	FOLR1;ANAPC15;NUMA1;LAMTOR1;FOLR2;INPPL1	1.07724e-08	0.389111	Fisher_observed	0.000733809	1	2	2	TRUE	TRUE	TRUE	TRUE	TRUE	FALSE	FALSE	TRUE	TRUE	FALSE	NA	NA	NA	NA
enhancers::chr12:58695800-58696400::NA::NA	enhancer	Kidney-ChRCC	CDK4;KIF5A;DCTN2;CTDSP2;DTX3;R3HDM2	5.28877e-07	0.380909	Fisher_observed	0.0273804	1	1	1	TRUE	TRUE	TRUE	TRUE	TRUE	FALSE	FALSE	TRUE	TRUE	FALSE	NA	NA	NA	NA
enhancers::chr15:39778400-39784400::NA::NA	enhancer	Kidney-ChRCC	THBS1;SRP14	2.79973e-06	0.362933	Fisher_observed	0.109807	1	2	2	TRUE	TRUE	TRUE	TRUE	FALSE	FALSE	FALSE	TRUE	TRUE	FALSE	NA	NA	NA	NA
enhancers::chr6:64185600-64186400::NA::NA	enhancer	Kidney-ChRCC	PTP4A1;PHF3	1.73328e-05	0.350624	Fisher_observed	0.386782	1	1	1	TRUE	TRUE	TRUE	TRUE	TRUE	FALSE	FALSE	TRUE	TRUE	FALSE	NA	NA	NA	NA
enhancers::chr7:116826400-116827600::NA::NA	enhancer	Kidney-ChRCC	CAPZA2	1.25104e-05	0.353021	Fisher_observed	0.3243	1	1	1	TRUE	TRUE	TRUE	TRUE	TRUE	FALSE	FALSE	TRUE	TRUE	FALSE	NA	NA	NA	NA
enhancers::chr8:101282200-101283000::NA::NA	enhancer	Kidney-RCC	YWHAZ	5.93548e-06	0.394326	Fisher_observed	0.178654	0.640177	4	4	TRUE	TRUE	TRUE	TRUE	TRUE	TRUE	TRUE	TRUE	TRUE	TRUE	NA	NA	NA	NA
enhancers::chr8:101282200-101283000::NA::NA	enhancer	meta_Kidney	YWHAZ	1.87994e-05	0.400967	Fisher_observed	0.407974	1	4	4	TRUE	TRUE	TRUE	TRUE	TRUE	TRUE	TRUE	TRUE	TRUE	TRUE	NA	NA	NA	NA
enhancers::chr11:111222000-111233000::NA::NA	enhancer	Liver-HCC	CRYAB;POU2AF1;TIMM8B;SIK2;COLCA1;SDHD;LAYN;COLCA2	2.29451e-06	0.388628	Fisher_observed	0.0964963	0.296971	11	11	TRUE	TRUE	TRUE	TRUE	TRUE	TRUE	TRUE	TRUE	TRUE	TRUE	NA	NA	NA	NA
enhancers::chr4:76817000-76817600::NA::NA	enhancer	Liver-HCC	CXCL9;CXCL10;SDAD1	2.27948e-05	0.37327	Fisher_observed	0.46098	1	3	3	TRUE	TRUE	TRUE	TRUE	TRUE	TRUE	TRUE	TRUE	TRUE	TRUE	NA	NA	NA	NA
enhancers::chr20:40618600-40619200::NA::NA	enhancer	Lung-AdenoCa	PLCG1;TOP1	1.64137e-05	0.384506	Fisher_observed	0.379353	1	5	4	TRUE	TRUE	TRUE	TRUE	TRUE	TRUE	TRUE	TRUE	TRUE	TRUE	NA	NA	NA	NA
enhancers::chr14:106321400-106328800::NA::NA	enhancer	Lymph-BNHL	IGHA2;IGHG2;IGHA1;IGHD;IGHM;IGHJ6;IGHJ1;;KIAA0125;IGHD7-27;IGHJ3P;IGHJ2P;IGHJ4;IGHJ5;IGHJ3	7.45566e-11	0.428764	Fisher_observed	8.04137e-06	1	82	26	TRUE	FALSE	TRUE	TRUE	TRUE	TRUE	TRUE	TRUE	TRUE	FALSE	NA	NA	NA	NA
enhancers::chr14:106877800-106878600::NA::NA	enhancer	Lymph-BNHL	IGHA2;IGHA1;IGHM;IGHV3-23;IGHV3-30;IGHV3-33;IGHV4-39;IGHV3-48;IGHV5-51;IGHV4-31	8.74495e-10	0.427943	Fisher_observed	7.07397e-05	1	8	4	TRUE	FALSE	TRUE	TRUE	FALSE	TRUE	TRUE	TRUE	TRUE	FALSE	NA	NA	NA	NA
enhancers::chr14:106321400-106328800::NA::NA	enhancer	Lymph-CLL	IGHA2;IGHG2;IGHA1;IGHD;IGHM;IGHJ6;IGHJ1;;KIAA0125;IGHD7-27;IGHJ3P;IGHJ2P;IGHJ4;IGHJ5;IGHJ3	2.68685e-15	0.433108	Fisher_observed	8.69378e-10	1	25	16	TRUE	FALSE	TRUE	TRUE	TRUE	TRUE	TRUE	TRUE	TRUE	FALSE	NA	NA	NA	NA
enhancers::chr14:106517600-106519000::NA::NA	enhancer	Lymph-CLL	IGHA2;IGHG2;IGHA1;IGHV2-5;IGHV3-7;;KIAA0125	9.1587e-08	0.391345	Fisher_observed	0.00538811	1	7	2	TRUE	FALSE	TRUE	TRUE	TRUE	TRUE	FALSE	TRUE	TRUE	FALSE	NA	NA	NA	NA
enhancers::chr5:95745400-95746400::NA::NA	enhancer	Lymph-CLL	PCSK1	1.25283e-05	0.3767	Fisher_observed	0.3243	1	2	2	TRUE	TRUE	TRUE	TRUE	TRUE	FALSE	FALSE	TRUE	TRUE	FALSE	NA	NA	NA	NA
enhancers::chr14:106321400-106328800::NA::NA	enhancer	meta_Lymphatic_system	IGHA2;IGHG2;IGHA1;IGHD;IGHM;IGHJ6;IGHJ1;;KIAA0125;IGHD7-27;IGHJ3P;IGHJ2P;IGHJ4;IGHJ5;IGHJ3	1.47291e-11	0.443437	Fisher_observed	1.73304e-06	1	109	43	TRUE	FALSE	TRUE	TRUE	TRUE	TRUE	TRUE	TRUE	TRUE	FALSE	NA	NA	NA	NA
enhancers::chr14:106877800-106878600::NA::NA	enhancer	meta_Lymphatic_system	IGHA2;IGHA1;IGHM;IGHV3-23;IGHV3-30;IGHV3-33;IGHV4-39;IGHV3-48;IGHV5-51;IGHV4-31	6.67791e-10	0.443129	Fisher_observed	5.76202e-05	1	8	4	TRUE	FALSE	TRUE	TRUE	FALSE	TRUE	TRUE	TRUE	TRUE	FALSE	NA	NA	NA	NA
enhancers::chr10:5872400-5873400::NA::NA	enhancer	Myeloid-MPN	GDI2	1.68019e-05	0.333708	Fisher_observed	0.381513	1	1	1	TRUE	TRUE	TRUE	TRUE	TRUE	FALSE	FALSE	TRUE	TRUE	FALSE	NA	NA	NA	NA
enhancers::chr5:34030000-34030800::NA::NA	enhancer	Myeloid-MPN	AMACR	2.16352e-05	0.331754	Fisher_observed	0.447251	1	1	1	TRUE	TRUE	TRUE	TRUE	TRUE	FALSE	FALSE	TRUE	TRUE	FALSE	NA	NA	NA	NA
enhancers::chr8:17734800-17736000::NA::NA	enhancer	Myeloid-MPN	PCM1	1.14599e-06	0.351471	Fisher_observed	0.0529722	1	1	1	TRUE	TRUE	TRUE	TRUE	TRUE	FALSE	FALSE	TRUE	TRUE	FALSE	NA	NA	NA	NA
enhancers::chr12:79876000-79876600::NA::NA	enhancer	meta_Myeloid		1.17806e-05	0.363497	Fisher_observed	0.317652	1	1	1	TRUE	TRUE	TRUE	TRUE	TRUE	FALSE	FALSE	TRUE	TRUE	FALSE	NA	NA	NA	NA
enhancers::chr2:28105000-28105600::NA::NA	enhancer	meta_Myeloid	BRE	4.88366e-06	0.369148	Fisher_observed	0.161372	1	2	1	TRUE	TRUE	TRUE	TRUE	TRUE	FALSE	FALSE	TRUE	TRUE	FALSE	NA	NA	NA	NA
enhancers::chr8:17734800-17736000::NA::NA	enhancer	meta_Myeloid	PCM1	5.64246e-06	0.36826	Fisher_observed	0.173878	1	1	1	TRUE	TRUE	TRUE	TRUE	TRUE	FALSE	FALSE	TRUE	TRUE	FALSE	NA	NA	NA	NA
enhancers::chr6:142705600-142706400::NA::NA	enhancer	Pancan-no-skin-melanoma-lymph	GPR126	1.45949e-21	0.454935	Fisher_observed	6.29659e-16	1	34	33	TRUE	TRUE	TRUE	FALSE	FALSE	TRUE	TRUE	TRUE	TRUE	FALSE	NA	NA	NA	NA
enhancers::chr7:107821400-107823000::NA::NA	enhancer	Pancan-no-skin-melanoma-lymph	LAMB1	7.21746e-07	0.394725	Fisher_observed	0.0359283	0.127906	14	14	TRUE	TRUE	TRUE	TRUE	TRUE	TRUE	TRUE	TRUE	TRUE	TRUE	NA	NA	NA	NA
enhancers::chr7:86865600-86866400::NA::NA	enhancer	Pancan-no-skin-melanoma-lymph	TP53TG1	1.98109e-12	0.431828	Fisher_observed	3.20509e-07	6.41017e-07	16	15	TRUE	TRUE	TRUE	TRUE	TRUE	TRUE	TRUE	TRUE	TRUE	TRUE	NA	NA	NA	NA
enhancers::chr1:2267000-2269600::NA::NA	enhancer	Panc-AdenoCa	GNB1;RER1;SKI;ENSG00000229813	4.16806e-06	0.396905	Fisher_observed	0.14985	0.490419	6	6	TRUE	TRUE	TRUE	TRUE	TRUE	TRUE	TRUE	TRUE	TRUE	TRUE	NA	NA	NA	NA
enhancers::chr12:70992200-70993200::NA::NA	enhancer	Panc-Endocrine	PTPRB	2.71678e-06	0.379434	Fisher_observed	0.109807	1	2	2	TRUE	TRUE	TRUE	TRUE	TRUE	FALSE	FALSE	TRUE	TRUE	FALSE	NA	NA	NA	NA
enhancers::chr2:63875800-63877800::NA::NA	enhancer	Panc-Endocrine	MDH1	1.58465e-05	0.380678	Fisher_observed	0.372902	1	2	2	TRUE	TRUE	TRUE	TRUE	TRUE	FALSE	FALSE	TRUE	TRUE	FALSE	NA	NA	NA	NA
enhancers::chr3:155336400-155338600::NA::NA	enhancer	Panc-Endocrine	PLCH1;GMPS;SETP14	1.11981e-05	0.37053	Fisher_observed	0.30837	1	2	2	TRUE	TRUE	TRUE	TRUE	TRUE	FALSE	FALSE	TRUE	TRUE	FALSE	NA	NA	NA	NA
enhancers::chr19:1575000-1578600::NA::NA	enhancer	Prost-AdenoCa	DAZAP1;MBD3;ATP5D;PLEKHJ1;STK11;UQCR11;MEX3D	1.48442e-05	0.380381	Fisher_observed	0.355785	1	3	3	TRUE	TRUE	TRUE	TRUE	TRUE	TRUE	TRUE	TRUE	TRUE	TRUE	NA	NA	NA	NA
enhancers::chr2:210737000-210738400::NA::NA	enhancer	Thy-AdenoCa	MAP2	4.98727e-06	0.354401	Fisher_observed	0.161372	1	1	1	TRUE	TRUE	TRUE	TRUE	TRUE	FALSE	FALSE	TRUE	TRUE	FALSE	NA	NA	NA	NA
enhancers::chr2:230663200-230664200::NA::NA	enhancer	Thy-AdenoCa	TRIP12	3.39226e-06	0.356872	Fisher_observed	0.129132	1	1	1	TRUE	TRUE	TRUE	TRUE	TRUE	FALSE	FALSE	TRUE	TRUE	FALSE	NA	NA	NA	NA
enhancers::chr2:44706800-44707600::NA::NA	enhancer	Thy-AdenoCa	PREPL	6.7271e-06	0.352409	Fisher_observed	0.19788	1	1	1	TRUE	TRUE	TRUE	TRUE	TRUE	FALSE	FALSE	TRUE	TRUE	FALSE	NA	NA	NA	NA
enhancers::chr6:142705600-142706400::NA::NA	enhancer	Thy-AdenoCa	GPR126	5.92263e-09	0.378259	Fisher_observed	0.000425861	1	2	2	TRUE	TRUE	TRUE	FALSE	FALSE	FALSE	FALSE	TRUE	TRUE	FALSE	NA	NA	NA	NA
enhancers::chr17:18204600-18205200::NA::NA	enhancer	Uterus-AdenoCa	TOP3A;FLII	4.54071e-06	0.385514	Fisher_observed	0.158835	1	2	2	TRUE	TRUE	TRUE	TRUE	TRUE	FALSE	FALSE	TRUE	TRUE	FALSE	NA	NA	NA	NA
gc19_pc.3utr::gencode::IER2::ENSG00000160888.6	3UTR	Bone-Leiomyo	IER2	3.82904e-06	0.388925	Fisher_observed	0.207062	1	2	2	TRUE	TRUE	TRUE	TRUE	TRUE	FALSE	FALSE	TRUE	TRUE	FALSE	0.55615	1.97147	2	32
gc19_pc.3utr::gencode::ALB::ENSG00000163631.12	3UTR	meta_Carcinoma	ALB	7.61373e-06	0.386888	Fisher_observed	0.343104	0.561443	21	19	TRUE	TRUE	TRUE	TRUE	TRUE	TRUE	TRUE	TRUE	TRUE	TRUE	0.546408	1.1373	8	891
gc19_pc.3utr::gencode::TOB1::ENSG00000141232.4	3UTR	meta_Carcinoma	TOB1	1.80577e-08	0.413463	Fisher_observed	0.00366188	0.00732376	21	19	TRUE	TRUE	TRUE	TRUE	TRUE	TRUE	TRUE	TRUE	TRUE	TRUE	0.053382	0.786241	13	886
gc19_pc.3utr::gencode::ALB::ENSG00000163631.12	3UTR	meta_Digestive_tract	ALB	1.47464e-07	0.401336	Fisher_observed	0.0170879	0.0239231	21	19	TRUE	TRUE	TRUE	TRUE	TRUE	TRUE	TRUE	TRUE	TRUE	TRUE	0.841959	1.1373	8	272
gc19_pc.3utr::gencode::BCL2::ENSG00000171791.10	3UTR	meta_Hematopoietic_system	BCL2	1.21401e-05	0.525841	DriverPower	0.447612	1	52	26	TRUE	FALSE	TRUE	TRUE	TRUE	TRUE	TRUE	TRUE	TRUE	FALSE	7.76747e-07	3.26136	26	148
gc19_pc.3utr::gencode::NFKBIZ::ENSG00000144802.7	3UTR	meta_Hematopoietic_system	NFKBIZ	9.13991e-08	0.429194	Fisher_observed	0.0123564	0.0185346	7	7	TRUE	TRUE	TRUE	TRUE	TRUE	TRUE	TRUE	TRUE	TRUE	TRUE	0.16802	2.87413	7	167
gc19_pc.3utr::gencode::CYP27A1::ENSG00000135929.4	3UTR	Kidney-ChRCC	CYP27A1	4.24328e-06	0.391729	Fisher_observed	0.215121	1	2	1	TRUE	TRUE	TRUE	TRUE	TRUE	FALSE	FALSE	TRUE	TRUE	FALSE	0.27907	3.11926	1	42
gc19_pc.3utr::gencode::UBE2U::ENSG00000177414.9	3UTR	Kidney-RCC	UBE2U	1.19152e-05	0.38659	Fisher_observed	0.447612	0.74346	5	4	TRUE	TRUE	TRUE	TRUE	TRUE	TRUE	TRUE	TRUE	TRUE	TRUE	NA	NA	4	113
gc19_pc.3utr::gencode::UBE2U::ENSG00000177414.9	3UTR	meta_Kidney	UBE2U	7.07954e-06	0.397509	Fisher_observed	0.337798	0.561443	5	4	TRUE	TRUE	TRUE	TRUE	TRUE	TRUE	TRUE	TRUE	TRUE	TRUE	0.735033	1.24775	4	156
gc19_pc.3utr::gencode::ALB::ENSG00000163631.12	3UTR	Liver-HCC	ALB	3.88773e-07	0.409567	Fisher_observed	0.0350392	0.0525588	15	14	TRUE	TRUE	TRUE	TRUE	TRUE	TRUE	TRUE	TRUE	TRUE	TRUE	0.919526	0.825302	3	97
gc19_pc.3utr::gencode::SFTPB::ENSG00000168878.12	3UTR	meta_Lung	SFTPB	1.44412e-06	0.415262	Fisher_observed	0.106491	0.146425	8	8	TRUE	TRUE	TRUE	TRUE	TRUE	TRUE	TRUE	TRUE	TRUE	TRUE	0.653055	1.25803	8	76
gc19_pc.3utr::gencode::BCL2::ENSG00000171791.10	3UTR	Lymph-BNHL	BCL2	1.5171e-08	0.418863	Fisher_observed	0.00366188	1	52	26	TRUE	FALSE	TRUE	TRUE	TRUE	TRUE	TRUE	TRUE	TRUE	FALSE	6.58101e-07	3.2633	26	78
gc19_pc.3utr::gencode::HIST1H2BC::ENSG00000180596.7	3UTR	Lymph-BNHL	HIST1H2BC	1.3836e-05	0.38744	Fisher_observed	0.48796	1	7	6	TRUE	FALSE	TRUE	TRUE	TRUE	TRUE	TRUE	TRUE	TRUE	FALSE	0.601111	0.876476	6	98
gc19_pc.3utr::gencode::HIST4H4::ENSG00000197837.3	3UTR	Lymph-BNHL	HIST4H4	2.59036e-07	0.40853	Fisher_observed	0.0262647	1	9	7	TRUE	FALSE	TRUE	TRUE	TRUE	TRUE	TRUE	TRUE	TRUE	FALSE	0.835559	1.10016	7	97
gc19_pc.3utr::gencode::NFKBIZ::ENSG00000144802.7	3UTR	Lymph-BNHL	NFKBIZ	1.20287e-06	0.408698	Fisher_observed	0.097571	0.139387	6	6	TRUE	TRUE	TRUE	TRUE	TRUE	TRUE	TRUE	TRUE	TRUE	TRUE	0.0346756	3.19294	6	98
gc19_pc.3utr::gencode::SOCS1::ENSG00000185338.4	3UTR	Lymph-BNHL	SOCS1	9.92513e-09	0.420186	Fisher_observed	0.00366188	1	31	8	TRUE	FALSE	TRUE	TRUE	TRUE	TRUE	TRUE	TRUE	TRUE	FALSE	0.125783	1.69812	8	96
gc19_pc.3utr::gencode::TMEM107::ENSG00000179029.10	3UTR	Lymph-BNHL	TMEM107	1.4528e-05	0.38711	Fisher_observed	0.491015	0.84174	5	4	TRUE	TRUE	TRUE	TRUE	TRUE	TRUE	TRUE	TRUE	TRUE	TRUE	0.819497	1.11392	4	100
gc19_pc.3utr::gencode::VMP1::ENSG00000062716.6	3UTR	Lymph-BNHL	VMP1	2.03379e-06	0.398864	Fisher_observed	0.126901	1	12	6	TRUE	FALSE	TRUE	TRUE	TRUE	TRUE	TRUE	TRUE	TRUE	FALSE	0.516806	1.63144	6	98
gc19_pc.3utr::gencode::BCL2::ENSG00000171791.10	3UTR	meta_Lymphatic_system	BCL2	2.98925e-06	0.512836	DriverPower	0.173195	1	52	26	TRUE	FALSE	TRUE	TRUE	TRUE	TRUE	TRUE	TRUE	TRUE	FALSE	7.76747e-07	3.26136	26	148
gc19_pc.3utr::gencode::NFKBIZ::ENSG00000144802.7	3UTR	meta_Lymphatic_system	NFKBIZ	6.79234e-08	0.430033	Fisher_observed	0.0110192	0.0183654	7	7	TRUE	TRUE	TRUE	TRUE	TRUE	TRUE	TRUE	TRUE	TRUE	TRUE	0.16802	2.87413	7	167
gc19_pc.3utr::gencode::TOB1::ENSG00000141232.4	3UTR	Pancan-no-skin-melanoma-lymph	TOB1	2.34395e-09	0.419165	Fisher_observed	0.0019013	0.0019013	22	20	TRUE	TRUE	TRUE	TRUE	TRUE	TRUE	TRUE	TRUE	TRUE	TRUE	0.0530003	0.786241	13	966
gc19_pc.3utr::gencode::CSNK1E::ENSG00000213923.6	3UTR	Panc-AdenoCa	CSNK1E	1.18425e-05	0.388534	Fisher_observed	0.447612	0.74346	5	5	TRUE	TRUE	TRUE	TRUE	TRUE	TRUE	TRUE	TRUE	TRUE	TRUE	0.627664	0.916314	1	74
gc19_pc.3utr::gencode::FOXA1::ENSG00000129514.4	3UTR	Prost-AdenoCa	FOXA1	1.78378e-06	0.407721	Fisher_observed	0.120576	0.160768	9	8	TRUE	TRUE	TRUE	TRUE	TRUE	TRUE	TRUE	TRUE	TRUE	TRUE	NA	NA	0	19
gc19_pc.3utr::gencode::TMEM151B::ENSG00000178233.13	3UTR	Thy-AdenoCa	TMEM151B	1.08331e-05	0.382059	Fisher_observed	0.447612	1	2	2	TRUE	TRUE	TRUE	TRUE	TRUE	FALSE	FALSE	TRUE	TRUE	FALSE	0.853606	0.788426	2	45
gc19_pc.5utr::gencode::B2M::ENSG00000166710.13	5UTR	meta_Adenocarcinoma	B2M	9.09719e-05	0.374616	Fisher_observed	0.385259	1	7	7	TRUE	TRUE	TRUE	TRUE	TRUE	TRUE	TRUE	TRUE	FALSE	FALSE	0.708782	1.23191	4	765
gc19_pc.5utr::gencode::HES1::ENSG00000114315.3	5UTR	meta_Adenocarcinoma	HES1	4.49493e-05	0.376465	Fisher_observed	0.232653	1	7	7	TRUE	TRUE	TRUE	TRUE	TRUE	TRUE	TRUE	TRUE	TRUE	TRUE	0.222092	0.571623	5	764
gc19_pc.5utr::gencode::HIST1H2AC::ENSG00000180573.8	5UTR	meta_Adenocarcinoma	HIST1H2AC	7.19477e-05	0.376551	Fisher_observed	0.32531	1	6	6	TRUE	TRUE	TRUE	TRUE	TRUE	TRUE	TRUE	TRUE	TRUE	TRUE	0.0759399	1.31516	3	766
gc19_pc.5utr::gencode::IL17RC::ENSG00000163702.14	5UTR	meta_Adenocarcinoma	IL17RC	2.8103e-05	0.380043	Fisher_observed	0.167497	0.818876	8	8	TRUE	TRUE	TRUE	TRUE	TRUE	TRUE	TRUE	TRUE	TRUE	TRUE	0.69864	1.0489	7	762
gc19_pc.5utr::gencode::MTG2::ENSG00000101181.13	5UTR	meta_Adenocarcinoma	MTG2	7.01872e-05	0.395167	Fisher_observed	0.324817	1	3	3	TRUE	TRUE	TRUE	TRUE	TRUE	TRUE	TRUE	TRUE	TRUE	TRUE	0.116466	0.83353	2	767
gc19_pc.5utr::gencode::PCF11::ENSG00000165494.6	5UTR	meta_Adenocarcinoma	PCF11	3.14431e-05	0.37921	Fisher_observed	0.180731	0.853017	11	11	TRUE	TRUE	TRUE	TRUE	TRUE	TRUE	TRUE	TRUE	TRUE	TRUE	0.705651	0.900655	2	767
gc19_pc.5utr::gencode::PTDSS1::ENSG00000156471.8	5UTR	meta_Adenocarcinoma	PTDSS1	5.67709e-06	0.390611	Fisher_observed	0.0442215	0.234623	14	14	TRUE	TRUE	TRUE	TRUE	TRUE	TRUE	TRUE	TRUE	TRUE	TRUE	0.0911926	1.26054	6	763
gc19_pc.5utr::gencode::SLC12A5::ENSG00000124140.8	5UTR	meta_Adenocarcinoma	SLC12A5	5.11695e-05	0.375433	Fisher_observed	0.256414	1	7	7	TRUE	TRUE	TRUE	TRUE	TRUE	TRUE	TRUE	TRUE	TRUE	TRUE	0.915693	0.621349	1	768
gc19_pc.5utr::gencode::TBC1D12::ENSG00000108239.8	5UTR	meta_Adenocarcinoma	TBC1D12	3.92747e-11	0.440934	Fisher_observed	1.23595e-06	1	9	9	TRUE	TRUE	TRUE	FALSE	FALSE	TRUE	TRUE	TRUE	TRUE	FALSE	0.146712	1.1123	5	764
gc19_pc.5utr::gencode::WDR74::ENSG00000133316.11	5UTR	meta_Adenocarcinoma	WDR74	2.18523e-17	0.451177	Fisher_observed	2.45601e-12	5.73068e-12	32	30	TRUE	TRUE	TRUE	TRUE	TRUE	TRUE	TRUE	TRUE	TRUE	TRUE	0.054892	0.816248	13	756
gc19_pc.5utr::gencode::LONP1::ENSG00000196365.7	5UTR	Biliary-AdenoCa	LONP1	0.000107681	0.357292	Fisher_observed	0.439033	1	2	2	TRUE	TRUE	TRUE	TRUE	TRUE	FALSE	FALSE	TRUE	TRUE	FALSE	NA	NA	0	18
gc19_pc.5utr::gencode::LEPROTL1::ENSG00000104660.13	5UTR	Bladder-TCC	LEPROTL1	4.17857e-06	0.3996	Fisher_observed	0.0346046	1	4	4	TRUE	TRUE	TRUE	TRUE	FALSE	TRUE	TRUE	TRUE	TRUE	FALSE	0.286166	1.28028	4	19
gc19_pc.5utr::gencode::TBC1D12::ENSG00000108239.8	5UTR	Bladder-TCC	TBC1D12	8.63386e-05	0.378422	Fisher_observed	0.379473	1	2	2	TRUE	TRUE	TRUE	FALSE	FALSE	FALSE	FALSE	TRUE	TRUE	FALSE	0.56917	1.0789	2	21
gc19_pc.5utr::gencode::WDR74::ENSG00000133316.11	5UTR	Bladder-TCC	WDR74	6.25294e-07	0.39813	Fisher_observed	0.00677652	1	6	4	TRUE	TRUE	TRUE	TRUE	FALSE	TRUE	TRUE	TRUE	TRUE	FALSE	0.968718	1.06159	4	19
gc19_pc.5utr::gencode::ARFGAP1::ENSG00000101199.8	5UTR	Bone-Leiomyo	ARFGAP1	3.14719e-05	0.347982	Fisher_observed	0.180731	1	2	2	TRUE	TRUE	TRUE	TRUE	TRUE	FALSE	FALSE	TRUE	TRUE	FALSE	0.513369	1.74948	2	32
gc19_pc.5utr::gencode::ATF7IP2::ENSG00000166669.9	5UTR	Bone-Leiomyo	ATF7IP2	2.36265e-05	0.368837	Fisher_observed	0.146519	1	2	2	TRUE	TRUE	TRUE	TRUE	TRUE	FALSE	FALSE	TRUE	TRUE	FALSE	0.470588	0.494567	2	32
gc19_pc.5utr::gencode::CCDC25::ENSG00000147419.12	5UTR	Bone-Leiomyo	CCDC25	9.82942e-07	0.387562	Fisher_observed	0.0100431	1	2	2	TRUE	TRUE	TRUE	TRUE	TRUE	FALSE	FALSE	TRUE	TRUE	FALSE	0.969697	1.3289	2	32
gc19_pc.5utr::gencode::CCL20::ENSG00000115009.7	5UTR	Bone-Leiomyo	CCL20	6.8977e-05	0.359266	Fisher_observed	0.321105	1	1	1	TRUE	TRUE	TRUE	TRUE	TRUE	FALSE	FALSE	TRUE	TRUE	FALSE	NA	NA	1	33
gc19_pc.5utr::gencode::DTHD1::ENSG00000197057.4	5UTR	Bone-Leiomyo	DTHD1	6.1795e-05	0.361156	Fisher_observed	0.289383	1	3	1	TRUE	TRUE	TRUE	TRUE	TRUE	TRUE	FALSE	TRUE	TRUE	FALSE	1	1.01279	1	33
gc19_pc.5utr::gencode::MTG2::ENSG00000101181.13	5UTR	Bone-Leiomyo	MTG2	8.74491e-05	0.357163	Fisher_observed	0.380108	1	1	1	TRUE	TRUE	TRUE	TRUE	TRUE	FALSE	FALSE	TRUE	TRUE	FALSE	0.294118	0.691379	1	33
gc19_pc.5utr::gencode::OTOGL::ENSG00000165899.6	5UTR	Bone-Leiomyo	OTOGL	0.000104164	0.355563	Fisher_observed	0.429056	1	1	1	TRUE	TRUE	TRUE	FALSE	TRUE	FALSE	FALSE	TRUE	TRUE	FALSE	0.764706	1.98366	1	33
gc19_pc.5utr::gencode::SRRM1::ENSG00000133226.12	5UTR	Bone-Leiomyo	SRRM1	9.93996e-05	0.343825	Fisher_observed	0.415965	1	2	1	TRUE	TRUE	TRUE	FALSE	TRUE	FALSE	FALSE	TRUE	TRUE	FALSE	0.529412	0.796214	1	33
gc19_pc.5utr::gencode::GMFB::ENSG00000197045.8	5UTR	Bone-Osteosarc	GMFB	1.33575e-05	0.375892	Fisher_observed	0.0938292	1	2	2	TRUE	TRUE	TRUE	TRUE	TRUE	FALSE	FALSE	TRUE	TRUE	FALSE	NA	NA	NA	NA
gc19_pc.5utr::gencode::HYAL4::ENSG00000106302.5	5UTR	Bone-Osteosarc	HYAL4	5.59002e-05	0.365049	Fisher_observed	0.274867	1	3	2	TRUE	TRUE	TRUE	TRUE	TRUE	TRUE	FALSE	TRUE	TRUE	FALSE	NA	NA	NA	NA
gc19_pc.5utr::gencode::MTG2::ENSG00000101181.13	5UTR	Bone-Osteosarc	MTG2	3.48145e-09	0.421324	Fisher_observed	8.29997e-05	1	2	2	TRUE	TRUE	TRUE	TRUE	TRUE	FALSE	FALSE	TRUE	TRUE	FALSE	NA	NA	NA	NA
gc19_pc.5utr::gencode::NCAPD3::ENSG00000151503.8	5UTR	Bone-Osteosarc	NCAPD3	8.4703e-05	0.361462	Fisher_observed	0.376491	1	3	2	TRUE	TRUE	TRUE	FALSE	TRUE	TRUE	FALSE	TRUE	FALSE	FALSE	NA	NA	NA	NA
gc19_pc.5utr::gencode::POFUT2::ENSG00000186866.12	5UTR	Bone-Osteosarc	POFUT2	2.94384e-05	0.381546	Fisher_observed	0.171557	1	1	1	TRUE	TRUE	TRUE	TRUE	TRUE	FALSE	FALSE	TRUE	TRUE	FALSE	NA	NA	NA	NA
gc19_pc.5utr::gencode::DUSP12::ENSG00000081721.7	5UTR	Breast-AdenoCa	DUSP12	5.4876e-05	0.392443	Fisher_observed	0.271528	1	2	2	TRUE	TRUE	TRUE	TRUE	TRUE	FALSE	FALSE	TRUE	TRUE	FALSE	0.591707	1.59563	2	83
gc19_pc.5utr::gencode::PCF11::ENSG00000165494.6	5UTR	Breast-AdenoCa	PCF11	1.69069e-05	0.389442	Fisher_observed	0.114859	0.594273	4	4	TRUE	TRUE	TRUE	TRUE	TRUE	TRUE	TRUE	TRUE	TRUE	TRUE	0.983741	1.01057	1	84
gc19_pc.5utr::gencode::TBC1D12::ENSG00000108239.8	5UTR	Breast-AdenoCa	TBC1D12	3.70562e-10	0.436156	Fisher_observed	1.00529e-05	1	5	5	TRUE	TRUE	TRUE	FALSE	FALSE	TRUE	TRUE	TRUE	TRUE	FALSE	0.791071	1.11278	1	84
gc19_pc.5utr::gencode::DUSP12::ENSG00000081721.7	5UTR	meta_Breast	DUSP12	8.73813e-05	0.40491	Fisher_observed	0.380108	1	2	2	TRUE	TRUE	TRUE	TRUE	TRUE	FALSE	FALSE	TRUE	TRUE	FALSE	0.597594	1.59539	2	89
gc19_pc.5utr::gencode::LEPROTL1::ENSG00000104660.13	5UTR	meta_Breast	LEPROTL1	2.20815e-05	0.406124	Fisher_observed	0.141349	1	4	4	TRUE	TRUE	TRUE	FALSE	FALSE	TRUE	TRUE	TRUE	TRUE	FALSE	0.689357	0.97286	1	90
gc19_pc.5utr::gencode::PCF11::ENSG00000165494.6	5UTR	meta_Breast	PCF11	1.73734e-05	0.395547	Fisher_observed	0.114859	0.594273	4	4	TRUE	TRUE	TRUE	TRUE	TRUE	TRUE	TRUE	TRUE	TRUE	TRUE	1	1.01056	1	90
gc19_pc.5utr::gencode::PRDX2::ENSG00000167815.7	5UTR	meta_Breast	PRDX2	0.000116532	0.381118	Fisher_observed	0.460704	1	3	3	TRUE	TRUE	TRUE	TRUE	TRUE	TRUE	TRUE	TRUE	TRUE	TRUE	0.245595	0.659467	1	90
gc19_pc.5utr::gencode::TBC1D12::ENSG00000108239.8	5UTR	meta_Breast	TBC1D12	7.60715e-12	0.450377	Fisher_observed	2.99241e-07	1	6	6	TRUE	TRUE	TRUE	FALSE	FALSE	TRUE	TRUE	TRUE	TRUE	FALSE	0.180258	1.61862	2	89
gc19_pc.5utr::gencode::GALNTL5::ENSG00000106648.9	5UTR	CNS-GBM	GALNTL5	8.9672e-05	0.360661	Fisher_observed	0.385259	1	2	2	TRUE	TRUE	TRUE	TRUE	TRUE	FALSE	FALSE	TRUE	FALSE	FALSE	NA	NA	2	26
gc19_pc.5utr::gencode::LCK::ENSG00000182866.12	5UTR	CNS-GBM	LCK	1.7295e-05	0.373807	Fisher_observed	0.114859	1	2	2	TRUE	TRUE	TRUE	TRUE	TRUE	FALSE	FALSE	TRUE	TRUE	FALSE	1	0.96973	1	27
gc19_pc.5utr::gencode::C1QTNF4::ENSG00000172247.3	5UTR	CNS-Medullo	C1QTNF4	3.63095e-05	0.370912	Fisher_observed	0.199762	1	2	2	TRUE	TRUE	TRUE	TRUE	TRUE	FALSE	FALSE	TRUE	TRUE	FALSE	NA	NA	NA	NA
gc19_pc.5utr::gencode::LCK::ENSG00000182866.12	5UTR	meta_CNS	LCK	9.99427e-05	0.382928	Fisher_observed	0.416024	1	2	2	TRUE	TRUE	TRUE	TRUE	TRUE	FALSE	FALSE	TRUE	TRUE	FALSE	0.913043	0.970551	1	45
gc19_pc.5utr::gencode::MTG2::ENSG00000101181.13	5UTR	meta_CNS	MTG2	9.77804e-08	0.425963	Fisher_observed	0.00139868	1	2	2	TRUE	TRUE	TRUE	TRUE	TRUE	FALSE	FALSE	TRUE	TRUE	FALSE	0.935266	1.06769	2	44
gc19_pc.5utr::gencode::B2M::ENSG00000166710.13	5UTR	meta_Carcinoma	B2M	4.79408e-05	0.378484	Fisher_observed	0.244914	1	8	8	TRUE	TRUE	TRUE	TRUE	TRUE	TRUE	TRUE	TRUE	FALSE	FALSE	0.451962	1.37325	5	894
gc19_pc.5utr::gencode::CNTN3::ENSG00000113805.8	5UTR	meta_Carcinoma	CNTN3	0.000113822	0.371419	Fisher_observed	0.452869	1	4	4	TRUE	TRUE	TRUE	TRUE	TRUE	TRUE	TRUE	TRUE	TRUE	TRUE	0.826292	0.733502	2	897
gc19_pc.5utr::gencode::HIST1H2AC::ENSG00000180573.8	5UTR	meta_Carcinoma	HIST1H2AC	4.13439e-06	0.394363	Fisher_observed	0.034603	0.216845	8	8	TRUE	TRUE	TRUE	TRUE	TRUE	TRUE	TRUE	TRUE	TRUE	TRUE	0.439597	1.07852	5	894
gc19_pc.5utr::gencode::IL17RC::ENSG00000163702.14	5UTR	meta_Carcinoma	IL17RC	5.65524e-05	0.373462	Fisher_observed	0.276347	1	8	8	TRUE	TRUE	TRUE	TRUE	TRUE	TRUE	TRUE	TRUE	TRUE	TRUE	0.699117	1.0489	7	892
gc19_pc.5utr::gencode::LEPROTL1::ENSG00000104660.13	5UTR	meta_Carcinoma	LEPROTL1	4.64004e-09	0.429836	Fisher_observed	0.000101402	1	12	12	TRUE	TRUE	TRUE	TRUE	FALSE	TRUE	TRUE	TRUE	TRUE	FALSE	0.25006	1.2002	9	890
gc19_pc.5utr::gencode::MTG2::ENSG00000101181.13	5UTR	meta_Carcinoma	MTG2	2.04234e-06	0.414091	Fisher_observed	0.0182589	0.11477	4	4	TRUE	TRUE	TRUE	TRUE	TRUE	TRUE	TRUE	TRUE	TRUE	TRUE	0.029145	0.817253	3	896
gc19_pc.5utr::gencode::OS9::ENSG00000135506.11	5UTR	meta_Carcinoma	OS9	4.3485e-05	0.375572	Fisher_observed	0.229606	1	9	9	TRUE	TRUE	TRUE	TRUE	TRUE	TRUE	TRUE	TRUE	TRUE	TRUE	0.214997	1.29405	4	895
gc19_pc.5utr::gencode::PCF11::ENSG00000165494.6	5UTR	meta_Carcinoma	PCF11	4.15787e-05	0.375924	Fisher_observed	0.224052	1	12	12	TRUE	TRUE	TRUE	TRUE	TRUE	TRUE	TRUE	TRUE	TRUE	TRUE	0.703719	0.900655	2	897
gc19_pc.5utr::gencode::PTDSS1::ENSG00000156471.8	5UTR	meta_Carcinoma	PTDSS1	1.72982e-05	0.382368	Fisher_observed	0.114859	0.594273	15	15	TRUE	TRUE	TRUE	TRUE	TRUE	TRUE	TRUE	TRUE	TRUE	TRUE	0.106211	1.2314	7	892
gc19_pc.5utr::gencode::TBC1D12::ENSG00000108239.8	5UTR	meta_Carcinoma	TBC1D12	6.85218e-13	0.446605	Fisher_observed	3.1711e-08	1	11	11	TRUE	TRUE	TRUE	FALSE	FALSE	TRUE	TRUE	TRUE	TRUE	FALSE	0.129866	1.1123	7	892
gc19_pc.5utr::gencode::WDR74::ENSG00000133316.11	5UTR	meta_Carcinoma	WDR74	6.80318e-24	0.46128	Fisher_observed	2.67616e-18	2.67616e-18	42	38	TRUE	TRUE	TRUE	TRUE	TRUE	TRUE	TRUE	TRUE	TRUE	TRUE	0.338516	1.01264	21	878
gc19_pc.5utr::gencode::AMD1::ENSG00000123505.10	5UTR	ColoRect-AdenoCa	AMD1	0.00012188	0.353878	Fisher_observed	0.479439	1	4	3	TRUE	TRUE	TRUE	TRUE	TRUE	TRUE	TRUE	TRUE	TRUE	TRUE	0.503337	1.05685	3	48
gc19_pc.5utr::gencode::GDF5::ENSG00000125965.4	5UTR	ColoRect-AdenoCa	GDF5	7.16697e-05	0.35897	Fisher_observed	0.32531	1	5	4	TRUE	TRUE	TRUE	TRUE	TRUE	TRUE	TRUE	TRUE	TRUE	TRUE	0.118943	3.69084	4	47
gc19_pc.5utr::gencode::HES1::ENSG00000114315.3	5UTR	meta_Digestive_tract	HES1	2.11917e-05	0.384198	Fisher_observed	0.137787	0.694678	6	6	TRUE	TRUE	TRUE	TRUE	TRUE	TRUE	TRUE	TRUE	TRUE	TRUE	0.0590787	0.533457	4	276
gc19_pc.5utr::gencode::PTDSS1::ENSG00000156471.8	5UTR	meta_Digestive_tract	PTDSS1	9.36387e-07	0.402169	Fisher_observed	0.00969329	0.073669	12	12	TRUE	TRUE	TRUE	TRUE	TRUE	TRUE	TRUE	TRUE	TRUE	TRUE	0.152072	1.29038	5	275
gc19_pc.5utr::gencode::SLC12A5::ENSG00000124140.8	5UTR	meta_Digestive_tract	SLC12A5	5.25197e-06	0.393111	Fisher_observed	0.0421625	0.234623	6	6	TRUE	TRUE	TRUE	TRUE	TRUE	TRUE	TRUE	TRUE	TRUE	TRUE	NA	NA	0	280
gc19_pc.5utr::gencode::WDR74::ENSG00000133316.11	5UTR	meta_Digestive_tract	WDR74	3.11782e-10	0.428537	Fisher_observed	8.76038e-06	1	20	18	TRUE	TRUE	TRUE	TRUE	TRUE	TRUE	TRUE	TRUE	FALSE	FALSE	0.136467	0.814141	7	273
gc19_pc.5utr::gencode::CISD3::ENSG00000230055.2	5UTR	Eso-AdenoCa	CISD3	4.20071e-05	0.393372	Fisher_observed	0.224561	1	3	3	TRUE	TRUE	TRUE	TRUE	TRUE	TRUE	TRUE	TRUE	TRUE	TRUE	NA	NA	0	7
gc19_pc.5utr::gencode::PRDM13::ENSG00000112238.11	5UTR	Eso-AdenoCa	PRDM13	7.07568e-05	0.368851	Fisher_observed	0.32531	1	5	5	TRUE	TRUE	TRUE	TRUE	TRUE	TRUE	TRUE	TRUE	TRUE	TRUE	NA	NA	0	7
gc19_pc.5utr::gencode::PTDSS1::ENSG00000156471.8	5UTR	Eso-AdenoCa	PTDSS1	1.71137e-06	0.394613	Fisher_observed	0.0160286	0.1122	6	6	TRUE	TRUE	TRUE	TRUE	TRUE	TRUE	TRUE	TRUE	TRUE	TRUE	0.857143	1.44648	1	6
gc19_pc.5utr::gencode::TBC1D12::ENSG00000108239.8	5UTR	meta_Female_reproductive_tract	TBC1D12	1.1597e-11	0.449906	Fisher_observed	4.34465e-07	1	7	7	TRUE	TRUE	TRUE	FALSE	FALSE	TRUE	TRUE	TRUE	TRUE	FALSE	0.360921	1.1123	3	241
gc19_pc.5utr::gencode::GALNTL5::ENSG00000106648.9	5UTR	meta_Glioma	GALNTL5	3.31904e-05	0.387059	Fisher_observed	0.187857	1	2	2	TRUE	TRUE	TRUE	TRUE	TRUE	FALSE	FALSE	TRUE	FALSE	FALSE	0.466835	0.504918	2	44
gc19_pc.5utr::gencode::LCK::ENSG00000182866.12	5UTR	meta_Glioma	LCK	1.48532e-05	0.39245	Fisher_observed	0.103412	1	2	2	TRUE	TRUE	TRUE	TRUE	TRUE	FALSE	FALSE	TRUE	TRUE	FALSE	0.913043	0.970551	1	45
gc19_pc.5utr::gencode::MTG2::ENSG00000101181.13	5UTR	meta_Glioma	MTG2	9.00304e-09	0.429513	Fisher_observed	0.000172757	1	2	2	TRUE	TRUE	TRUE	TRUE	TRUE	FALSE	FALSE	TRUE	TRUE	FALSE	0.935266	1.06769	2	44
gc19_pc.5utr::gencode::WDR74::ENSG00000133316.11	5UTR	Head-SCC	WDR74	0.000125894	0.372545	Fisher_observed	0.485517	1	3	3	TRUE	TRUE	TRUE	TRUE	TRUE	TRUE	TRUE	TRUE	TRUE	TRUE	0.545296	1.20032	3	39
gc19_pc.5utr::gencode::ACTG1::ENSG00000184009.5	5UTR	meta_Hematopoietic_system	ACTG1	0.000110285	0.384996	Fisher_observed	0.444951	1	11	9	TRUE	FALSE	TRUE	TRUE	TRUE	TRUE	TRUE	TRUE	TRUE	FALSE	0.186933	1.23375	9	165
gc19_pc.5utr::gencode::BCL2::ENSG00000171791.10	5UTR	meta_Hematopoietic_system	BCL2	2.71513e-07	0.415664	Fisher_observed	0.0031882	1	561	47	TRUE	FALSE	TRUE	TRUE	TRUE	TRUE	TRUE	TRUE	TRUE	FALSE	2.39466e-15	5.30467	46	128
gc19_pc.5utr::gencode::BCL6::ENSG00000113916.13	5UTR	meta_Hematopoietic_system	BCL6	1.82374e-08	0.424952	Fisher_observed	0.000318846	1	32	17	TRUE	FALSE	TRUE	TRUE	TRUE	TRUE	TRUE	TRUE	TRUE	FALSE	0.24165	0.953772	17	157
gc19_pc.5utr::gencode::BCL7A::ENSG00000110987.4	5UTR	meta_Hematopoietic_system	BCL7A	7.38923e-15	0.453226	Fisher_observed	4.84449e-10	1	183	54	TRUE	FALSE	TRUE	TRUE	TRUE	TRUE	TRUE	TRUE	TRUE	FALSE	0.069907	1.188	52	122
gc19_pc.5utr::gencode::BTG1::ENSG00000133639.3	5UTR	meta_Hematopoietic_system	BTG1	1.03803e-06	0.413118	Fisher_observed	0.0103375	1	22	11	TRUE	FALSE	TRUE	TRUE	TRUE	TRUE	TRUE	TRUE	TRUE	FALSE	0.305808	1.12559	11	163
gc19_pc.5utr::gencode::CIITA::ENSG00000179583.13	5UTR	meta_Hematopoietic_system	CIITA	7.19454e-06	0.403578	Fisher_observed	0.0533982	1	26	14	TRUE	FALSE	TRUE	TRUE	TRUE	TRUE	TRUE	TRUE	TRUE	FALSE	0.256203	1.12488	14	160
gc19_pc.5utr::gencode::DMD::ENSG00000198947.10	5UTR	meta_Hematopoietic_system	DMD	1.11152e-07	0.421777	Fisher_observed	0.00154448	1	40	9	TRUE	FALSE	TRUE	TRUE	TRUE	TRUE	TRUE	TRUE	TRUE	FALSE	0.0375842	1.71593	9	165
gc19_pc.5utr::gencode::DTX1::ENSG00000135144.3	5UTR	meta_Hematopoietic_system	DTX1	8.22689e-09	0.429696	Fisher_observed	0.00016181	1	49	17	TRUE	FALSE	TRUE	TRUE	TRUE	TRUE	TRUE	TRUE	TRUE	FALSE	0.496718	0.860642	16	158
gc19_pc.5utr::gencode::IGLL5::ENSG00000254709.2	5UTR	meta_Hematopoietic_system	IGLL5	1.83367e-06	0.412027	MutSig	0.0167746	1	75	34	TRUE	FALSE	TRUE	TRUE	TRUE	TRUE	TRUE	TRUE	TRUE	FALSE	0.248115	1.72799	34	140
gc19_pc.5utr::gencode::LPP::ENSG00000145012.8	5UTR	meta_Hematopoietic_system	LPP	3.66138e-07	0.417417	Fisher_observed	0.00423609	1	26	15	TRUE	FALSE	TRUE	TRUE	TRUE	TRUE	TRUE	TRUE	TRUE	FALSE	0.816758	1.37974	15	159
gc19_pc.5utr::gencode::MYBL1::ENSG00000185697.12	5UTR	meta_Hematopoietic_system	MYBL1	2.22784e-05	0.396784	Fisher_observed	0.141349	1	4	4	TRUE	FALSE	TRUE	TRUE	TRUE	TRUE	TRUE	TRUE	TRUE	FALSE	0.517176	1.02855	4	170
gc19_pc.5utr::gencode::RFTN1::ENSG00000131378.9	5UTR	meta_Hematopoietic_system	RFTN1	1.40217e-07	0.418174	Fisher_observed	0.00186973	1	40	20	TRUE	FALSE	TRUE	TRUE	TRUE	TRUE	TRUE	TRUE	TRUE	FALSE	0.00829173	1.24132	20	154
gc19_pc.5utr::gencode::SGK1::ENSG00000118515.7	5UTR	meta_Hematopoietic_system	SGK1	2.08882e-07	0.419537	Fisher_observed	0.00256773	1	30	11	TRUE	FALSE	TRUE	TRUE	TRUE	TRUE	TRUE	TRUE	TRUE	FALSE	1.41441e-05	4.462	11	163
gc19_pc.5utr::gencode::TMSB4X::ENSG00000205542.6	5UTR	meta_Hematopoietic_system	TMSB4X	1.33486e-21	0.464079	Fisher_observed	2.62545e-16	1	195	36	TRUE	FALSE	TRUE	TRUE	TRUE	TRUE	TRUE	TRUE	TRUE	FALSE	0.238609	1.10728	35	139
gc19_pc.5utr::gencode::WDR74::ENSG00000133316.11	5UTR	meta_Hematopoietic_system	WDR74	1.02357e-16	0.455999	Fisher_observed	8.05277e-12	1.61055e-11	23	20	TRUE	TRUE	TRUE	TRUE	TRUE	TRUE	TRUE	TRUE	TRUE	TRUE	0.845419	0.96705	18	156
gc19_pc.5utr::gencode::XBP1::ENSG00000100219.12	5UTR	meta_Hematopoietic_system	XBP1	3.79093e-12	0.445249	Fisher_observed	1.56972e-07	1	18	8	TRUE	FALSE	TRUE	TRUE	TRUE	TRUE	TRUE	TRUE	TRUE	FALSE	0.444103	1.0684	8	166
gc19_pc.5utr::gencode::PARK7::ENSG00000116288.8	5UTR	Kidney-ChRCC	PARK7	1.00217e-06	0.392975	Fisher_observed	0.0101082	1	2	2	TRUE	TRUE	TRUE	TRUE	TRUE	FALSE	FALSE	TRUE	TRUE	FALSE	0.930233	1.01509	2	41
gc19_pc.5utr::gencode::SLIT2::ENSG00000145147.15	5UTR	Kidney-ChRCC	SLIT2	1.67598e-07	0.381453	Fisher_observed	0.00212671	1	2	2	TRUE	TRUE	TRUE	TRUE	TRUE	FALSE	FALSE	TRUE	TRUE	FALSE	0.292359	0.218746	2	41
gc19_pc.5utr::gencode::BRINP3::ENSG00000162670.8	5UTR	Kidney-RCC	BRINP3	2.54638e-05	0.38036	Fisher_observed	0.154103	0.770513	5	5	TRUE	TRUE	TRUE	TRUE	TRUE	TRUE	TRUE	TRUE	TRUE	TRUE	NA	NA	5	112
gc19_pc.5utr::gencode::GPI::ENSG00000105220.10	5UTR	Kidney-RCC	GPI	0.000124584	0.369096	Fisher_observed	0.482833	1	3	3	TRUE	TRUE	TRUE	TRUE	TRUE	TRUE	TRUE	TRUE	TRUE	TRUE	0.474224	1.44814	3	114
gc19_pc.5utr::gencode::BRINP3::ENSG00000162670.8	5UTR	meta_Kidney	BRINP3	0.000126942	0.374648	Fisher_observed	0.48717	1	5	5	TRUE	TRUE	TRUE	TRUE	TRUE	TRUE	TRUE	TRUE	TRUE	TRUE	0.485717	1	5	155
gc19_pc.5utr::gencode::GPI::ENSG00000105220.10	5UTR	meta_Kidney	GPI	4.37827e-05	0.387972	Fisher_observed	0.229637	1	3	3	TRUE	TRUE	TRUE	TRUE	TRUE	TRUE	TRUE	TRUE	TRUE	TRUE	0.457968	1.44807	3	157
gc19_pc.5utr::gencode::PAX8::ENSG00000125618.12	5UTR	meta_Kidney	PAX8	9.10829e-05	0.392669	Fisher_observed	0.385259	1	3	3	TRUE	TRUE	TRUE	TRUE	TRUE	TRUE	TRUE	TRUE	TRUE	TRUE	0.76272	0.666685	3	157
gc19_pc.5utr::gencode::HES1::ENSG00000114315.3	5UTR	Liver-HCC	HES1	4.90571e-06	0.387103	Fisher_observed	0.0397887	0.234623	5	5	TRUE	TRUE	TRUE	TRUE	TRUE	TRUE	TRUE	TRUE	TRUE	TRUE	0.151391	0.497634	3	97
gc19_pc.5utr::gencode::RNF34::ENSG00000170633.12	5UTR	Liver-HCC	RNF34	1.66854e-06	0.402211	Fisher_observed	0.0158156	0.1122	9	7	TRUE	TRUE	TRUE	TRUE	TRUE	TRUE	TRUE	TRUE	TRUE	TRUE	0.413396	1.13084	4	96
gc19_pc.5utr::gencode::WDR74::ENSG00000133316.11	5UTR	Liver-HCC	WDR74	2.89773e-08	0.419012	Fisher_observed	0.000455951	1	9	8	TRUE	TRUE	TRUE	TRUE	TRUE	TRUE	TRUE	TRUE	FALSE	FALSE	0.213739	0.796976	2	98
gc19_pc.5utr::gencode::ZPLD1::ENSG00000170044.4	5UTR	Liver-HCC	ZPLD1	2.0156e-06	0.401227	Fisher_observed	0.018227	0.11477	10	9	TRUE	TRUE	TRUE	TRUE	TRUE	TRUE	TRUE	TRUE	TRUE	TRUE	NA	NA	2	98
gc19_pc.5utr::gencode::ATP6V0D1::ENSG00000159720.7	5UTR	Lung-AdenoCa	ATP6V0D1	3.7631e-05	0.36678	Fisher_observed	0.205595	1	3	2	TRUE	TRUE	TRUE	TRUE	TRUE	TRUE	FALSE	TRUE	FALSE	FALSE	0.27027	0.822003	2	35
gc19_pc.5utr::gencode::DTL::ENSG00000143476.13	5UTR	Lung-AdenoCa	DTL	6.28782e-07	0.396579	Fisher_observed	0.00677652	0.0549651	3	3	TRUE	TRUE	TRUE	TRUE	TRUE	TRUE	TRUE	TRUE	TRUE	TRUE	0.813642	0.558149	3	34
gc19_pc.5utr::gencode::CCDC106::ENSG00000173581.3	5UTR	Lung-SCC	CCDC106	0.000107702	0.366048	Fisher_observed	0.439033	1	5	5	TRUE	TRUE	TRUE	TRUE	TRUE	TRUE	TRUE	TRUE	TRUE	TRUE	0.075089	0.595844	5	42
gc19_pc.5utr::gencode::DTL::ENSG00000143476.13	5UTR	meta_Lung	DTL	0.00010248	0.377285	Fisher_observed	0.424341	1	3	3	TRUE	TRUE	TRUE	TRUE	TRUE	TRUE	TRUE	TRUE	TRUE	TRUE	0.629758	0.55947	3	81
gc19_pc.5utr::gencode::MTG2::ENSG00000101181.13	5UTR	meta_Lung	MTG2	9.36355e-05	0.40231	Fisher_observed	0.393939	1	2	2	TRUE	TRUE	TRUE	TRUE	TRUE	FALSE	FALSE	TRUE	TRUE	FALSE	0.109815	0.646966	2	82
gc19_pc.5utr::gencode::BCL2::ENSG00000171791.10	5UTR	Lymph-BNHL	BCL2	3.6866e-09	0.423661	Fisher_observed	8.53054e-05	1	548	43	TRUE	FALSE	TRUE	TRUE	TRUE	TRUE	TRUE	TRUE	TRUE	FALSE	1.58648e-13	5.64043	43	61
gc19_pc.5utr::gencode::BCL6::ENSG00000113916.13	5UTR	Lymph-BNHL	BCL6	1.07112e-08	0.420505	Fisher_observed	0.000200641	1	32	17	TRUE	FALSE	TRUE	TRUE	TRUE	TRUE	TRUE	TRUE	TRUE	FALSE	0.268035	0.953759	17	87
gc19_pc.5utr::gencode::BCL7A::ENSG00000110987.4	5UTR	Lymph-BNHL	BCL7A	5.24614e-13	0.442712	Fisher_observed	2.75156e-08	1	161	48	TRUE	FALSE	TRUE	TRUE	TRUE	TRUE	TRUE	TRUE	TRUE	FALSE	0.123049	1.1881	48	56
gc19_pc.5utr::gencode::BTG1::ENSG00000133639.3	5UTR	Lymph-BNHL	BTG1	4.31188e-06	0.396724	Fisher_observed	0.0353366	1	20	10	TRUE	FALSE	TRUE	TRUE	TRUE	TRUE	TRUE	TRUE	TRUE	FALSE	0.443479	1.11957	10	94
gc19_pc.5utr::gencode::CIITA::ENSG00000179583.13	5UTR	Lymph-BNHL	CIITA	2.97686e-06	0.398794	Fisher_observed	0.0254566	1	25	13	TRUE	FALSE	TRUE	TRUE	TRUE	TRUE	TRUE	TRUE	TRUE	FALSE	0.23048	1.07593	13	91
gc19_pc.5utr::gencode::DMD::ENSG00000198947.10	5UTR	Lymph-BNHL	DMD	1.94944e-08	0.420635	Fisher_observed	0.000325261	1	40	9	TRUE	FALSE	TRUE	TRUE	TRUE	TRUE	TRUE	TRUE	TRUE	FALSE	0.0288803	1.71938	9	95
gc19_pc.5utr::gencode::DTX1::ENSG00000135144.3	5UTR	Lymph-BNHL	DTX1	6.47294e-09	0.423149	Fisher_observed	0.000137635	1	48	16	TRUE	FALSE	TRUE	TRUE	TRUE	TRUE	TRUE	TRUE	TRUE	FALSE	0.543099	0.860614	16	88
gc19_pc.5utr::gencode::IGLL5::ENSG00000254709.2	5UTR	Lymph-BNHL	IGLL5	1.92822e-05	0.429342	MutSig	0.126417	1	70	31	TRUE	FALSE	TRUE	TRUE	TRUE	TRUE	TRUE	TRUE	TRUE	FALSE	0.123049	1.83189	31	73
gc19_pc.5utr::gencode::MYBL1::ENSG00000185697.12	5UTR	Lymph-BNHL	MYBL1	2.29285e-05	0.386016	Fisher_observed	0.14431	1	4	4	TRUE	FALSE	TRUE	TRUE	TRUE	TRUE	TRUE	TRUE	TRUE	FALSE	0.559788	1.02851	4	100
gc19_pc.5utr::gencode::MYC::ENSG00000136997.10	5UTR	Lymph-BNHL	MYC	0.000129914	0.371736	Fisher_observed	0.489033	1	50	17	TRUE	FALSE	TRUE	TRUE	TRUE	TRUE	TRUE	TRUE	TRUE	FALSE	8.09394e-05	5.70478	16	88
gc19_pc.5utr::gencode::OSBPL10::ENSG00000144645.9	5UTR	Lymph-BNHL	OSBPL10	1.10127e-05	0.391017	Fisher_observed	0.0794871	1	6	5	TRUE	FALSE	TRUE	TRUE	TRUE	TRUE	TRUE	TRUE	TRUE	FALSE	0.584371	1.00982	5	99
gc19_pc.5utr::gencode::RFTN1::ENSG00000131378.9	5UTR	Lymph-BNHL	RFTN1	1.24549e-08	0.420034	Fisher_observed	0.000227877	1	40	20	TRUE	FALSE	TRUE	TRUE	TRUE	TRUE	TRUE	TRUE	TRUE	FALSE	0.0285382	1.24135	20	84
gc19_pc.5utr::gencode::SGK1::ENSG00000118515.7	5UTR	Lymph-BNHL	SGK1	1.64914e-07	0.412202	Fisher_observed	0.00212671	1	29	10	TRUE	FALSE	TRUE	TRUE	TRUE	TRUE	TRUE	TRUE	TRUE	FALSE	3.46705e-05	4.79016	10	94
gc19_pc.5utr::gencode::TMSB4X::ENSG00000205542.6	5UTR	Lymph-BNHL	TMSB4X	6.59302e-21	0.460924	Fisher_observed	1.03739e-15	1	189	33	TRUE	FALSE	TRUE	TRUE	TRUE	TRUE	TRUE	TRUE	TRUE	FALSE	0.243476	1.10728	33	71
gc19_pc.5utr::gencode::WDR74::ENSG00000133316.11	5UTR	Lymph-BNHL	WDR74	2.52137e-09	0.424717	Fisher_observed	6.39887e-05	0.000247956	16	13	TRUE	TRUE	TRUE	TRUE	TRUE	TRUE	TRUE	TRUE	TRUE	TRUE	0.392489	0.930548	13	91
gc19_pc.5utr::gencode::XBP1::ENSG00000100219.12	5UTR	Lymph-BNHL	XBP1	3.91418e-08	0.417478	Fisher_observed	0.000592199	1	18	8	TRUE	FALSE	TRUE	TRUE	TRUE	TRUE	TRUE	TRUE	TRUE	FALSE	0.490679	1.06842	8	96
gc19_pc.5utr::gencode::BCL2::ENSG00000171791.10	5UTR	Lymph-CLL	BCL2	7.17649e-07	0.390993	Fisher_observed	0.00762974	1	13	4	TRUE	FALSE	TRUE	TRUE	TRUE	TRUE	TRUE	TRUE	TRUE	FALSE	0.143375	1.15687	3	65
gc19_pc.5utr::gencode::WDR74::ENSG00000133316.11	5UTR	Lymph-CLL	WDR74	5.76177e-14	0.434768	Fisher_observed	3.23785e-09	7.55499e-09	6	6	TRUE	TRUE	TRUE	TRUE	TRUE	TRUE	TRUE	TRUE	TRUE	TRUE	0.0700683	1.57673	4	64
gc19_pc.5utr::gencode::BCL2::ENSG00000171791.10	5UTR	meta_Lymphatic_system	BCL2	1.11899e-07	0.418416	Fisher_observed	0.00154448	1	561	47	TRUE	FALSE	TRUE	TRUE	TRUE	TRUE	TRUE	TRUE	TRUE	FALSE	2.39466e-15	5.30467	46	128
gc19_pc.5utr::gencode::BCL6::ENSG00000113916.13	5UTR	meta_Lymphatic_system	BCL6	1.71527e-08	0.424589	Fisher_observed	0.000306697	1	32	17	TRUE	FALSE	TRUE	TRUE	TRUE	TRUE	TRUE	TRUE	TRUE	FALSE	0.24165	0.953772	17	157
gc19_pc.5utr::gencode::BCL7A::ENSG00000110987.4	5UTR	meta_Lymphatic_system	BCL7A	5.49978e-14	0.451922	Fisher_observed	3.23785e-09	1	183	54	TRUE	FALSE	TRUE	TRUE	TRUE	TRUE	TRUE	TRUE	TRUE	FALSE	0.069907	1.188	52	122
gc19_pc.5utr::gencode::BTG1::ENSG00000133639.3	5UTR	meta_Lymphatic_system	BTG1	4.81518e-08	0.425845	Fisher_observed	0.000714769	1	22	11	TRUE	FALSE	TRUE	TRUE	TRUE	TRUE	TRUE	TRUE	TRUE	FALSE	0.305808	1.12559	11	163
gc19_pc.5utr::gencode::CIITA::ENSG00000179583.13	5UTR	meta_Lymphatic_system	CIITA	1.72965e-05	0.399952	Fisher_observed	0.114859	1	26	14	TRUE	FALSE	TRUE	TRUE	TRUE	TRUE	TRUE	TRUE	TRUE	FALSE	0.256203	1.12488	14	160
gc19_pc.5utr::gencode::DMD::ENSG00000198947.10	5UTR	meta_Lymphatic_system	DMD	1.61714e-07	0.421816	Fisher_observed	0.00212044	1	40	9	TRUE	FALSE	TRUE	TRUE	TRUE	TRUE	TRUE	TRUE	TRUE	FALSE	0.0375842	1.71593	9	165
gc19_pc.5utr::gencode::DTX1::ENSG00000135144.3	5UTR	meta_Lymphatic_system	DTX1	5.29138e-10	0.437469	Fisher_observed	1.38764e-05	1	49	17	TRUE	FALSE	TRUE	TRUE	TRUE	TRUE	TRUE	TRUE	TRUE	FALSE	0.496718	0.860642	16	158
gc19_pc.5utr::gencode::IGLL5::ENSG00000254709.2	5UTR	meta_Lymphatic_system	IGLL5	4.4446e-05	0.573916	MutSig	0.231571	1	75	34	TRUE	FALSE	TRUE	TRUE	TRUE	TRUE	TRUE	TRUE	TRUE	FALSE	0.248115	1.72799	34	140
gc19_pc.5utr::gencode::LPP::ENSG00000145012.8	5UTR	meta_Lymphatic_system	LPP	1.74662e-06	0.412221	Fisher_observed	0.0161663	1	26	15	TRUE	FALSE	TRUE	TRUE	TRUE	TRUE	TRUE	TRUE	TRUE	FALSE	0.816758	1.37974	15	159
gc19_pc.5utr::gencode::MYBL1::ENSG00000185697.12	5UTR	meta_Lymphatic_system	MYBL1	3.65504e-06	0.408661	Fisher_observed	0.0309199	1	4	4	TRUE	FALSE	TRUE	TRUE	TRUE	TRUE	TRUE	TRUE	TRUE	FALSE	0.517176	1.02855	4	170
gc19_pc.5utr::gencode::OSBPL10::ENSG00000144645.9	5UTR	meta_Lymphatic_system	OSBPL10	3.22468e-05	0.395893	Fisher_observed	0.183839	1	6	5	TRUE	FALSE	TRUE	TRUE	TRUE	TRUE	TRUE	TRUE	TRUE	FALSE	0.732113	1.00981	5	169
gc19_pc.5utr::gencode::RFTN1::ENSG00000131378.9	5UTR	meta_Lymphatic_system	RFTN1	2.98121e-08	0.422882	Fisher_observed	0.000459889	1	40	20	TRUE	FALSE	TRUE	TRUE	TRUE	TRUE	TRUE	TRUE	TRUE	FALSE	0.00829173	1.24132	20	154
gc19_pc.5utr::gencode::SGK1::ENSG00000118515.7	5UTR	meta_Lymphatic_system	SGK1	1.8964e-08	0.428638	Fisher_observed	0.000324341	1	30	11	TRUE	FALSE	TRUE	TRUE	TRUE	TRUE	TRUE	TRUE	TRUE	FALSE	1.41441e-05	4.462	11	163
gc19_pc.5utr::gencode::TMSB4X::ENSG00000205542.6	5UTR	meta_Lymphatic_system	TMSB4X	7.6352e-22	0.464084	Fisher_observed	2.0023e-16	1	195	36	TRUE	FALSE	TRUE	TRUE	TRUE	TRUE	TRUE	TRUE	TRUE	FALSE	0.238609	1.10728	35	139
gc19_pc.5utr::gencode::WDR74::ENSG00000133316.11	5UTR	meta_Lymphatic_system	WDR74	1.05466e-17	0.45759	Fisher_observed	1.3829e-12	1	23	20	TRUE	TRUE	TRUE	TRUE	TRUE	TRUE	TRUE	TRUE	FALSE	FALSE	0.845419	0.96705	18	156
gc19_pc.5utr::gencode::XBP1::ENSG00000100219.12	5UTR	meta_Lymphatic_system	XBP1	3.41863e-09	0.433197	Fisher_observed	8.29997e-05	1	18	8	TRUE	FALSE	TRUE	TRUE	TRUE	TRUE	TRUE	TRUE	TRUE	FALSE	0.444103	1.0684	8	166
gc19_pc.5utr::gencode::N6AMT1::ENSG00000156239.7	5UTR	meta_Myeloid	N6AMT1	3.47457e-05	0.392783	Fisher_observed	0.193566	1	1	1	TRUE	TRUE	TRUE	TRUE	TRUE	FALSE	FALSE	TRUE	TRUE	FALSE	NA	NA	NA	NA
gc19_pc.5utr::gencode::SERTAD1::ENSG00000197019.4	5UTR	meta_Myeloid	SERTAD1	3.34978e-05	0.387421	Fisher_observed	0.188243	1	1	1	TRUE	TRUE	TRUE	TRUE	TRUE	FALSE	FALSE	TRUE	TRUE	FALSE	NA	NA	NA	NA
gc19_pc.5utr::gencode::B2M::ENSG00000166710.13	5UTR	Pancan-no-skin-melanoma-lymph	B2M	6.14411e-05	0.376106	Fisher_observed	0.289383	1	8	8	TRUE	TRUE	TRUE	TRUE	TRUE	TRUE	TRUE	TRUE	FALSE	FALSE	0.435769	1.37325	5	974
gc19_pc.5utr::gencode::CNTN3::ENSG00000113805.8	5UTR	Pancan-no-skin-melanoma-lymph	CNTN3	0.000127977	0.369932	Fisher_observed	0.488759	1	4	4	TRUE	TRUE	TRUE	TRUE	TRUE	TRUE	TRUE	TRUE	TRUE	TRUE	0.818827	0.733502	2	977
gc19_pc.5utr::gencode::DTL::ENSG00000143476.13	5UTR	Pancan-no-skin-melanoma-lymph	DTL	0.000122929	0.365829	Fisher_observed	0.48116	1	9	9	TRUE	TRUE	TRUE	TRUE	TRUE	TRUE	TRUE	TRUE	TRUE	TRUE	0.205614	1.56287	7	972
gc19_pc.5utr::gencode::HIST1H2AC::ENSG00000180573.8	5UTR	Pancan-no-skin-melanoma-lymph	HIST1H2AC	5.96445e-06	0.39188	Fisher_observed	0.0455578	0.234623	8	8	TRUE	TRUE	TRUE	TRUE	TRUE	TRUE	TRUE	TRUE	TRUE	TRUE	0.433904	1.07852	5	974
gc19_pc.5utr::gencode::HIST1H2BD::ENSG00000158373.7	5UTR	Pancan-no-skin-melanoma-lymph	HIST1H2BD	9.05773e-05	0.372929	Fisher_observed	0.385259	1	6	6	TRUE	TRUE	TRUE	TRUE	TRUE	TRUE	TRUE	TRUE	TRUE	TRUE	0.111378	1.39688	3	976
gc19_pc.5utr::gencode::LEPROTL1::ENSG00000104660.13	5UTR	Pancan-no-skin-melanoma-lymph	LEPROTL1	4.39284e-09	0.429266	Fisher_observed	9.87432e-05	1	12	12	TRUE	TRUE	TRUE	TRUE	FALSE	TRUE	TRUE	TRUE	TRUE	FALSE	0.246996	1.2002	9	970
gc19_pc.5utr::gencode::MTG2::ENSG00000101181.13	5UTR	Pancan-no-skin-melanoma-lymph	MTG2	9.48799e-17	0.458753	Fisher_observed	8.05277e-12	1.61055e-11	9	9	TRUE	TRUE	TRUE	TRUE	TRUE	TRUE	TRUE	TRUE	TRUE	TRUE	0.035795	0.83353	6	973
gc19_pc.5utr::gencode::OS9::ENSG00000135506.11	5UTR	Pancan-no-skin-melanoma-lymph	OS9	2.38382e-05	0.379267	Fisher_observed	0.146519	0.750176	10	10	TRUE	TRUE	TRUE	TRUE	TRUE	TRUE	TRUE	TRUE	TRUE	TRUE	0.21452	1.29405	4	975
gc19_pc.5utr::gencode::PCF11::ENSG00000165494.6	5UTR	Pancan-no-skin-melanoma-lymph	PCF11	7.13605e-05	0.370662	Fisher_observed	0.32531	1	13	13	TRUE	TRUE	TRUE	TRUE	TRUE	TRUE	TRUE	TRUE	TRUE	TRUE	0.70636	0.900655	2	977
gc19_pc.5utr::gencode::PTDSS1::ENSG00000156471.8	5UTR	Pancan-no-skin-melanoma-lymph	PTDSS1	4.22442e-05	0.37495	Fisher_observed	0.224561	1	15	15	TRUE	TRUE	TRUE	TRUE	TRUE	TRUE	TRUE	TRUE	TRUE	TRUE	0.102972	1.2314	7	972
gc19_pc.5utr::gencode::SRSF9::ENSG00000111786.4	5UTR	Pancan-no-skin-melanoma-lymph	SRSF9	1.30137e-05	0.38347	Fisher_observed	0.0922377	1	7	7	TRUE	TRUE	TRUE	TRUE	TRUE	TRUE	TRUE	TRUE	FALSE	FALSE	0.620422	0.945478	4	975
gc19_pc.5utr::gencode::TBC1D12::ENSG00000108239.8	5UTR	Pancan-no-skin-melanoma-lymph	TBC1D12	7.46828e-13	0.445896	Fisher_observed	3.26421e-08	1	11	11	TRUE	TRUE	TRUE	FALSE	FALSE	TRUE	TRUE	TRUE	TRUE	FALSE	0.117612	1.1123	7	972
gc19_pc.5utr::gencode::WDR74::ENSG00000133316.11	5UTR	Pancan-no-skin-melanoma-lymph	WDR74	3.6856e-27	0.46459	Fisher_observed	2.8996e-21	2.8996e-21	47	43	TRUE	TRUE	TRUE	TRUE	TRUE	TRUE	TRUE	TRUE	TRUE	TRUE	0.402218	1.01264	23	956
gc19_pc.5utr::gencode::PIK3CA::ENSG00000121879.3	5UTR	Panc-AdenoCa	PIK3CA	4.66499e-05	0.386197	Fisher_observed	0.239877	1	3	3	TRUE	TRUE	TRUE	TRUE	TRUE	TRUE	TRUE	TRUE	FALSE	FALSE	NA	NA	0	75
gc19_pc.5utr::gencode::HIBADH::ENSG00000106049.4	5UTR	Panc-Endocrine	HIBADH	3.49372e-05	0.367538	Fisher_observed	0.193566	1	2	2	TRUE	TRUE	TRUE	TRUE	TRUE	FALSE	FALSE	TRUE	TRUE	FALSE	NA	NA	NA	NA
gc19_pc.5utr::gencode::SNX17::ENSG00000115234.6	5UTR	Panc-Endocrine	SNX17	5.5327e-06	0.380657	Fisher_observed	0.0435278	1	2	2	TRUE	TRUE	TRUE	TRUE	TRUE	FALSE	FALSE	TRUE	TRUE	FALSE	NA	NA	NA	NA
gc19_pc.5utr::gencode::ALDH1B1::ENSG00000137124.6	5UTR	Prost-AdenoCa	ALDH1B1	5.79962e-07	0.400693	Fisher_observed	0.00642645	1	2	2	TRUE	TRUE	TRUE	TRUE	TRUE	FALSE	FALSE	TRUE	TRUE	FALSE	NA	NA	0	19
gc19_pc.5utr::gencode::WDR74::ENSG00000133316.11	5UTR	Prost-AdenoCa	WDR74	5.92038e-06	0.386626	Fisher_observed	0.0455578	0.234623	4	4	TRUE	TRUE	TRUE	TRUE	TRUE	TRUE	TRUE	TRUE	TRUE	TRUE	NA	NA	0	19
gc19_pc.5utr::gencode::ARFGAP1::ENSG00000101199.8	5UTR	meta_Sarcoma	ARFGAP1	0.000113975	0.352994	Fisher_observed	0.452869	1	2	2	TRUE	TRUE	TRUE	TRUE	TRUE	FALSE	FALSE	TRUE	TRUE	FALSE	0.513369	1.74926	2	32
gc19_pc.5utr::gencode::CCDC25::ENSG00000147419.12	5UTR	meta_Sarcoma	CCDC25	3.81759e-05	0.394824	Fisher_observed	0.207134	1	2	2	TRUE	TRUE	TRUE	TRUE	TRUE	FALSE	FALSE	TRUE	TRUE	FALSE	0.969697	1.32919	2	32
gc19_pc.5utr::gencode::FAM110B::ENSG00000169122.7	5UTR	meta_Sarcoma	FAM110B	0.000129173	0.373186	Fisher_observed	0.489033	1	3	3	TRUE	TRUE	TRUE	TRUE	TRUE	TRUE	TRUE	TRUE	TRUE	TRUE	1	1.03273	1	33
gc19_pc.5utr::gencode::HYAL4::ENSG00000106302.5	5UTR	meta_Sarcoma	HYAL4	5.32231e-05	0.380505	Fisher_observed	0.265016	1	4	3	TRUE	TRUE	TRUE	TRUE	TRUE	TRUE	TRUE	TRUE	TRUE	TRUE	0.337396	0.566157	1	33
gc19_pc.5utr::gencode::MTG2::ENSG00000101181.13	5UTR	meta_Sarcoma	MTG2	1.70309e-11	0.442828	Fisher_observed	5.58286e-07	1.91413e-06	3	3	TRUE	TRUE	TRUE	TRUE	TRUE	TRUE	TRUE	TRUE	TRUE	TRUE	0.294118	0.691843	1	33
gc19_pc.5utr::gencode::RP11-536G4.1::ENSG00000258292.1	5UTR	meta_Sarcoma	RP11-536G4.1	2.21769e-05	0.386827	Fisher_observed	0.141349	1	2	2	TRUE	TRUE	TRUE	TRUE	TRUE	FALSE	FALSE	TRUE	TRUE	FALSE	NA	NA	0	34
gc19_pc.5utr::gencode::WDR74::ENSG00000133316.11	5UTR	meta_Sarcoma	WDR74	0.000129498	0.373164	Fisher_observed	0.489033	1	2	2	TRUE	TRUE	TRUE	TRUE	TRUE	FALSE	FALSE	TRUE	TRUE	FALSE	0.823529	0.891739	1	33
gc19_pc.5utr::gencode::AC040160.1::ENSG00000237102.2	5UTR	Skin-Melanoma	AC040160.1	2.3377e-07	0.409989	Fisher_observed	0.00282948	1	3	3	TRUE	TRUE	FALSE	TRUE	TRUE	TRUE	TRUE	TRUE	TRUE	FALSE	NA	NA	2	35
gc19_pc.5utr::gencode::ALG10::ENSG00000139133.2	5UTR	Skin-Melanoma	ALG10	1.86713e-07	0.408087	Fisher_observed	0.00233165	1	15	13	TRUE	TRUE	FALSE	TRUE	TRUE	TRUE	TRUE	TRUE	TRUE	FALSE	0.385216	0.766027	6	31
gc19_pc.5utr::gencode::ARPC5L::ENSG00000136950.9	5UTR	Skin-Melanoma	ARPC5L	1.98446e-08	0.41641	Fisher_observed	0.000325261	1	10	10	TRUE	TRUE	FALSE	TRUE	TRUE	TRUE	TRUE	TRUE	TRUE	FALSE	0.507508	0.874359	2	35
gc19_pc.5utr::gencode::C16orf59::ENSG00000162062.10	5UTR	Skin-Melanoma	C16orf59	2.85632e-17	0.452147	Fisher_observed	2.80896e-12	1	24	22	TRUE	TRUE	FALSE	TRUE	FALSE	TRUE	TRUE	TRUE	TRUE	FALSE	0.954664	1.11357	7	30
gc19_pc.5utr::gencode::C17orf89::ENSG00000224877.3	5UTR	Skin-Melanoma	C17orf89	1.0576e-06	0.400197	Fisher_observed	0.0104007	1	6	6	TRUE	TRUE	FALSE	TRUE	TRUE	TRUE	TRUE	TRUE	TRUE	FALSE	0.578636	0.917063	3	34
gc19_pc.5utr::gencode::CALCOCO1::ENSG00000012822.11	5UTR	Skin-Melanoma	CALCOCO1	2.21371e-06	0.396338	Fisher_observed	0.019467	1	10	10	TRUE	TRUE	FALSE	TRUE	TRUE	TRUE	TRUE	TRUE	TRUE	FALSE	0.378378	1.23069	1	36
gc19_pc.5utr::gencode::CCDC51::ENSG00000164051.9	5UTR	Skin-Melanoma	CCDC51	1.06715e-05	0.395618	Fisher_observed	0.0777373	1	7	7	TRUE	TRUE	FALSE	TRUE	TRUE	TRUE	TRUE	TRUE	TRUE	FALSE	0.507508	1.15468	2	35
gc19_pc.5utr::gencode::CDC37::ENSG00000105401.2	5UTR	Skin-Melanoma	CDC37	6.43009e-13	0.439971	Fisher_observed	3.16174e-08	1	14	13	TRUE	TRUE	FALSE	TRUE	TRUE	TRUE	TRUE	TRUE	TRUE	FALSE	0.854569	0.924711	3	34
gc19_pc.5utr::gencode::CDK2AP2::ENSG00000167797.3	5UTR	Skin-Melanoma	CDK2AP2	2.56956e-06	0.403134	Fisher_observed	0.0222151	1	8	8	TRUE	TRUE	FALSE	TRUE	TRUE	TRUE	TRUE	TRUE	TRUE	FALSE	0.854569	1.01557	3	34
gc19_pc.5utr::gencode::CEBPZ::ENSG00000115816.9	5UTR	Skin-Melanoma	CEBPZ	7.98249e-05	0.371744	Fisher_observed	0.356825	1	6	6	TRUE	TRUE	TRUE	TRUE	TRUE	TRUE	TRUE	TRUE	TRUE	TRUE	0.768769	1.16706	2	35
gc19_pc.5utr::gencode::CHCHD2::ENSG00000106153.12	5UTR	Skin-Melanoma	CHCHD2	6.09608e-06	0.390445	Fisher_observed	0.0461155	1	13	12	TRUE	TRUE	FALSE	TRUE	TRUE	TRUE	TRUE	TRUE	TRUE	FALSE	0.854569	0.675287	3	34
gc19_pc.5utr::gencode::COMMD4::ENSG00000140365.11	5UTR	Skin-Melanoma	COMMD4	5.90874e-05	0.383605	Fisher_observed	0.284373	1	8	8	TRUE	TRUE	FALSE	TRUE	TRUE	TRUE	TRUE	TRUE	TRUE	FALSE	0.981149	1.1121	4	33
gc19_pc.5utr::gencode::DERL1::ENSG00000136986.5	5UTR	Skin-Melanoma	DERL1	2.29222e-08	0.415926	Fisher_observed	0.000368035	1	12	11	TRUE	TRUE	FALSE	TRUE	TRUE	TRUE	TRUE	TRUE	TRUE	FALSE	0.199785	0.749412	6	31
gc19_pc.5utr::gencode::DHX16::ENSG00000204560.5	5UTR	Skin-Melanoma	DHX16	1.52039e-06	0.398343	Fisher_observed	0.0145871	1	11	11	TRUE	TRUE	FALSE	TRUE	TRUE	TRUE	TRUE	TRUE	TRUE	FALSE	0.481597	0.813369	7	30
gc19_pc.5utr::gencode::DPM2::ENSG00000136908.13	5UTR	Skin-Melanoma	DPM2	5.01474e-05	0.375271	Fisher_observed	0.254407	1	8	8	TRUE	TRUE	FALSE	TRUE	TRUE	TRUE	TRUE	TRUE	TRUE	FALSE	0.267954	0.801846	3	34
gc19_pc.5utr::gencode::ERGIC3::ENSG00000125991.14	5UTR	Skin-Melanoma	ERGIC3	8.20241e-16	0.450291	Fisher_observed	5.86649e-11	1	13	12	TRUE	TRUE	FALSE	TRUE	TRUE	TRUE	TRUE	TRUE	TRUE	FALSE	0.128273	0.736837	5	32
gc19_pc.5utr::gencode::ERN1::ENSG00000178607.11	5UTR	Skin-Melanoma	ERN1	6.81619e-06	0.389747	Fisher_observed	0.0510719	1	20	15	TRUE	TRUE	FALSE	TRUE	TRUE	TRUE	TRUE	TRUE	TRUE	FALSE	0.2473	1.21193	6	31
gc19_pc.5utr::gencode::ERP44::ENSG00000023318.7	5UTR	Skin-Melanoma	ERP44	8.35865e-07	0.40906	Fisher_observed	0.00876808	1	6	6	TRUE	TRUE	FALSE	TRUE	TRUE	TRUE	TRUE	TRUE	TRUE	FALSE	0.937452	1.12677	3	34
gc19_pc.5utr::gencode::ETF1::ENSG00000120705.8	5UTR	Skin-Melanoma	ETF1	2.22696e-06	0.396374	Fisher_observed	0.019467	1	13	12	TRUE	TRUE	FALSE	TRUE	TRUE	TRUE	TRUE	TRUE	TRUE	FALSE	0.0734953	0.692972	4	33
gc19_pc.5utr::gencode::EXOC7::ENSG00000182473.16	5UTR	Skin-Melanoma	EXOC7	5.95345e-05	0.373815	Fisher_observed	0.284373	1	7	7	TRUE	TRUE	FALSE	TRUE	TRUE	TRUE	TRUE	TRUE	TRUE	FALSE	0.867868	0.972212	2	35
gc19_pc.5utr::gencode::FRG1::ENSG00000109536.7	5UTR	Skin-Melanoma	FRG1	1.71191e-05	0.383577	Fisher_observed	0.114859	1	7	7	TRUE	TRUE	FALSE	TRUE	TRUE	TRUE	TRUE	TRUE	TRUE	FALSE	0.772973	0.986363	3	34
gc19_pc.5utr::gencode::HSBP1::ENSG00000230989.2	5UTR	Skin-Melanoma	HSBP1	5.96407e-05	0.3738	Fisher_observed	0.284373	1	10	8	TRUE	TRUE	FALSE	TRUE	TRUE	TRUE	TRUE	TRUE	TRUE	FALSE	0.463351	1.1049	4	33
gc19_pc.5utr::gencode::ID2::ENSG00000115738.5	5UTR	Skin-Melanoma	ID2	1.05095e-05	0.38716	Fisher_observed	0.077273	1	13	12	TRUE	TRUE	FALSE	TRUE	TRUE	TRUE	TRUE	TRUE	TRUE	FALSE	0.117889	1.87626	3	34
gc19_pc.5utr::gencode::KCNC3::ENSG00000131398.9	5UTR	Skin-Melanoma	KCNC3	7.78424e-05	0.371459	Fisher_observed	0.349951	1	8	7	TRUE	TRUE	FALSE	TRUE	TRUE	TRUE	TRUE	TRUE	TRUE	FALSE	0.523582	1.15119	4	33
gc19_pc.5utr::gencode::LRWD1::ENSG00000161036.6	5UTR	Skin-Melanoma	LRWD1	1.23141e-11	0.434889	Fisher_observed	4.40362e-07	1	12	12	TRUE	TRUE	FALSE	TRUE	TRUE	TRUE	TRUE	TRUE	TRUE	FALSE	0.53085	0.661502	5	32
gc19_pc.5utr::gencode::MAP1S::ENSG00000130479.6	5UTR	Skin-Melanoma	MAP1S	0.000113908	0.376941	Fisher_observed	0.452869	1	11	11	TRUE	TRUE	FALSE	TRUE	TRUE	TRUE	TRUE	TRUE	TRUE	FALSE	0.363204	1.11772	6	31
gc19_pc.5utr::gencode::MED31::ENSG00000108590.6	5UTR	Skin-Melanoma	MED31	7.80972e-09	0.425613	Fisher_observed	0.00015899	1	8	8	TRUE	TRUE	FALSE	TRUE	TRUE	TRUE	TRUE	TRUE	TRUE	FALSE	0.620244	0.981625	4	33
gc19_pc.5utr::gencode::MTRF1::ENSG00000120662.11	5UTR	Skin-Melanoma	MTRF1	9.84755e-11	0.430677	Fisher_observed	2.86942e-06	1	15	15	TRUE	TRUE	FALSE	TRUE	TRUE	TRUE	TRUE	TRUE	TRUE	FALSE	0.982833	1.01371	5	32
gc19_pc.5utr::gencode::NDUFB9::ENSG00000147684.3	5UTR	Skin-Melanoma	NDUFB9	5.43307e-06	0.394491	Fisher_observed	0.0431758	1	7	7	TRUE	TRUE	FALSE	TRUE	TRUE	TRUE	TRUE	TRUE	TRUE	FALSE	0.759179	1.27417	4	33
gc19_pc.5utr::gencode::PCF11::ENSG00000165494.6	5UTR	Skin-Melanoma	PCF11	0.00012454	0.367671	Fisher_observed	0.482833	1	13	12	TRUE	TRUE	FALSE	TRUE	TRUE	TRUE	TRUE	TRUE	TRUE	FALSE	0.185964	0.774687	4	33
gc19_pc.5utr::gencode::PELI3::ENSG00000174516.10	5UTR	Skin-Melanoma	PELI3	1.1168e-06	0.399924	Fisher_observed	0.0108473	1	14	11	TRUE	TRUE	FALSE	TRUE	TRUE	TRUE	TRUE	TRUE	TRUE	FALSE	0.264667	0.74093	6	31
gc19_pc.5utr::gencode::PES1::ENSG00000100029.13	5UTR	Skin-Melanoma	PES1	7.88145e-09	0.419362	Fisher_observed	0.00015899	1	26	24	TRUE	TRUE	FALSE	TRUE	TRUE	TRUE	TRUE	TRUE	TRUE	FALSE	0.731063	1.15013	8	29
gc19_pc.5utr::gencode::PSMD11::ENSG00000108671.5	5UTR	Skin-Melanoma	PSMD11	1.29465e-05	0.385532	Fisher_observed	0.0922377	1	14	14	TRUE	TRUE	FALSE	TRUE	TRUE	TRUE	TRUE	TRUE	TRUE	FALSE	0.982833	0.916021	5	32
gc19_pc.5utr::gencode::RNGTT::ENSG00000111880.11	5UTR	Skin-Melanoma	RNGTT	2.41549e-07	0.413975	Fisher_observed	0.00287933	1	5	5	TRUE	TRUE	FALSE	TRUE	TRUE	TRUE	TRUE	TRUE	TRUE	FALSE	0.756757	0.872407	1	36
gc19_pc.5utr::gencode::RP11-863K10.7::ENSG00000183154.1	5UTR	Skin-Melanoma	RP11-863K10.7	8.88399e-05	0.378868	Fisher_observed	0.384031	1	6	6	TRUE	TRUE	FALSE	TRUE	TRUE	TRUE	TRUE	TRUE	TRUE	FALSE	0.723598	1.23952	4	33
gc19_pc.5utr::gencode::RPL34::ENSG00000109475.12	5UTR	Skin-Melanoma	RPL34	1.52655e-11	0.434481	Fisher_observed	5.22171e-07	1	12	9	TRUE	TRUE	FALSE	TRUE	TRUE	TRUE	TRUE	TRUE	TRUE	FALSE	0.831918	1.18028	4	33
gc19_pc.5utr::gencode::RPL8::ENSG00000161016.11	5UTR	Skin-Melanoma	RPL8	7.52544e-08	0.411551	Fisher_observed	0.0010964	1	15	14	TRUE	TRUE	FALSE	TRUE	TRUE	TRUE	TRUE	TRUE	TRUE	FALSE	0.0316818	0.381344	5	32
gc19_pc.5utr::gencode::RPS14::ENSG00000164587.7	5UTR	Skin-Melanoma	RPS14	5.86272e-05	0.382673	Fisher_observed	0.284373	1	9	9	TRUE	TRUE	FALSE	TRUE	TRUE	TRUE	TRUE	TRUE	TRUE	FALSE	0.0900901	0.598542	2	35
gc19_pc.5utr::gencode::RPS18::ENSG00000231500.2	5UTR	Skin-Melanoma	RPS18	2.372e-05	0.381513	Fisher_observed	0.146519	1	14	10	TRUE	TRUE	FALSE	TRUE	TRUE	TRUE	TRUE	TRUE	TRUE	FALSE	0.376062	0.649903	3	34
gc19_pc.5utr::gencode::TAF1C::ENSG00000103168.12	5UTR	Skin-Melanoma	TAF1C	2.71119e-05	0.380522	Fisher_observed	0.162824	1	9	9	TRUE	TRUE	FALSE	TRUE	FALSE	TRUE	TRUE	TRUE	TRUE	FALSE	0.216216	1.58011	1	36
gc19_pc.5utr::gencode::TATDN1::ENSG00000147687.12	5UTR	Skin-Melanoma	TATDN1	3.88397e-07	0.404935	Fisher_observed	0.0044285	1	8	8	TRUE	TRUE	FALSE	TRUE	TRUE	TRUE	TRUE	TRUE	TRUE	FALSE	0.81282	1.176	5	32
gc19_pc.5utr::gencode::TAX1BP1::ENSG00000106052.9	5UTR	Skin-Melanoma	TAX1BP1	4.60141e-11	0.432289	Fisher_observed	1.39234e-06	1	17	16	TRUE	TRUE	FALSE	TRUE	TRUE	TRUE	TRUE	TRUE	TRUE	FALSE	0.329563	0.632965	4	33
gc19_pc.5utr::gencode::TBC1D22A::ENSG00000054611.9	5UTR	Skin-Melanoma	TBC1D22A	4.82781e-07	0.40395	Fisher_observed	0.00542602	1	6	6	TRUE	TRUE	FALSE	TRUE	FALSE	TRUE	TRUE	TRUE	TRUE	FALSE	0.918919	0.952351	1	36
gc19_pc.5utr::gencode::TBC1D31::ENSG00000156787.12	5UTR	Skin-Melanoma	TBC1D31	5.04458e-05	0.381131	Fisher_observed	0.254407	1	12	11	TRUE	TRUE	FALSE	TRUE	TRUE	TRUE	TRUE	TRUE	TRUE	FALSE	0.615195	0.944982	6	31
gc19_pc.5utr::gencode::TRAPPC13::ENSG00000113597.13	5UTR	Skin-Melanoma	TRAPPC13	1.39145e-07	0.409183	Fisher_observed	0.00186973	1	10	10	TRUE	TRUE	FALSE	TRUE	TRUE	TRUE	TRUE	TRUE	TRUE	FALSE	0.472072	0.691155	3	34
gc19_pc.5utr::gencode::TTC4::ENSG00000243725.2	5UTR	Skin-Melanoma	TTC4	2.91428e-05	0.384189	Fisher_observed	0.171557	1	9	9	TRUE	TRUE	FALSE	TRUE	TRUE	TRUE	TRUE	TRUE	TRUE	FALSE	0.027027	0.696305	2	35
gc19_pc.5utr::gencode::ZFP14::ENSG00000142065.9	5UTR	Skin-Melanoma	ZFP14	2.40299e-05	0.381418	Fisher_observed	0.146552	1	9	8	TRUE	TRUE	FALSE	TRUE	TRUE	TRUE	TRUE	TRUE	TRUE	FALSE	0.169612	0.772195	4	33
gc19_pc.5utr::gencode::SLC12A5::ENSG00000124140.8	5UTR	Stomach-AdenoCa	SLC12A5	2.93272e-05	0.378865	Fisher_observed	0.171557	0.824028	3	3	TRUE	TRUE	TRUE	TRUE	TRUE	TRUE	TRUE	TRUE	TRUE	TRUE	NA	NA	0	29
gc19_pc.5utr::gencode::MTG2::ENSG00000101181.13	5UTR	Thy-AdenoCa	MTG2	0.000109548	0.362131	Fisher_observed	0.444256	1	1	1	TRUE	TRUE	TRUE	TRUE	TRUE	FALSE	FALSE	TRUE	TRUE	FALSE	0.382979	0.849855	1	46
gc19_pc.5utr::gencode::C22orf29::ENSG00000215012.4	5UTR	Uterus-AdenoCa	C22orf29	8.57382e-05	0.373892	Fisher_observed	0.378952	1	3	3	TRUE	TRUE	TRUE	TRUE	TRUE	TRUE	TRUE	TRUE	TRUE	TRUE	1	1.22545	3	41
gc19_pc.5utr::gencode::DTL::ENSG00000143476.13	5UTR	Uterus-AdenoCa	DTL	6.07597e-05	0.376859	Fisher_observed	0.287963	1	2	2	TRUE	TRUE	TRUE	TRUE	TRUE	FALSE	FALSE	TRUE	TRUE	FALSE	0.0190275	3.36485	2	42
lncrna.ncrna::gencode::MALAT1::ENSG00000251562.3	lncRNA_ncrna	meta_Adenocarcinoma	MALAT1	2.10728e-06	0.383546	Fisher_observed	0.0145254	0.0290508	114	88	TRUE	TRUE	TRUE	TRUE	TRUE	TRUE	TRUE	TRUE	TRUE	TRUE	0.752987	0.956158	49	720
lncrna.ncrna::gencode::NEAT1::ENSG00000245532.4	lncRNA_ncrna	meta_Adenocarcinoma	NEAT1	3.71126e-21	0.45177	Fisher_observed	2.17443e-16	2.89924e-16	348	265	TRUE	TRUE	TRUE	TRUE	TRUE	TRUE	TRUE	TRUE	TRUE	TRUE	0.967091	1.05555	126	643
lncrna.ncrna::gencode::RMRP::ENSG00000269900.2	lncRNA_ncrna	meta_Adenocarcinoma	RMRP	1.7716e-08	0.404936	Fisher_observed	0.000188723	1	11	10	TRUE	TRUE	TRUE	TRUE	TRUE	TRUE	TRUE	TRUE	FALSE	FALSE	0.75633	0.822766	4	765
lncrna.ncrna::gencode::RN7SK::ENSG00000202198.1	lncRNA_ncrna	meta_Adenocarcinoma	RN7SK	2.69652e-11	0.422927	Fisher_observed	4.51398e-07	1	15	15	FALSE	TRUE	TRUE	TRUE	TRUE	TRUE	TRUE	TRUE	TRUE	FALSE	0.928381	0.34115	5	764
lncrna.ncrna::gencode::RPPH1::ENSG00000259001.2	lncRNA_ncrna	meta_Adenocarcinoma	RPPH1	6.19682e-08	0.400251	Fisher_observed	0.000631429	0.00161365	10	10	TRUE	TRUE	TRUE	TRUE	TRUE	TRUE	TRUE	TRUE	TRUE	TRUE	0.0112162	2.52386	5	764
lncrna.ncrna::gencode::Z95704.4::ENSG00000248302.2	lncRNA_ncrna	meta_Adenocarcinoma	Z95704.4	8.39701e-05	0.356903	Fisher_observed	0.312369	0.584915	48	43	TRUE	TRUE	TRUE	TRUE	TRUE	TRUE	TRUE	TRUE	TRUE	TRUE	0.972008	1	24	745
lncrna.ncrna::mitranscriptome::G029190::G029190	lncRNA_ncrna	meta_Adenocarcinoma	G029190	1.02729e-06	0.387468	Fisher_observed	0.00752361	0.0150472	29	28	TRUE	TRUE	TRUE	TRUE	TRUE	TRUE	TRUE	TRUE	TRUE	TRUE	0.472618	0.927743	16	753
lncrna.ncrna::gencode::RN7SK::ENSG00000202198.1	lncRNA_ncrna	Bladder-TCC	RN7SK	2.69261e-05	0.392937	Fisher_observed	0.124991	1	4	3	FALSE	TRUE	TRUE	TRUE	TRUE	TRUE	TRUE	TRUE	TRUE	FALSE	0.0124224	6.21017	3	20
lncrna.ncrna::gencode::GLYCTK-AS1::ENSG00000242797.2	lncRNA_ncrna	CNS-PiloAstro	GLYCTK-AS1	5.39983e-05	0.32233	Fisher_observed	0.21819	1	1	1	TRUE	TRUE	TRUE	TRUE	TRUE	FALSE	FALSE	TRUE	TRUE	FALSE	NA	NA	NA	NA
lncrna.ncrna::gencode::CTD-2105E13.15::ENSG00000269275.1	lncRNA_ncrna	meta_Carcinoma	CTD-2105E13.15	2.95531e-06	0.38086	Fisher_observed	0.0197888	0.0384782	6	6	TRUE	TRUE	TRUE	TRUE	TRUE	TRUE	TRUE	TRUE	TRUE	TRUE	0.119049	1.80922	4	895
lncrna.ncrna::gencode::MALAT1::ENSG00000251562.3	lncRNA_ncrna	meta_Carcinoma	MALAT1	2.00346e-07	0.394657	Fisher_observed	0.00180589	0.00381375	145	100	TRUE	TRUE	TRUE	TRUE	TRUE	TRUE	TRUE	TRUE	TRUE	TRUE	0.869797	0.948459	60	839
lncrna.ncrna::gencode::NEAT1::ENSG00000245532.4	lncRNA_ncrna	meta_Carcinoma	NEAT1	7.47063e-22	0.452548	Fisher_observed	5.83606e-17	8.75408e-17	389	298	TRUE	TRUE	TRUE	TRUE	TRUE	TRUE	TRUE	TRUE	TRUE	TRUE	0.698024	1.06059	151	748
lncrna.ncrna::gencode::RMRP::ENSG00000269900.2	lncRNA_ncrna	meta_Carcinoma	RMRP	2.58783e-09	0.410603	Fisher_observed	2.88802e-05	1	12	11	TRUE	TRUE	TRUE	TRUE	TRUE	TRUE	TRUE	TRUE	FALSE	FALSE	0.837157	0.822766	4	895
lncrna.ncrna::gencode::RN7SK::ENSG00000202198.1	lncRNA_ncrna	meta_Carcinoma	RN7SK	7.88521e-20	0.448928	Fisher_observed	3.69596e-15	1	24	22	FALSE	TRUE	TRUE	TRUE	TRUE	TRUE	TRUE	TRUE	TRUE	FALSE	0.803925	1.16522	11	888
lncrna.ncrna::gencode::RN7SL1::ENSG00000258486.2	lncRNA_ncrna	meta_Carcinoma	RN7SL1	5.00918e-06	0.377634	Fisher_observed	0.0293488	1	9	9	FALSE	TRUE	TRUE	TRUE	TRUE	TRUE	TRUE	TRUE	TRUE	FALSE	0.466335	2.43164	7	892
lncrna.ncrna::gencode::RPPH1::ENSG00000259001.2	lncRNA_ncrna	meta_Carcinoma	RPPH1	1.82936e-07	0.395059	Fisher_observed	0.00171492	0.00381375	12	12	TRUE	TRUE	TRUE	TRUE	TRUE	TRUE	TRUE	TRUE	TRUE	TRUE	0.00172589	2.68348	7	892
lncrna.ncrna::gencode::Z95704.4::ENSG00000248302.2	lncRNA_ncrna	meta_Carcinoma	Z95704.4	1.55407e-05	0.369961	Fisher_observed	0.0791767	0.140082	57	52	TRUE	TRUE	TRUE	TRUE	TRUE	TRUE	TRUE	TRUE	TRUE	TRUE	0.917729	1	33	866
lncrna.ncrna::mitranscriptome::G029190::G029190	lncRNA_ncrna	meta_Carcinoma	G029190	2.82473e-05	0.365431	Fisher_observed	0.127308	0.228277	33	29	TRUE	TRUE	TRUE	TRUE	TRUE	TRUE	TRUE	TRUE	TRUE	TRUE	0.584097	0.935864	17	882
lncrna.ncrna::gencode::NEAT1::ENSG00000245532.4	lncRNA_ncrna	meta_Digestive_tract	NEAT1	3.32852e-18	0.447282	Fisher_observed	1.30012e-13	1.95018e-13	226	166	TRUE	TRUE	TRUE	TRUE	TRUE	TRUE	TRUE	TRUE	TRUE	TRUE	0.504483	1.14232	58	222
lncrna.ncrna::gencode::RMRP::ENSG00000269900.2	lncRNA_ncrna	meta_Digestive_tract	RMRP	1.46929e-06	0.387712	Fisher_observed	0.0104346	1	7	7	TRUE	TRUE	TRUE	TRUE	TRUE	TRUE	TRUE	TRUE	FALSE	FALSE	0.36437	2.06493	2	278
lncrna.ncrna::gencode::RN7SK::ENSG00000202198.1	lncRNA_ncrna	meta_Digestive_tract	RN7SK	6.82263e-06	0.378626	Fisher_observed	0.0380703	1	8	8	FALSE	TRUE	TRUE	TRUE	TRUE	TRUE	TRUE	TRUE	TRUE	FALSE	0.611982	0.34115	1	279
lncrna.ncrna::gencode::RPPH1::ENSG00000259001.2	lncRNA_ncrna	meta_Digestive_tract	RPPH1	4.95482e-06	0.380659	Fisher_observed	0.0293488	0.0552958	6	6	TRUE	TRUE	TRUE	TRUE	TRUE	TRUE	TRUE	TRUE	TRUE	TRUE	0.231243	1.27889	3	277
lncrna.ncrna::gencode::NEAT1::ENSG00000245532.4	lncRNA_ncrna	Eso-AdenoCa	NEAT1	0.00011132	0.370916	Fisher_observed	0.378102	0.705108	22	20	TRUE	TRUE	TRUE	TRUE	TRUE	TRUE	TRUE	TRUE	TRUE	TRUE	0.857143	1.11683	1	6
lncrna.ncrna::gencode::MALAT1::ENSG00000251562.3	lncRNA_ncrna	meta_Hematopoietic_system	MALAT1	3.7623e-11	0.442432	Fisher_observed	5.87822e-07	1.46956e-06	70	36	TRUE	TRUE	TRUE	TRUE	TRUE	TRUE	TRUE	TRUE	TRUE	TRUE	0.243236	1.33925	35	139
lncrna.ncrna::gencode::NEAT1::ENSG00000245532.4	lncRNA_ncrna	meta_Hematopoietic_system	NEAT1	8.48431e-07	0.414285	Fisher_observed	0.00641414	0.0132559	132	26	TRUE	TRUE	TRUE	TRUE	TRUE	TRUE	TRUE	TRUE	TRUE	TRUE	0.961884	1.09851	26	148
lncrna.ncrna::gencode::RNU12::ENSG00000270022.2	lncRNA_ncrna	meta_Hematopoietic_system	RNU12	9.36123e-05	0.385341	Fisher_observed	0.323517	1	4	4	TRUE	TRUE	TRUE	TRUE	TRUE	TRUE	TRUE	TRUE	FALSE	FALSE	0.24599	1.61929	4	170
lncrna.ncrna::gencode::RP11-211G3.2::ENSG00000223401.1	lncRNA_ncrna	meta_Hematopoietic_system	RP11-211G3.2	2.08113e-16	0.45778	Fisher_observed	5.41926e-12	1	140	43	TRUE	FALSE	TRUE	TRUE	TRUE	TRUE	TRUE	TRUE	TRUE	FALSE	0.422905	1.19614	43	131
lncrna.ncrna::gencode::RP11-356I2.4::ENSG00000237499.2	lncRNA_ncrna	meta_Hematopoietic_system	RP11-356I2.4	3.93139e-05	0.392288	Fisher_observed	0.164529	1	10	8	TRUE	FALSE	TRUE	TRUE	TRUE	TRUE	TRUE	TRUE	TRUE	FALSE	0.985667	0.924386	8	166
lncrna.ncrna::mitranscriptome::G025135::G025135	lncRNA_ncrna	meta_Hematopoietic_system	G025135	5.27562e-15	0.454633	Fisher_observed	9.51072e-11	1	193	41	TRUE	FALSE	TRUE	TRUE	TRUE	TRUE	TRUE	TRUE	TRUE	FALSE	0.989878	1.03597	41	133
lncrna.ncrna::gencode::NEAT1::ENSG00000245532.4	lncRNA_ncrna	Kidney-ChRCC	NEAT1	4.24182e-05	0.364963	Fisher_observed	0.174406	0.331371	6	6	TRUE	TRUE	TRUE	TRUE	TRUE	TRUE	TRUE	TRUE	TRUE	TRUE	0.293168	1.28894	6	37
lncrna.ncrna::mitranscriptome::G027346::G027346	lncRNA_ncrna	Kidney-ChRCC	G027346	3.33565e-05	0.366924	Fisher_observed	0.147499	1	2	2	TRUE	TRUE	TRUE	TRUE	TRUE	FALSE	FALSE	TRUE	TRUE	FALSE	NA	NA	2	41
lncrna.ncrna::gencode::NEAT1::ENSG00000245532.4	lncRNA_ncrna	Kidney-RCC	NEAT1	1.02414e-05	0.38836	Fisher_observed	0.053337	0.0960066	39	31	TRUE	TRUE	TRUE	TRUE	TRUE	TRUE	TRUE	TRUE	TRUE	TRUE	0.657667	0.973891	27	90
lncrna.ncrna::mitranscriptome::G029190::G029190	lncRNA_ncrna	Kidney-RCC	G029190	2.20898e-05	0.382999	Fisher_observed	0.106764	0.184892	14	13	TRUE	TRUE	TRUE	TRUE	TRUE	TRUE	TRUE	TRUE	TRUE	TRUE	0.670892	1.04017	11	106
lncrna.ncrna::gencode::NEAT1::ENSG00000245532.4	lncRNA_ncrna	meta_Kidney	NEAT1	4.10902e-06	0.403768	Fisher_observed	0.0260268	0.0481495	45	37	TRUE	TRUE	TRUE	TRUE	TRUE	TRUE	TRUE	TRUE	TRUE	TRUE	0.942847	1.05054	33	127
lncrna.ncrna::mitranscriptome::G029190::G029190	lncRNA_ncrna	meta_Kidney	G029190	2.15717e-05	0.393581	Fisher_observed	0.106764	0.184892	14	13	TRUE	TRUE	TRUE	TRUE	TRUE	TRUE	TRUE	TRUE	TRUE	TRUE	0.666042	1.0396	11	149
lncrna.ncrna::gencode::NEAT1::ENSG00000245532.4	lncRNA_ncrna	Liver-HCC	NEAT1	8.84912e-16	0.453869	Fisher_observed	2.07388e-11	4.14776e-11	124	103	TRUE	TRUE	TRUE	TRUE	TRUE	TRUE	TRUE	TRUE	TRUE	TRUE	0.606658	1.55005	38	62
lncrna.ncrna::mitranscriptome::G000211::G000211	lncRNA_ncrna	Liver-HCC	G000211	7.69022e-05	0.381177	Fisher_observed	0.29069	0.563213	11	9	TRUE	TRUE	TRUE	TRUE	TRUE	TRUE	TRUE	TRUE	TRUE	TRUE	NA	NA	2	98
lncrna.ncrna::gencode::CTD-2105E13.15::ENSG00000269275.1	lncRNA_ncrna	meta_Lung	CTD-2105E13.15	8.73529e-05	0.379804	Fisher_observed	0.314954	0.584915	3	3	TRUE	TRUE	TRUE	TRUE	TRUE	TRUE	TRUE	TRUE	TRUE	TRUE	0.0869304	2.07141	3	81
lncrna.ncrna::gencode::MALAT1::ENSG00000251562.3	lncRNA_ncrna	Lymph-BNHL	MALAT1	8.78974e-10	0.432752	Fisher_observed	1.14442e-05	2.57495e-05	64	30	TRUE	TRUE	TRUE	TRUE	TRUE	TRUE	TRUE	TRUE	TRUE	TRUE	0.299838	1.34327	30	74
lncrna.ncrna::gencode::NEAT1::ENSG00000245532.4	lncRNA_ncrna	Lymph-BNHL	NEAT1	2.84918e-07	0.41459	Fisher_observed	0.00230253	0.00476952	128	25	TRUE	TRUE	TRUE	TRUE	TRUE	TRUE	TRUE	TRUE	TRUE	TRUE	0.855137	1.06908	25	79
lncrna.ncrna::gencode::RNU12::ENSG00000270022.2	lncRNA_ncrna	Lymph-BNHL	RNU12	7.38446e-05	0.381363	Fisher_observed	0.283708	1	4	4	TRUE	TRUE	TRUE	TRUE	TRUE	TRUE	TRUE	TRUE	FALSE	FALSE	0.143223	1.66953	4	100
lncrna.ncrna::gencode::RP11-211G3.2::ENSG00000223401.1	lncRNA_ncrna	Lymph-BNHL	RP11-211G3.2	3.76285e-15	0.452688	Fisher_observed	7.34884e-11	1	130	36	TRUE	FALSE	TRUE	TRUE	TRUE	TRUE	TRUE	TRUE	TRUE	FALSE	0.781993	1.1771	36	68
lncrna.ncrna::gencode::RP11-356I2.4::ENSG00000237499.2	lncRNA_ncrna	Lymph-BNHL	RP11-356I2.4	2.71997e-05	0.389405	Fisher_observed	0.124991	1	10	8	TRUE	FALSE	TRUE	TRUE	TRUE	TRUE	TRUE	TRUE	TRUE	FALSE	0.907741	0.9239	8	96
lncrna.ncrna::mitranscriptome::G025135::G025135	lncRNA_ncrna	Lymph-BNHL	G025135	3.69728e-15	0.452707	Fisher_observed	7.34884e-11	1	177	36	TRUE	FALSE	TRUE	TRUE	TRUE	TRUE	TRUE	TRUE	TRUE	FALSE	0.856316	0.966986	36	68
lncrna.ncrna::gencode::RP11-211G3.2::ENSG00000223401.1	lncRNA_ncrna	Lymph-CLL	RP11-211G3.2	2.36465e-09	0.419889	Fisher_observed	2.77089e-05	1	7	5	TRUE	FALSE	TRUE	TRUE	TRUE	TRUE	TRUE	TRUE	TRUE	FALSE	0.0457994	1.62251	5	63
lncrna.ncrna::mitranscriptome::G025135::G025135	lncRNA_ncrna	Lymph-CLL	G025135	9.55427e-06	0.376692	Fisher_observed	0.0508895	0.0932974	6	4	TRUE	TRUE	TRUE	TRUE	TRUE	TRUE	TRUE	TRUE	TRUE	TRUE	0.396945	1.45328	4	64
[truncated: 431 more rows]

## Sheet: Table 6 External evidence summa
Element type	Element	Supporting evidence	Conflicting evidence
Protein−coding	TERT	CAF;EXP;LOH;SV;LIT
promoter	WDR74	SV;LIT	MA
	HIST1H2AM
	HES1	FCN;LIT
[truncated: 44 more rows]

## Sheet: Table 7 List of cancer genes
603 genes from a curated version of the Cancer Gene Census (v80)		757 genes: union of 603 CGC genes and 369 genes identified in cancer exome studies (Lawrence et al 2014, Martincorena et al 2017).
[truncated: 757 more rows]

[truncated: 13 more sheets: Table 8 Impact of covariates on, Table 9  Significant genomic wi, Table 10 Expression correlation, Table 11 Point mutation RHT, Table 12 GISTIC, Table 13 Data sourcescovariates, Table 14 Significant recurrrent, Table 15 Significant recurrent , Table 16 SCNAs and SNVs by tiss, Table 17 SRBs in 500kb windows, Table 18 Suporting data for Fig, Table 19 LOH ratios, Table 20 Links to data files]
